# Supplementary material for: Spatially resolved deconvolution of the fibrotic niche in lung fibrosis
Source: Cell Rep. 2022 Aug 16;40(7):111230. doi: 10.1016/j.celrep.2022.111230 (PMC10073410; doi:10.1016/j.celrep.2022.111230)
Supplement: Table S1. Normalized digital spatial profiling data, related to Figures 2–7 — Normalized gene expression data for individual regions of interest using the NanoString GeoMx CTA panel. Any probes that could not be detected in at least 5% of ROIs were filtered, leaving 1,086 genes from the original 1,811. Raw counts were then normalized by Q3 normalization. 60 regions of interest; control alveolar septae (n=12), IPF distant alveolar septae (n=10), IPF adjacent alveolar septae (n=10), IPF fibroblastic foci (n=10), IPF immune infiltrates (n=6), IPF blood vessels (n=6), and control blood vessels (n=6). [file mmc2.csv]

	CTL1_CTL_Alveolar_001	CTL1_CTL_Alveolar_002	CTL1_CTL_Alveolar_003	CTL1_CTL_Alveolar_004	CTL2_CTL_Alveolar_005	CTL2_CTL_Alveolar_006	CTL2_CTL_Alveolar_007	CTL2_CTL_Alveolar_008	CTL3_CTL_Alveolar_009	CTL3_CTL_Alveolar_010	CTL3_CTL_Alveolar_011	CTL3_CTL_Alveolar_012	CTL1_CTL_Vessel_013	CTL1_CTL_Vessel_014	CTL2_CTL_Vessel_015	CTL2_CTL_Vessel_016	CTL3_CTL_Vessel_017	CTL3_CTL_Vessel_018	IPF1_IPF_FF_001	IPF1_IPF_Adj_Alv_002	IPF1_IPF_Adj_Inf_003	IPF1_IPF_FF_004	IPF1_IPF_Adj_Alv_005	IPF1_IPF_Adj_Inf_006	IPF1_IPF_Adj_Alv_007	IPF1_IPF_FF_008	IPF1_IPF_FF_010	IPF1_IPF_Adj_Alv_011	IPF1_IPF_Dist_Alv_014	IPF1_IPF_Dist_Alv_015	IPF1_IPF_Vessel_017	IPF1_IPF_Vessel_018	IPF2_IPF_Adj_Inf_019	IPF2_IPF_FF_020	IPF2_IPF_Adj_Alv_021	IPF2_IPF_Adj_Inf_022	IPF2_IPF_Adj_Inf_025	IPF2_IPF_FF_026	IPF2_IPF_Adj_Alv_027	IPF2_IPF_Adj_Inf_028	IPF2_IPF_Dist_Alv_031	IPF2_IPF_Dist_Alv_032	IPF2_IPF_Dist_Alv_033	IPF2_IPF_Dist_Alv_034	IPF2_IPF_Vessel_035	IPF2_IPF_Vessel_036	IPF3_IPF_FF_037	IPF3_IPF_FF_038	IPF3_IPF_Adj_Alv_041
MS4A1	2.025887144	2.403070331	1.949378199	2.055913588	2.175759828	1.652681198	2.070178411	1.937404444	1.922523845	1.550562459	2.038793368	2.46492326	2.22296296	2.569070825	2.131614102	2.069711663	2.931827063	3.067441444	2.467441444	1.608544516	5.417445453	2.814834563	1.657500835	5.117792512	2.221272128	2.051089782	2.150448944	2.223424992	2.063157138	1.673776537	2.750448944	2.701426444	5.339678481	2.30597046	2.588081908	4.88512368	4.480318967	2.406985871	2.550134015	5.592797325	1.53202996	1.972627921	2.198059434	1.91746896	2.880482367	1.906708224	2.56452681	2.94400448	1.820443986
CDK6	3.119374215	3.064704893	2.635388798	3.380316042	2.101617263	2.356646932	2.486189256	2.083205359	3.427507578	2.770059608	2.242377749	2.897031642	1.98897796	3.354033326	2.331614102	1.469711663	3.750448944	2.467441444	3.40759984	1.816672913	2.361768163	2.233456444	2.447007351	3.489806459	2.193236596	2.874647258	2.750448944	3.071421899	3.192048576	2.322799037	3.555384539	2.233456444	2.005326044	2.58897796	3.297066211	2.574090899	2.888817336	2.318358309	3.168891695	2.628777284	2.44514209	2.395793817	2.642658118	2.936090841	2.517726129	3.148821621	2.369070825	3.536769757	2.779549883
TRAF6	2.896251673	2.907043825	2.960860197	2.926310802	2.658780018	2.379478387	2.649849305	2.23406266	2.239516345	2.868473581	2.989770868	2.938320334	2.53995546	2.403055825	3.029984721	2.915475401	3.248819563	2.867441444	2.241584841	2.274574237	2.369002885	3.067441444	2.730014851	3.335995004	2.783623049	2.812560766	2.667441444	2.730937882	2.844535257	2.58264064	3.545904929	2.194927428	3.186704163	3.487348579	2.157681289	2.86590677	3.031027667	2.843100321	2.959440237	2.875104025	2.87583437	2.342322703	2.715051934	2.671634769	2.499104248	2.809622859	2.762516077	2.732225742	2.590043367
SPP1	1.951354634	2.370932566	2.131875122	2.369717779	1.663289899	1.870944231	1.972342618	1.574221056	1.512030361	2.457950656	2.226120955	2.749518323	3.087348579	2.569070825	2.165599102	1.869711663	2.614834563	2.784433944	3.683231712	7.465329752	1.08105979	1.633456444	4.991946765	1.436873958	4.95968762	2.768082282	3.131827063	1.482875016	2.630457392	1.239791537	2.762227682	2.184433944	1.405326044	2.93995546	2.554096908	2.24571124	5.545210297	3.015599616	2.796802559	2.484419982	2.73726802	2.46905826	2.145452553	2.43446146	3.357660598	2.597844121	2.194927428	2.479618861	2.292958002
SAA1	2.721819881	2.700155696	2.813809673	2.710507887	2.392331214	2.449577837	2.564979637	3.052337274	2.04406036	2.365925578	2.586186486	3.201742549	2.853363579	2.969070825	2.848606602	2.469711663	3.214834563	2.667441444	2.524592341	2.306512417	1.595291131	2.784433944	2.304908675	2.145738061	2.88224156	2.734097282	2.984433944	2.461353221	2.701686154	1.621169656	2.814834563	2.331827063	3.032467901	3.38897796	2.836144774	3.321413565	2.435657036	2.553093736	2.81218705	2.581790465	2.414945436	2.12002104	2.508567639	2.37602531	2.407968352	2.603793589	2.086063325	2.287747258	1.858973002
RYBP	2.823261838	2.73454453	2.46554982	2.890601825	2.474745866	2.638464578	2.630996711	2.757595993	2.945619288	3.148826334	2.684557106	3.164273909	2.053363579	3.067441444	3.048606602	2.968082282	2.911919928	2.667441444	2.875569841	1.905629882	2.353694006	2.711919928	2.569294294	2.218252077	2.743727265	3.23841737	2.984433944	2.919254545	2.747449892	2.58264064	3.101426444	3.033456444	2.586704163	2.453363579	2.652467527	2.816392555	2.264121144	2.889993371	2.7474348	2.214490211	2.675928679	2.017106405	2.11376668	2.453833768	2.343582733	3.335494183	2.633456444	3.046919114	2.754443707
SSX1	5.274652441	5.978975018	6.035926727	6.154756342	5.741345567	5.553044145	5.454756748	5.875763279	5.657805198	5.834189946	6.19657406	5.423577456	5.632834149	5.09099892	5.138969024	5.469711663	5.209880563	5.637366446	5.495062682	4.755272369	5.609695676	5.818418945	5.643404564	6.659731461	5.029737864	4.722644164	4.920373945	4.808387493	4.554618655	5.130153959	4.933896162	4.692888062	8.134609061	6.676440801	7.0288701	8.217947089	7.287366712	6.3844475	7.028476576	7.217491919	6.212307922	5.770833249	6.435216038	6.395522459	5.562120249	5.990123875	5.892632781	5.706694759	6.516515478
TBC1D10B	3.095241027	2.898000802	2.695213679	2.916457355	2.691281465	2.609319772	2.581521847	2.206195324	2.712919542	2.601693434	2.686856233	3.190665339	3.351734198	2.686063325	2.429984721	3.148175147	3.101426444	3.584433944	3.150448944	2.661151398	2.60363349	2.994927428	2.983372159	3.044108681	3.012301281	3.109646132	2.731827063	2.866647664	1.901686154	2.330033759	2.784433944	2.350448944	3.303696663	2.90597046	2.432560392	2.589454018	2.754436161	2.89318168	3.184247478	2.510585018	2.479520821	2.323605422	2.553701149	2.981854579	3.167074249	2.363859121	3.101426444	2.582533495	3.001942305
CD6	2.372391082	2.312102629	2.460798994	2.1411969	2.599043541	2.514032163	2.745892745	2.966275756	1.195037861	2.383071553	2.257344796	2.672042649	2.053363579	2.886063325	1.995999721	2.820689163	2.550448944	2.667441444	2.447534309	1.477474151	3.624869091	2.511919928	2.836117794	2.908494299	2.114652912	2.081490401	2.784433944	2.264253135	2.249079273	1.122799037	2.150448944	2.594927428	2.586704163	2.42296296	2.071089408	2.759803827	2.592141955	1.939015871	2.535178978	2.805468227	1.583160935	2.177171936	1.216681315	2.097561825	2.377567733	2.114836621	2.267441444	2.532225742	1.98774424
CNOT2	2.604056916	2.761017545	2.693596733	2.494862853	2.708925798	2.656442494	2.522133991	2.608372987	2.501602836	2.462355917	2.214342218	2.900954086	2.531827063	2.950448944	2.365599102	2.703696663	2.550448944	2.867441444	2.350448944	2.330081032	2.769095818	2.550448944	2.504908675	2.648652696	2.648911587	2.451089782	2.984433944	2.799867516	2.200056773	2.835247521	3.143605801	2.150448944	2.722318544	2.750448944	2.866545393	2.504031952	2.546307764	2.672986151	2.626029278	2.242784696	2.829023302	2.747521745	2.423916037	2.61001031	2.977567733	2.26222974	3.176305547	2.570754758	2.771421487
ANKRD28	2.436776701	2.449963381	2.283810511	2.293852437	2.362982769	2.080715465	2.116726507	1.957993704	3.28064764	2.753560115	2.940748368	2.912270792	2.804341079	2.169070825	2.331614102	1.869711663	2.350448944	2.784433944	2.614834563	2.179033079	2.268952126	1.950448944	1.457500835	2.662730561	2.213023531	2.303696663	2.267441444	1.652474398	1.535671154	2.318255021	2.414834563	2.511919928	2.122318544	2.30597046	2.471089408	1.847355342	2.281922145	2.712199634	2.802206069	2.436012006	2.713922867	2.477937084	2.559530418	1.921053341	2.216096748	2.623700724	2.943605801	1.918147876	2.209950502
SLC1A5	3.506150671	3.360284162	3.356656636	3.380231663	3.185135185	3.079098445	3.07919833	3.079141642	3.394571335	3.373162045	3.60484887	3.343779047	3.131827063	3.467441444	2.66038534	2.586704163	2.984433944	3.067441444	3.234741698	2.845944219	2.626038343	2.931827063	3.447007351	3.115337443	3.044997799	2.786704163	2.867441444	2.795323501	3.181434892	3.318255021	3.048819563	3.313205182	2.122318544	3.453363579	3.142247717	3.193927581	3.181113644	3.565291862	3.118647203	2.699949011	2.863730553	3.337195191	3.332318109	3.287818768	3.707983072	3.212672413	3.107375913	3.163911615	3.164937191
CCND3	3.130472418	3.659933091	3.351347303	3.361508548	3.374167788	3.321401626	3.344202357	3.487663363	3.561615863	3.737237362	3.198649692	3.580862734	2.770356079	3.520048325	3.229984721	2.968082282	2.867441444	2.667441444	2.62296296	3.340900136	3.27863891	3.376305547	3.324593085	2.710138401	3.575781479	2.865167647	3.248819563	3.219894851	3.561527758	3.342635719	2.497842063	2.965812063	3.134097282	2.50597046	2.354096908	3.192848683	2.981113644	3.142600252	3.135593	2.892060109	3.082915437	3.129149573	3.508093352	3.677810632	3.05097093	2.314836621	2.913205182	2.776704226	3.132892471
CXCL1	2.57163852	3.396988242	3.127043782	3.067036953	2.257780069	1.95592583	2.56087223	2.304367349	3.039642465	3.071811896	2.803655874	3.285623332	2.994569913	2.66531145	2.662096126	2.365952288	2.750448944	3.047923468	2.134322489	2.362110522	1.832233252	2.275937694	2.844359453	2.069881458	3.037714253	2.821923062	3.292930194	2.65708885	2.77525426	2.233763084	1.483456444	2.629697069	2.378289318	2.38145921	2.862674563	2.214651505	2.321374736	2.380043459	2.688731175	1.885753783	2.508607716	2.756529691	2.23013218	2.461912793	3.036930028	2.436822395	2.797632204	2.079251008	1.792666738
PGM2	2.448555438	2.556699781	2.496808002	2.517554463	2.14206176	2.098543565	2.218475699	2.128078433	2.156508845	2.004454594	2.144757557	2.823112173	2.984433944	2.486063325	1.648606602	2.451089782	2.150448944	2.984433944	2.271985459	2.130081032	1.937081374	2.150448944	2.489186708	2.262730561	2.657502016	2.451089782	2.150448944	1.882875016	2.083064273	2.679726006	3.067441444	2.414834563	2.956303544	2.93995546	2.452467527	2.298318121	2.450043279	2.85758202	2.543792243	2.281313712	2.241943678	2.347521745	2.23075918	2.121053341	2.763489867	2.676307605	2.676320268	3.046919114	1.775965502
UBC	6.359251969	6.563377196	6.760461685	6.383007808	6.511162952	6.483191934	6.349285641	6.511429307	6.844881477	6.810422295	7.010368071	6.164920206	5.171276113	4.769070825	6.544350644	6.088130939	5.947778867	6.267022675	6.197283843	6.34494265	6.099877269	5.913553018	6.172900373	5.789125616	5.820451478	6.167392217	5.853038955	6.3225102	6.355186909	5.819143229	6.198395698	5.930711757	5.631087422	6.023714193	6.723073774	5.638493464	5.888606998	5.990598726	4.730373683	5.889514082	6.589517656	6.656974427	6.433564498	4.936090841	6.007882206	6.376096301	5.94582786	6.196332463	5.364512384
NDUFA3	3.227733114	3.359565009	2.802122619	3.034573156	2.879567523	3.311390902	2.911554655	2.671617455	3.01954911	2.80353633	2.835976628	2.964021104	2.899942007	2.599552849	2.227854727	3.502032417	3.042930194	2.863682069	3.030563115	3.025441833	2.831847711	2.775937694	3.04060623	2.922229192	3.289961448	3.415521941	3.080930968	3.139318076	2.379013635	2.445762311	3.379697069	2.813938468	3.274529943	3.065700608	2.970914415	3.542259619	3.352267077	2.854204113	2.991738433	3.147981183	3.292602133	3.2825777	2.87527103	3.432017389	3.664904788	3.08306302	2.943872829	2.013492406	2.574987493
TNFSF8	2.445072028	2.399000602	2.555906708	2.576548739	2.066743767	1.804479578	1.790004865	1.837250969	1.767002329	2.331285551	2.125385249	2.565070611	2.687348579	3.433456444	2.248606602	2.269711663	2.350448944	2.667441444	2.075569841	1.174559516	2.430752037	2.667441444	2.64342297	1.798344942	2.424340237	1.734097282	2.750448944	1.779960382	1.618678654	1.938162156	1.897842063	3.040691166	2.005326044	2.73995546	2.440688789	2.525068399	2.694334339	2.670086237	2.780823028	2.365606466	2.227639419	1.663763818	1.895144799	2.37602531	2.951711129	2.06222974	1.886063325	2.952132877	1.745564883
HHIP	2.546155592	2.765578604	2.568165373	2.869661276	2.51750067	2.5599012	2.557732268	2.274389432	2.354209717	3.367329548	2.925385249	3.047299876	2.93995546	3.320048325	2.131614102	1.869711663	2.614834563	2.667441444	2.271985459	1.491552016	1.300432098	2.350448944	2.586272073	1.998344942	2.176138617	1.714190147	1.950448944	2.17476134	2.878520258	3.219158923	2.750448944	2.750448944	2.269711663	2.853363579	1.923696289	1.736847137	2.250698305	2.924870781	2.755428457	2.234824495	1.834944594	2.592535056	3.270038623	3.229917445	2.936739589	2.46222974	2.501426444	2.453762257	1.790043367
RBL2	3.113455846	3.389371076	3.552631879	3.407175503	3.729733907	3.567668119	3.683432041	3.862274045	3.659210503	3.719436361	3.529550379	3.455284544	2.634741698	2.750448944	4.227973988	3.57986102	3.531827063	2.867441444	3.427436522	2.798940213	4.340360595	2.897842063	3.173364023	4.151595507	3.244367571	3.285074782	3.279220182	3.813945382	3.520699614	3.338162156	3.048819563	3.331827063	3.245260513	3.331827063	3.394031377	3.633207023	3.431339415	3.46950274	3.395058076	3.771185775	3.328166006	3.40980123	3.732226085	3.977632414	3.500509702	3.519310184	3.010290548	3.099525996	3.605525203
DGLUCY	2.861978277	3.138010096	2.806957359	2.827104314	2.626610916	2.821640454	2.49567689	2.68340701	3.118633372	2.802443861	2.784036999	2.59653009	3.22296296	3.233456444	2.829984721	2.703696663	3.331827063	2.667441444	2.62296296	3.075574373	2.694200716	2.848819563	2.606179208	3.141194046	2.908921386	2.612560766	2.467441444	2.639146959	2.717049273	2.304177156	3.479220182	3.014834563	3.137681663	2.38897796	2.885167274	2.647355342	2.934991059	2.918287856	2.897632432	2.857326339	2.621718127	2.668237381	2.625560139	3.104560909	3.175268605	3.099403049	2.731827063	2.736769757	2.507035868
NUMBL	3.044013168	2.765479976	2.592068421	2.813710916	2.555794672	2.448137183	2.195900094	2.200008952	2.844810787	2.710557537	2.838793368	2.842317143	3.184433944	3.086063325	2.97737784	1.986704163	2.667441444	2.667441444	2.641584841	0.930081032	1.353573806	2.667441444	2.013022351	1.984267077	2.838418103	2.681490401	2.414834563	2.68428047	1.935671154	1.904177156	3.279220182	2.879220182	2.239311044	2.78897796	2.652467527	2.399947502	2.795330264	2.953608525	2.925183238	2.175210769	2.203166698	2.268237381	2.256615784	2.815839579	3.18569613	2.326615359	2.920048325	2.754527405	2.590043367
FPR3	1.992298216	2.419470739	2.440739225	2.548619153	3.083227859	2.853908646	2.646306188	2.493272553	2.36105286	2.008998609	1.725385249	2.426743285	1.90597046	2.169070825	2.912992221	2.851089782	2.350448944	3.331827063	2.320048325	3.654165731	0.644174876	2.550448944	2.749387159	1.481352442	2.809588791	2.495568266	3.014834563	2.516860017	2.791928376	1.473776537	2.150448944	2.150448944	2.134097282	2.30597046	2.051182273	1.906446518	2.224841702	2.570894738	2.602120715	1.950243346	2.560065491	2.094164437	1.91376668	1.781854579	2.016096748	2.537932064	2.120048325	2.118147876	1.994587383
CD5	2.337680602	2.53348567	2.769770681	2.622230351	2.564361515	2.369663189	2.449842699	2.785443595	2.448533923	2.390376728	2.258820702	2.953159242	2.970356079	3.350448944	2.965599102	2.069711663	2.984433944	2.784433944	2.30597046	1.555937635	3.123340118	2.679220182	2.944981898	2.198344942	2.712503425	2.303696663	2.150448944	2.60874634	2.200056773	2.073776537	2.550448944	2.214834563	2.503696663	2.78897796	2.335475027	2.433932503	3.016407214	2.912684981	2.719469408	2.874602654	2.143838139	2.255635421	1.91376668	2.389448149	2.933089249	2.793300105	2.584433944	2.729926614	2.151514352
SPOP	2.989551958	2.99380156	3.028736106	3.036219791	2.816122292	2.970422487	2.566884978	2.72384285	2.772831598	3.044161185	3.362250125	3.116096326	2.784433944	3.584433944	2.66038534	2.620689163	3.267441444	3.701426444	3.209005294	3.031628499	2.459775379	3.176305547	2.67740797	2.707209046	3.225816143	3.012560766	3.531827063	3.193312768	2.927542757	2.568562775	3.176305547	3.297842063	2.798482901	2.18897796	2.949552893	2.803531884	2.25524232	2.89594284	2.799323445	2.949802565	2.988614547	2.603543329	3.016610862	2.943325563	3.96134038	3.593300105	3.026613301	3.183283922	2.840351121
CLEC14A	3.252119782	3.261019869	3.477732975	3.263879915	2.880487135	3.219102766	2.620120366	2.529387002	3.379295856	2.956669613	3.107652549	3.290283987	3.248819563	3.120048325	3.365599102	2.703696663	3.428912429	3.184433944	1.80759984	2.03163996	1.561652724	3.837930006	2.975243762	1.818252077	3.261513546	2.410261639	2.350448944	3.304187604	3.327542757	3.451570275	2.784433944	2.467441444	2.186704163	2.10597046	2.006703789	2.509634827	2.705413662	2.753748763	3.343142348	2.469997006	3.088734019	3.170617188	3.383021935	3.512924945	2.816096748	2.442322605	2.603055825	2.235140377	2.350859325
IL2RG	2.630756779	2.687363084	2.549601671	2.630009707	3.087556672	2.711249558	3.479176333	3.41550645	2.05942348	2.350562459	2.238793368	2.665377741	2.687348579	2.686063325	2.331614102	3.729553266	2.667441444	2.784433944	2.701426444	3.006365588	4.044482505	2.679220182	3.047007351	3.871859095	2.861513546	2.795582987	2.667441444	2.630268135	2.953399361	2.49963314	1.433456444	3.067441444	3.085074782	2.53995546	2.206703789	3.454006568	3.245748973	2.453108457	2.824137212	3.812820664	2.34903718	2.18605076	1.764074434	1.646240198	2.899104248	2.66222974	2.820784032	1.053762257	2.084829605
MRC1	3.554519628	3.679691278	3.838664409	3.902056076	4.226020568	4.257272623	4.776479261	4.118799577	4.397332495	3.117862712	2.647672191	3.291759893	3.093298048	3.086063325	2.448606602	4.065167647	3.584433944	2.784433944	3.442335268	6.47715381	1.44707479	3.810290548	4.111858279	1.648652696	4.052958	4.266452901	2.414834563	3.900367584	4.142905877	3.032948394	2.267441444	2.667441444	2.005326044	1.98897796	2.154096908	2.481340342	3.107123722	3.306971151	3.165609038	1.87611467	3.328771198	4.11123569	3.781662459	2.746909945	2.582111748	3.423700724	3.194927428	2.576704226	2.59451693
ATG5	2.378248527	2.724928697	2.695950438	2.837229529	2.630372943	2.807131422	2.633572176	2.698448279	2.818133304	2.529179418	3.120936634	2.866748207	2.887348579	2.169070825	2.282591602	2.503696663	2.667441444	2.467441444	2.181672784	2.557650038	2.733384758	2.848819563	3.227989397	2.510138401	2.382088086	2.865167647	2.950448944	2.639801985	3.006006242	2.58264064	2.350448944	2.428912429	2.503696663	2.73995546	3.232560392	2.832317842	2.533705805	2.739670897	2.889398737	2.69986514	2.575143493	3.227697632	2.835232743	2.595932444	2.840668098	2.597844121	2.814834563	3.255167711	2.726943002
SYK	2.663707326	2.968921834	2.324688613	2.6966091	2.91064729	2.852041073	2.721530227	2.749143056	2.734302583	2.034855212	2.472778368	2.76342651	2.867441444	2.369070825	2.712992221	2.134097282	2.867441444	3.067441444	2.324592341	3.855325506	3.221295637	3.267441444	3.292771089	3.912830853	2.584482614	2.948175147	2.467441444	2.411646254	2.941620623	2.138162156	2.150448944	2.731827063	3.606731497	1.98897796	2.818482527	2.773226666	3.113608018	2.543489433	2.702549559	3.616667875	2.593039895	2.255635421	2.767123988	1.974549404	2.46870363	3.185171709	2.28151931	3.255167711	2.092958002
CD200	2.477012967	2.495574066	2.293829473	2.395838028	1.931143251	2.072494747	1.81816013	1.634788969	2.470007424	1.612924855	1.872033978	2.59217706	2.429620658	2.630724992	2.331614102	2.998032496	2.857758309	2.800774777	1.848242539	1.362482887	2.278779888	2.428443944	2.716125659	1.709856458	2.021511873	2.628992059	2.083782277	1.624805231	2.599312384	1.712774037	3.290098111	3.095110611	2.728634378	3.029620658	2.704330019	2.450543106	2.619337586	2.640286404	2.559972076	2.7095376	2.154308602	2.054887125	1.420265696	2.043400206	3.001463166	2.940286793	2.607152664	2.418055154	1.830217581
RPS27A	4.966113343	4.935026697	4.8702302	4.727299751	4.99201709	4.909853477	4.766708373	4.838060491	4.747960415	5.06016196	4.740435315	4.34704646	4.032397244	3.811552075	5.463483353	4.975520302	5.048522148	4.340404718	4.273161499	4.712511359	5.847487675	4.383550832	4.687597477	5.964795034	4.566114737	4.793939742	4.604120253	4.752204117	4.720594188	4.626570886	5.155519021	5.055384539	6.274903983	4.587566319	4.7485292	5.98601962	5.773540016	5.068287015	4.875147937	6.240988339	5.172081425	5.178943538	4.704593544	4.972530974	5.1039388	5.542283815	4.506396667	4.820697079	5.159652262
RAC1	3.775759508	3.578514696	3.695578169	3.777904609	3.704882519	4.045312961	3.671032457	3.733834963	3.901891231	3.875671811	3.885726921	3.452036885	3.165812063	3.150448944	4.089826325	3.782160148	2.931827063	3.184433944	4.228820405	4.447355171	3.337779335	4.196212682	3.614474535	3.279737782	4.035997222	4.188109616	3.596212682	4.100035892	4.5177997	4.437244339	3.93257749	3.660598301	2.683789528	3.868726698	3.486452527	3.056234166	3.34383102	3.833903079	3.783626396	3.243237307	3.961628631	4.143953373	3.771597551	4.074395929	3.962134161	3.999879802	4.248819563	4.192067346	4.19290227
TAB1	2.330599535	2.43940119	2.612643857	2.507866926	2.21632791	2.23517812	2.241300429	2.008206057	2.200987329	2.218532459	2.208392749	3.093648911	2.78897796	2.750448944	2.165599102	1.669711663	2.701426444	3.584433944	2.241584841	2.119052721	2.031867612	2.414834563	2.883357439	2.515337443	2.310108897	2.529553266	2.267441444	2.219239824	2.180149638	1.601262521	2.350448944	3.059313047	3.168082282	2.10597046	1.905074408	2.401232756	2.139535074	2.773000871	2.669235237	2.439596388	2.410661639	1.577171936	2.4121373	2.170075841	3.391645598	2.835479462	2.701426444	2.570754758	2.484829605
MAP2K4	2.475305716	2.578079593	2.478373545	2.411234171	2.529700347	2.338449858	2.143739756	2.132973196	2.400332303	2.574943156	2.73307422	2.715031952	2.85694796	1.769070825	2.648606602	2.269711663	2.667441444	3.331827063	2.22296296	1.895136398	1.901767311	2.297842063	2.378143676	2.365645196	2.465630412	2.948175147	2.848819563	2.199867516	2.784693654	2.368562775	2.879220182	3.311919928	2.722318544	2.653363579	3.002159774	2.479329609	2.40940813	2.397572221	2.494722009	2.537570934	2.535709742	2.711922084	2.03075918	2.797217698	1.717726129	2.77922224	2.150448944	1.932225742	2.345564883
PIK3R5	2.510468292	2.527299298	2.54241421	2.51413976	2.35148567	2.178287443	2.684424471	2.427316718	2.722523845	2.214948078	2.555785868	2.720077338	2.287348579	3.320048325	2.293085086	2.503696663	2.467441444	2.667441444	2.041584841	3.163439182	2.496280386	2.667441444	2.424801089	2.470858958	2.691487016	1.934097282	1.750448944	2.264253135	2.569656154	2.704177156	2.150448944	2.584433944	2.503696663	1.98897796	2.240688789	2.170832137	1.97223482	2.030806794	2.763022027	2.63391929	2.461624419	2.211156937	1.786280696	2.26844646	2.710882986	2.209622859	2.693298048	2.087747258	1.723358621
NFE2L2	3.430356438	3.387086204	3.232994557	3.286571525	3.413615838	3.45764968	3.39200607	3.352798388	3.554960144	3.81364552	3.504752635	3.276488599	2.784433944	3.003055825	4.146977221	3.285074782	2.750448944	2.867441444	2.777949649	3.290056072	2.859187923	3.311919928	3.362474466	2.335244577	3.318404224	3.265167647	3.576305547	3.522072476	3.675450665	3.186225022	3.331827063	3.184433944	2.903696663	3.604341079	3.607454216	2.955469018	3.408912273	3.541468654	3.291347792	2.621726679	3.74144361	3.381756454	3.132318109	3.17441065	2.972368691	3.657685724	3.370476278	3.394312233	3.779549883
APP	4.198961306	4.275980283	4.450271418	4.333855614	3.748884958	3.864459936	3.578186654	3.878914257	4.298869852	4.246426488	4.492143631	3.619683732	3.184433944	3.120048325	3.512992221	2.598482901	3.184433944	3.101426444	4.801198748	3.275622587	3.204045764	4.24956999	3.912393106	3.082637696	4.051672746	3.848675215	3.648819563	4.392908935	4.43333961	4.855905083	4.074676167	4.225021956	3.251089782	4.733539466	4.523317403	3.57029731	3.836816811	4.242515079	4.230717968	3.275083987	4.643207079	4.787456214	4.491410091	4.55954273	4.217361964	4.099865081	4.424883202	4.560774797	4.646553502
DMBT1	3.085955141	3.179831727	3.942958677	2.659698762	5.341620103	6.003148493	4.756033283	4.739786718	3.85963908	3.880939371	4.414039797	4.023268114	2.50597046	3.233456444	2.46038534	2.269711663	2.550448944	2.467441444	1.60759984	1.471644882	1.505799335	2.833456444	4.257562467	2.252237077	2.593116397	2.069711663	2.467441444	3.058423866	4.327542757	3.697622408	2.331827063	2.614834563	2.717774529	2.18897796	3.022066908	2.808826326	2.527756336	2.692777847	4.457054683	2.49528251	3.743991794	5.097190269	4.91638468	4.992307051	2.460575233	2.526615359	2.486063325	3.158082345	4.160928003
MCM5	2.668750968	2.863317513	2.775234803	3.041355528	2.651973193	2.465748418	2.323438834	2.703742721	2.331541423	2.223076474	2.47807281	2.469529453	3.087348579	3.203055825	2.282591602	2.269711663	2.867441444	2.467441444	2.90597046	2.626037085	3.15517444	1.433456444	2.36041547	3.844931902	2.593116397	2.612560766	2.067441444	2.433852517	2.618678654	2.556784037	2.897842063	2.467441444	2.931197368	2.770356079	2.652467527	2.985028719	2.798914646	2.381614616	2.623052344	3.228459009	2.864777882	2.829708365	2.533673815	1.887068341	3.022046217	2.74523724	2.403055825	2.170754758	2.074336121
NKX2-1	3.76087869	3.808219981	3.421909635	3.77046246	3.851619317	3.843408755	3.3679965	3.479281646	3.756640918	5.236658359	4.215857611	3.961157335	2.569459983	3.16531145	3.613934856	2.908433538	2.542930194	3.113682069	2.280563115	2.553494209	1.263875858	2.606419718	3.876680207	2.394683462	3.893937509	1.948959788	2.896689569	3.903253714	4.156890713	4.261520912	2.483456444	2.563938468	1.755326044	2.235218585	4.451083802	1.447054173	1.461706471	2.350679063	4.051547471	2.307338663	5.218268229	4.871316924	5.638028096	5.206661892	2.456448005	1.724823168	2.454033326	3.086687844	5.84009117
SELENOK	2.470512834	2.516097753	2.56794118	2.735886395	2.32918234	2.283389645	2.432726075	2.442232995	2.718513931	2.288288672	2.335976628	2.884193067	2.399942007	2.91531145	2.662096126	2.050193686	2.727171593	2.467441444	2.553840466	1.798407048	2.122289152	3.063938468	2.856364831	2.154843959	2.489552983	2.46368321	2.792930194	2.781897007	2.030934279	2.15328106	2.460179093	2.525937694	2.749646025	2.485218585	2.668272668	3.027536197	2.673705698	2.73778822	2.967671443	2.323091112	2.730010134	2.711464353	1.725863802	2.729510125	3.178690177	2.856340371	2.242034099	2.812591709	2.915630013
CXCL2	4.553108472	5.609245316	5.484006157	4.926895916	3.095884347	3.419668767	3.781182951	3.553761791	5.734052146	4.757561543	5.425556347	5.473749848	4.041514388	3.637040825	2.965599102	3.295568266	4.984363492	3.067441444	2.73995546	4.553139445	1.760176818	4.068846898	4.316866669	1.984267077	3.207194262	2.851089782	2.467441444	3.863232554	4.753721211	2.055154656	3.693298048	2.984433944	3.398482901	3.33995546	3.943532971	2.589454018	2.943119456	2.834971924	4.41230725	2.433112092	3.271622046	4.015729128	3.862733448	3.580498872	2.990990572	2.423700724	2.414834563	2.763911615	2.873050867
BAGE	3.807661336	4.122851639	3.808931408	4.013349438	3.631632986	3.771871488	3.574783455	3.621872706	4.005460892	3.717048438	3.618022	4.117530141	3.619308126	3.920048325	3.708448206	3.608409054	3.407529388	3.965812063	3.305067364	2.74185977	3.2280574	3.147427566	3.920304176	4.20457605	4.088443942	3.067164465	3.467441444	3.502711698	3.425913377	3.430703506	3.648819563	3.301426444	5.13770984	4.558506888	4.32709856	5.385383112	4.985106263	4.553093736	4.840228861	4.694544121	4.109494291	3.849592664	3.62733074	4.069335641	3.800663176	3.474008478	3.900891618	3.649218242	4.259852212
SETD2	3.005043392	3.160519956	3.045826581	2.952798021	2.885491853	2.605836362	2.804244742	2.714170246	2.195037861	3.208998609	2.878727837	2.824371981	3.02296296	3.150448944	2.829984721	3.285074782	2.931827063	2.984433944	2.480864283	2.247073532	3.125469567	3.262897429	2.672863955	3.290981693	2.473223983	2.398482901	3.384433944	3.058423866	2.083064273	2.673776537	3.228912429	2.667441444	2.903696663	2.58897796	3.324446716	2.498318121	2.955325342	3.255187491	2.935782562	3.167882758	2.82372886	2.825234802	2.901094268	3.03446146	3.041953352	3.268179208	2.943605801	2.893696726	3.112985336
RIPK2	2.645905234	2.754759395	2.673070702	2.75967462	2.724404957	2.621375375	2.768838757	2.647403516	2.600987329	2.306834401	1.755785868	2.607419647	2.487348579	2.686063325	2.565599102	2.703696663	2.667441444	3.101426444	2.053363579	2.445062799	1.830276267	2.150448944	2.780442804	2.282637696	2.644108618	2.217104782	2.267441444	1.981245636	2.218678654	1.768562775	2.814834563	2.467441444	1.986704163	2.30597046	2.535475027	2.815310622	2.512718837	2.559578032	2.439104258	2.186989507	2.356410657	1.958550056	2.295144799	2.43446146	2.672353971	2.74523724	2.467441444	2.42701198	2.145564883
ANP32B	3.344511491	3.613710334	3.2752997	3.494021289	3.687225274	3.680615057	3.573958276	3.783888168	3.657412747	3.429656171	3.634137897	3.041986966	3.307375913	2.847534309	4.5350594	3.420689163	3.984433944	3.965812063	3.139420633	3.968169436	4.212702087	3.745904929	3.775897305	4.08022313	3.577314555	3.283064049	3.660598301	3.551011947	3.080649707	3.466398567	3.762227682	3.640691166	4.192653632	3.33995546	3.558431716	4.063468888	3.78613868	3.482389114	3.471545269	4.14326988	3.824479286	3.369606543	3.850039465	3.688520525	3.741968072	3.718486962	3.59860721	3.83272581	3.919329394
LTBP1	2.859942322	3.004452556	3.259877089	3.255414295	2.452839599	2.294039675	2.106351739	2.136048737	2.392858932	2.412582991	3.015627471	3.027017171	3.501426444	3.56452681	3.57737784	3.085074782	4.413874929	3.384433944	5.024000144	2.544158897	2.967455472	4.207529388	2.53596432	2.779723062	3.050592913	4.390147042	4.358506888	3.367456165	2.686648655	2.518255021	5.004128103	5.077320404	3.085074782	4.416119817	3.677553665	2.226627327	3.429777296	4.610624845	3.687167124	2.348224853	3.697746698	2.966211927	2.939623284	2.578954665	4.937599544	5.340066374	5.196551179	4.643229146	2.878157886
JUP	3.212815846	2.789162144	2.738698675	3.115842984	2.754205191	2.781452436	2.372486852	2.383754907	3.140420247	3.32025724	3.061750057	2.958133159	2.687348579	2.486063325	2.048606602	3.020689163	3.448819563	2.867441444	2.414834563	1.974559516	1.676287898	2.350448944	2.793865643	2.101259577	3.054602102	3.085074782	3.018418945	3.023309553	3.024628123	3.333083314	2.467441444	2.467441444	2.568082282	2.453363579	3.208109242	2.111740961	2.316728025	2.682688196	3.253087741	1.92513717	3.968311443	3.757646959	3.311260091	3.049824579	2.299104248	2.609622859	2.642335268	2.996611361	3.754443707
TNC	2.608741169	2.333926188	2.720404959	2.54040312	2.214504782	2.377779259	2.291132875	2.75147564	2.025438479	2.423076474	2.201549606	2.891735716	2.370356079	2.486063325	3.112992221	2.915475401	3.331827063	2.667441444	6.571475916	2.455952356	2.12968189	3.943605801	2.052301793	2.359815927	3.05970912	6.624134368	3.913205182	2.296952882	2.761527758	2.796718506	2.950448944	2.067441444	2.122318544	6.036193882	3.079968232	1.781325621	2.505017589	4.780494288	3.118424479	2.27611467	3.325154612	3.297915749	3.135247464	2.357403429	2.822046217	3.254101343	5.757112168	6.865743971	2.571421487
ADA	2.323463983	2.796907886	2.71857987	2.586854799	2.409197075	1.910949153	2.353462139	2.307465857	2.231387948	2.229025943	2.472778368	2.24968293	2.951734198	2.433456444	1.795999721	2.386704163	2.414834563	2.467441444	2.675569841	1.955937635	2.139784336	2.384433944	2.107808589	1.719881458	2.276947118	2.952719163	1.950448944	1.644346001	2.074935876	2.168562775	3.067441444	2.497842063	2.586704163	1.78897796	2.535475027	2.478410987	2.94694122	1.991622752	2.515758456	2.408303839	2.033329934	1.817106405	2.6121373	2.55145396	2.680482367	2.759315105	2.345904929	2.170754758	1.745564883
RFC3	2.576864644	3.014444669	2.758338537	2.588079442	2.36924434	2.020636478	2.285028486	2.131148026	2.634317303	2.757965376	2.517256852	2.901875937	2.570356079	3.311919928	2.765599102	1.669711663	2.584433944	3.067441444	1.886063325	1.705629882	1.98779619	2.784433944	2.716687412	2.947023315	2.413023531	2.134097282	1.750448944	1.496952882	1.966071773	2.039791537	3.550448944	2.828912429	1.922318544	3.10597046	2.012653258	2.781325621	2.341834202	2.815373222	2.867693845	2.547083214	2.133315213	2.386705787	1.816681315	2.66844646	2.807968352	2.609622859	2.286063325	2.62701198	2.137436486
FGFR2	2.598901228	2.452892737	2.48058065	2.488186185	2.127547679	2.220101651	2.292622056	1.97286535	2.614410168	2.843983745	2.834249352	2.722540168	2.38897796	2.686063325	1.731614102	2.251089782	2.867441444	2.667441444	2.50597046	1.194466651	1.296920511	2.097842063	2.257500835	1.618252077	2.86361968	2.186704163	3.735411445	2.482875016	2.761527758	2.356784037	2.679220182	2.679220182	2.039311044	2.853363579	3.022066908	1.925068399	1.941834202	2.639824372	3.107298367	1.896747284	2.911042992	3.23743402	2.767658815	2.953848488	2.034718629	1.74523724	2.731827063	2.996611361	3.382833593
WDR76	2.53514732	2.393706159	2.568187191	2.469956608	2.486788696	2.310226902	2.128614561	1.986288189	2.083994829	2.087462093	2.337163987	2.907404926	2.414834563	2.803055825	1.995999721	1.986704163	2.614834563	2.467441444	2.671985459	1.969360474	2.030847438	2.150448944	2.566364938	2.787851458	2.424802269	1.586704163	2.467441444	1.944360721	1.966071773	2.752240022	2.033456444	2.814834563	2.556303544	2.30597046	1.089711289	2.023439019	2.293771336	2.839824372	2.438459272	2.342629738	1.927485944	1.938642921	2.270038623	2.064862079	2.333089249	2.06222974	2.794927428	2.079618861	1.692958002
PLOD2	2.610293247	2.172014686	2.379423199	2.752167405	2.114528673	2.328441721	2.145473603	2.18309988	2.342430979	2.617056553	1.925385249	2.678526944	3.034741698	3.003055825	1.848606602	2.386704163	2.814834563	3.184433944	3.673390913	1.394466651	1.416674172	2.414834563	1.901979319	1.798344942	2.485825942	3.86286852	3.228912429	2.258423866	2.127542757	1.387184656	2.931827063	3.048819563	2.239311044	3.414834563	2.329645758	1.697032868	1.961741337	3.412985299	2.418908729	1.913820464	2.345370816	2.35400604	1.778152299	2.787804048	2.977567733	3.043607859	3.228912429	3.996201376	1.775965502
IL7R	2.929208983	2.438184644	2.697532894	2.770206967	3.51738252	3.49603037	3.957590431	4.23611333	3.018883731	3.100884933	2.647672191	3.015046673	3.335411445	2.486063325	3.112992221	3.676946385	2.467441444	2.667441444	2.911919928	3.810603513	4.300202908	3.228912429	3.100364659	3.224201546	4.173520342	2.665167647	2.614834563	3.643620522	4.096012826	4.736029228	2.550448944	2.433456444	2.986704163	2.18897796	1.323696289	3.481340342	3.607505075	2.935295077	3.024836502	3.358983416	2.739029044	3.043131204	3.715802361	3.782211275	2.705053717	2.468179208	2.320048325	2.318147876	2.447123811
CASP3	2.35347087	2.456330755	2.501199348	1.80400887	2.22054856	2.157654829	2.313003372	2.226410189	2.231387948	2.262355917	2.342458429	2.27765785	2.253363579	2.686063325	3.082591602	2.737681663	2.150448944	2.667441444	2.253363579	1.891552016	2.058646066	2.467441444	2.270923674	2.048652696	2.557516736	2.586704163	2.067441444	2.256124738	2.380149638	1.968562775	2.267441444	3.067441444	2.703696663	2.62296296	2.089711289	2.520524384	2.39519151	2.111515166	2.731121575	2.064214468	2.121536476	1.800128626	1.416681315	2.246240198	2.313182114	1.74523724	2.959327768	2.718147876	1.620443986
DDB2	2.474770889	2.554878814	2.491216657	2.315130037	2.742430123	2.589412638	2.374641746	2.412679619	1.922523845	2.401693434	2.491400249	2.704142395	3.293298048	2.569070825	2.595999721	2.695568266	2.848819563	2.931827063	2.78897796	1.899680413	2.588270371	2.784433944	2.507808589	2.353866458	2.582088086	2.451089782	2.584433944	2.237040825	2.489013742	2.402547775	3.196212682	2.679220182	2.522318544	2.62296296	2.485167274	2.812410708	3.05362766	2.432092048	2.941615059	2.683182942	2.935766513	2.968737449	2.978152299	2.867911633	2.133089249	2.959315105	2.867441444	3.065540995	2.96329309
SOS2	2.748570159	2.645811669	2.372344417	2.542443291	2.442605543	2.336737048	2.443696783	2.624817205	2.723809099	2.740068975	2.517256852	2.985632773	2.350448944	3.086063325	2.512992221	2.386704163	2.867441444	2.667441444	3.034741698	2.305629882	2.21824782	2.467441444	2.296029851	2.462730561	2.726581291	3.204432369	2.784433944	3.028912429	1.418678654	2.98264064	2.626613301	2.384433944	2.103696663	2.82296296	2.357681289	2.187443285	1.980363217	2.731710696	2.592279915	2.03729726	2.23204468	2.693035124	2.515051934	2.871634769	3.066524701	2.409622859	2.692012794	2.352132877	2.326943002
LDHB	3.469758086	3.363476141	3.343542174	3.510966713	3.376229684	3.265663425	3.484930048	3.449394566	3.078795787	3.720945723	3.121730415	3.333041273	1.93995546	2.769070825	2.331614102	3.49685352	3.267441444	2.467441444	3.311919928	3.156688062	4.060949491	2.901426444	3.483872227	3.786187319	3.316965457	3.482053404	3.279220182	3.279616255	3.479409439	3.435247521	3.776305547	3.511919928	3.446545767	3.751734198	3.775042864	3.606852277	3.248258996	2.918802645	3.4465514	3.744823568	3.713172441	3.826686986	3.879215371	3.789089301	3.857173948	4.22470086	3.922107321	3.796611361	3.685401722
TECR	2.990287483	3.12194257	3.086701567	3.095983983	2.959890735	2.632203754	2.67298692	2.820273189	3.401905952	3.547862931	3.018160754	3.16914034	3.40799142	3.203055825	2.810077586	2.451089782	3.248819563	3.267441444	2.767456165	2.893125665	2.784177858	2.531827063	2.498957941	3.074509299	3.316226561	3.265167647	2.350448944	2.70873162	2.947449892	2.847026259	3.297842063	2.848819563	3.529553266	3.370356079	3.424461437	3.32871874	3.009540214	2.883509076	3.099727294	3.181312409	3.352720977	3.230341821	3.202532997	3.710163785	3.060575233	3.106708224	2.925997794	2.932225742	3.407771574
RRAS2	3.104357234	2.931593604	2.790960784	2.89259757	2.789957255	2.497434291	2.533733728	2.404544358	2.237217217	2.84209168	2.740352296	3.081576499	2.70597046	2.96452681	2.331614102	2.186704163	3.301426444	2.667441444	2.253363579	1.948702913	2.4530537	2.931827063	2.786272073	2.821836459	2.880223067	2.929553266	2.614834563	2.730937882	2.883064273	2.507761537	2.931827063	2.814834563	2.439311044	2.78897796	3.032560392	3.506446518	2.806219821	2.787078737	2.957727585	2.872082646	2.827500665	3.011907364	2.895659588	3.052219108	3.319131583	2.409622859	3.170476278	3.138175211	2.971421487
IL2RA	2.646357282	2.591194055	2.144569104	2.405652972	2.412221551	2.047078323	2.467693569	2.073342103	2.195037861	1.925991109	2.317256852	2.717035922	2.30597046	2.486063325	2.829984721	2.703696663	2.984433944	2.867441444	1.841584841	1.555937635	2.208650157	2.097842063	2.089186708	2.979723062	2.371733356	2.865167647	2.667441444	1.916860017	2.264442392	2.138162156	2.931827063	2.350448944	2.865167647	1.98897796	1.768174773	2.839881971	2.606219821	2.561707481	2.667693845	2.666445792	2.02445111	2.041557555	2.315051934	2.487818768	2.860575233	2.57922224	2.520048325	2.570754758	2.434521852
TNFRSF1B	2.886876992	3.059984936	2.980178617	2.747934745	3.059711031	3.066257692	3.214484192	3.119290757	2.425438479	2.49559049	2.812866312	2.756095889	2.804341079	2.686063325	3.37737784	3.329553266	2.467441444	2.467441444	2.594927428	3.025551737	3.546727457	3.260598301	2.866379659	3.188740639	2.65779041	2.982160148	2.067441444	3.190124459	3.403245082	3.048670361	2.033456444	2.879220182	3.166797028	2.970356079	2.735475027	3.30342514	3.298591492	2.742600252	2.921334141	3.476996091	3.017946321	2.089620421	2.325545418	2.71746896	2.544867986	2.77922224	2.267441444	2.453762257	2.654428986
LY6E	4.146806953	3.790590291	3.794881129	4.209971996	3.908443517	3.892995716	4.218351394	4.18066337	3.556902169	3.576177109	3.857206042	3.467498634	2.921333579	3.403055825	2.512992221	2.948175147	3.262897429	3.101426444	3.610054909	3.988346793	3.241567372	3.682804564	3.840164208	3.135244577	3.849420061	3.519059782	3.467441444	3.807102239	3.836436302	4.096611762	2.614834563	3.184433944	3.420689163	2.970356079	4.588750352	3.412549462	3.483207399	3.65528612	3.720574054	2.923223428	4.42665593	4.455434082	4.311508055	3.725218471	2.98569613	2.631829121	3.190383413	3.405628939	4.372825456
PTCRA	2.398857883	2.933959779	2.764003479	2.776244719	2.48913242	2.068007327	1.950136356	2.138755316	2.029364725	2.31062799	2.60065616	3.072465797	2.957941491	1.769070825	2.526601602	2.136378329	3.386079143	3.241417476	1.935920674	1.395661445	1.483105514	1.900123111	2.400281465	1.622178323	1.933833737	2.383336861	2.278769778	2.885258469	2.020323852	1.989465703	2.428443944	2.007432475	3.200313544	1.922311293	2.458674821	2.932138053	2.689838955	3.318358309	2.740976849	2.436132206	2.475466643	1.438888156	1.7624231	2.936090841	2.712713629	2.940286793	2.369070825	2.139221398	1.917895717
CD209	2.566833192	2.369403525	2.067805505	2.58380499	2.664205893	3.00976627	2.912344124	2.618946179	2.329519501	1.632556085	1.895497088	2.742796058	2.045619627	1.769070825	2.633910967	2.33136583	2.083782277	2.995762278	2.074266507	1.50082872	1.404092448	1.566789777	1.528711517	0.986548125	2.921658445	2.188349361	1.750448944	2.537127096	1.05136032	2.625095902	1.900123111	2.095110611	2.88661144	3.419595658	2.351365456	3.059199972	2.958957262	2.677296842	2.384620386	2.279205522	1.914627373	1.77222149	1.030290696	3.258018936	3.389296077	2.337835152	2.166509966	1.839066623	2.025205082
KRT14	2.758313216	3.169708945	2.657915166	2.747779825	2.59678653	2.538480107	2.377962139	2.470220043	2.554209717	2.340068975	2.951241852	2.821636266	3.067441444	3.203055825	2.331614102	2.669711663	3.014834563	3.184433944	2.214834563	2.144158897	1.239769615	2.214834563	2.604893954	2.436873958	2.071344243	2.748175147	2.350448944	2.40874634	2.166071773	2.562733506	2.956398413	2.467441444	3.117774529	3.02296296	3.179953511	3.371582564	2.612822832	2.879758841	3.114126219	2.825518522	2.817312865	2.35400604	2.222630784	2.829917445	3.294560233	3.37922224	2.320048325	2.035140377	2.403466207
FUBP1	3.442184124	2.802584983	3.056598201	3.052415031	3.418336773	3.346603203	3.422153454	3.502295733	2.990493845	3.277087325	2.85362166	3.202335397	2.804341079	2.369070825	3.599584103	2.534097282	2.984433944	2.867441444	3.471025826	3.120337975	3.894373314	3.576305547	3.32288659	4.078093681	2.862730499	2.715475401	3.410290548	3.604321041	3.076579977	3.588758304	3.459313047	2.697842063	3.431182647	3.10597046	2.779953511	3.398499772	3.420393087	3.204056516	3.256515605	3.907006698	3.277057991	2.844640566	3.422728526	3.116113253	2.866524701	3.43777859	3.331827063	3.69222082	3.22172924
JAM3	2.672165671	2.790566114	2.642116502	2.777049473	2.395081845	2.519376565	2.212251642	2.485479688	2.420894464	2.882263052	2.334264073	2.941389927	3.30597046	3.003055825	2.848606602	2.820689163	3.679220182	2.984433944	3.22296296	1.7360305	1.88105979	3.248819563	2.804893954	3.188601885	3.024201483	3.099152648	2.701426444	2.799867516	2.135671154	2.996718506	3.940705887	3.662897429	2.420689163	2.62296296	2.866545393	2.569546884	2.27060544	3.06195784	2.610307311	2.291013416	2.1142313	1.863763818	1.978152299	2.531546825	3.456031217	3.488086343	3.034861897	3.450503496	2.258973002
STAT6	3.461600963	3.157985034	3.206366912	3.477549541	3.573723106	3.651031934	3.702056578	3.656534729	3.565526423	3.684643127	3.336662616	3.197815344	2.93995546	3.067441444	3.940492926	2.948175147	3.506720887	3.184433944	3.242335268	4.034459999	4.091164492	2.814834563	3.583372159	4.170118759	3.57705677	2.631182647	3.331827063	3.732341852	3.758458165	3.71305598	3.537776532	3.384433944	3.857862472	3.301426444	3.119152274	3.595403487	3.720010097	3.32039399	3.263986622	3.999166321	3.815790228	3.687073224	3.73860941	3.900906075	3.917655676	3.874692945	3.214834563	3.103110377	4.234904009
DDIT4	3.591090413	3.420848017	3.598142822	3.58813105	2.999271813	3.095515581	3.199063543	3.205617412	3.354498112	3.528050105	3.391829864	2.989035149	3.479220182	2.950448944	2.312992221	3.832467901	2.867441444	2.467441444	3.092643021	1.608544516	3.056017647	2.550448944	2.666379659	2.496715562	2.473223983	3.460623632	2.467441444	2.328638754	2.883064273	2.718255021	3.214834563	2.233456444	3.854674163	4.296227403	4.876670607	4.034716385	4.292929872	3.914817634	3.220915945	4.317972293	3.724895481	3.892703432	3.885259219	4.191388429	2.680482367	2.854101343	2.814834563	2.94400448	2.409950502
TBL1XR1	3.22404976	3.196802445	3.180745947	3.202821359	3.252699897	2.96941348	3.158731419	3.174612636	2.934302583	3.043983745	2.781642471	2.780437964	2.951734198	3.233456444	2.365599102	3.251089782	3.028912429	3.184433944	3.889478028	3.177014585	3.705333156	3.743605801	3.132073847	3.667600197	3.069452177	3.03565621	3.667441444	3.381245636	2.908920876	3.338162156	3.576305547	3.984433944	3.512575487	3.05694796	3.511023877	3.244523729	3.142227526	3.436423087	3.312230252	3.235542668	3.612205847	3.182815314	3.123930758	3.473740903	3.812067522	3.61320724	3.803806252	3.366210742	3.706310388
F13A1	2.952639888	2.993204788	3.110560789	3.001395714	3.205927541	3.234814985	2.928988645	2.860395189	2.481695701	2.727541922	2.383286573	2.961154538	3.410290548	3.120048325	2.248606602	3.368082282	2.984433944	3.184433944	3.151199371	1.813088532	1.512283631	2.867441444	2.686286794	2.501259577	2.953111475	3.115475401	2.867441444	3.297703309	2.517049273	2.138162156	2.033456444	2.331827063	1.956303544	3.551734198	1.588081908	2.486634784	3.532691931	3.223597019	2.968290885	2.431860294	2.249537249	2.664514245	3.244250321	2.646240198	2.894560233	3.506708224	2.828912429	2.74400448	2.743385955
CD40	3.035817067	3.156889546	3.116575024	3.130129904	3.52906414	3.65591071	3.697860784	3.54154435	2.922523845	2.534869933	2.781642471	3.192619531	2.467441444	3.36452681	2.765599102	3.757053971	3.301426444	2.667441444	2.584433944	2.770407804	3.501788264	3.343605801	2.810843423	3.715337443	2.974494516	2.842961385	2.667441444	3.223424992	2.400056773	3.021169656	2.233456444	2.467441444	2.825983605	2.42296296	2.535475027	3.801795759	3.284028279	2.362766341	3.087138948	3.543261449	3.006735056	2.869414956	2.578152299	2.864862079	3.20276931	2.66222974	2.837040825	2.362626361	2.492958002
EIF2AK2	3.136919631	3.223074437	3.021265657	3.055260045	3.161397547	2.905668128	2.993268134	3.017437597	3.073596746	3.410918851	3.012557879	2.764877673	2.867441444	2.886063325	3.565599102	2.703696663	2.750448944	3.731827063	2.894942149	2.74185977	2.803668583	2.550448944	3.123460103	3.193800927	3.098330159	3.074185225	3.428912429	2.800617943	3.256313995	2.879726006	3.101426444	3.301426444	3.083789528	2.78897796	3.402159774	2.953319531	3.063300265	3.207786258	3.002295814	2.859002151	3.071622046	3.136493434	3.059804093	2.712924945	3.016096748	2.66222974	2.796212682	2.698240742	3.324932269
MAP3K8	2.791168904	2.935177986	2.940695493	3.016714852	2.520889498	2.463069384	2.3477824	2.275779984	2.586909464	2.254762347	2.684557106	2.947103757	3.034741698	3.467441444	2.165599102	2.334097282	2.467441444	2.867441444	2.85694796	2.402060221	1.658391496	2.879220182	2.481881532	1.953866458	2.658325237	2.231182647	2.950448944	2.678331001	2.101686154	2.255154656	2.750448944	2.711919928	2.005326044	2.50597046	2.388081908	2.233932503	2.752425428	2.531710696	2.721334141	2.327710906	2.036518243	2.294164437	2.4121373	2.064862079	2.751711129	2.474008478	2.36452681	2.699525996	2.473050867
CDKN1C	3.200474876	3.18444845	2.770209028	3.146528027	2.50168016	2.625435063	2.55917842	2.4987687	2.772831598	3.076745885	2.873528795	3.041543401	3.579234903	2.486063325	2.610077586	2.069711663	3.028912429	2.667441444	2.943143769	1.965398778	1.873754615	3.448819563	2.600349939	2.522964468	2.513325425	3.410550033	3.267441444	2.532460519	2.252663654	2.58264064	2.994927428	2.962227682	2.722318544	2.887348579	2.368174773	2.426627327	2.406219821	3.559578032	3.029492195	2.287916724	2.819975363	2.328149437	1.903273196	2.579440012	2.997474868	2.242322605	2.669835972	2.796611361	2.596623064
IFI35	2.764584535	3.236283592	2.625235694	2.896134919	3.185099768	3.198967851	3.107314186	3.165511414	2.793908548	3.057061475	2.851741921	2.623269858	3.204341079	2.569070825	2.595999721	2.768082282	2.150448944	2.467441444	3.117749198	2.926337403	2.362056557	3.403806252	2.988666601	2.507209046	3.061540645	2.734097282	2.931827063	2.839146959	2.414134639	2.768562775	2.784433944	2.679220182	1.922318544	3.02296296	2.685167274	2.678925776	2.131340718	2.659592753	2.667523878	2.57609995	2.813422799	2.158550056	2.596048701	2.929932165	2.816096748	3.114836621	2.320048325	2.988482964	2.415244944
HES1	2.581870692	2.579001444	2.899138747	2.976412346	2.852405856	3.100068018	2.693808681	2.811856398	1.825438479	2.208998609	2.486856233	3.154691301	2.30597046	2.769070825	2.565599102	2.469711663	2.901426444	2.784433944	2.536371078	1.86644584	1.28105979	2.467441444	2.341793589	2.045752782	2.773772265	3.257039251	2.350448944	2.775416366	2.147449892	2.485555275	3.079220182	2.701426444	2.083789528	2.770356079	2.323696289	2.348163843	2.161741337	2.476570532	2.827407646	1.979253413	1.868929594	2.477937084	2.3291298	3.371481294	2.117726129	2.480851621	2.471025826	2.596611361	2.807939769
ITGA2	2.716762822	2.452892737	2.437859349	2.62810829	1.885924738	1.940817287	1.77503507	2.081955847	2.995788288	2.383892432	1.725385249	2.538628767	2.370356079	1.969070825	2.112992221	1.986704163	3.131827063	3.301426444	1.924592341	1.988637382	0.938210687	2.923698666	1.813022351	1.901259577	2.152222294	3.024339504	2.350448944	3.101426444	2.180149638	2.039791537	2.350448944	2.467441444	2.556303544	2.62296296	3.013938512	2.023439019	2.097355718	2.604056516	3.16874198	1.999127092	2.691135857	3.189940826	2.938147378	2.278939944	2.777567733	2.292630358	1.633456444	1.970754758	2.498907471
CSF1	2.935121874	2.894825768	3.038521406	2.874694072	2.51922062	2.705750111	2.674000175	2.70728824	2.712030361	2.604454594	2.978742557	3.056442146	2.714849284	2.886063325	3.229984721	2.820689163	1.950448944	2.784433944	3.211934649	4.256464222	1.923173188	2.297842063	3.119875721	3.396730282	2.621902355	2.432467901	2.550448944	3.073131959	2.652663654	2.996063479	2.033456444	2.350448944	2.934097282	2.22296296	2.523696289	3.19881819	2.898106145	2.823597019	2.81218705	2.358718337	2.650822502	2.683136126	2.559530418	1.981854579	1.751711129	2.431829121	2.847534309	2.679618861	2.584844326
IRF7	2.90787011	2.686193269	2.945728918	2.655950485	3.101617263	2.579039353	2.486189256	3.133831432	3.048995955	2.770059608	3.357854967	2.411604815	3.57394046	3.769070825	2.331614102	3.469711663	1.750448944	2.467441444	3.577524842	2.691142031	3.361768163	2.233456444	1.447007351	1.319881458	2.555806676	2.137681663	1.750448944	2.901496897	1.969656154	3.130153959	2.818418945	2.233456444	2.590288545	1.58897796	3.297066211	2.1590534	2.751313812	3.318358309	2.738257341	1.798702285	2.744702372	1.717721912	2.157231291	-0.063909159	3.325081051	2.563859121	2.369070825	1.536769757	2.516515478
C1S	4.166327807	3.815457524	3.966025716	4.157481483	4.197865381	4.417356911	4.029978027	4.320061556	3.578309137	3.623826901	3.525552179	3.45335206	3.299127317	2.686063325	4.210828013	4.046545767	3.311919928	2.867441444	5.362525889	1.564066032	4.423037817	4.869896513	2.912282151	4.0594718	3.499782343	4.521189231	5.047463857	4.06730269	3.940005963	3.796718506	3.111919928	2.776305547	4.234767029	5.124020517	3.899153116	3.94408186	5.232094135	5.6031619	3.933676428	3.970092675	4.165224905	3.810253841	3.387031123	3.368946528	3.416096748	4.110122927	4.825622454	5.020136632	3.901301999
SMARCA4	3.479615079	3.273410367	3.076198474	3.170550261	3.086109492	3.218674522	3.107893454	3.183700378	3.275023982	3.237951498	3.519949304	3.434798887	2.931827063	2.569070825	2.312992221	2.820689163	3.131827063	3.184433944	2.945904929	3.017908688	3.218100988	2.433456444	2.896780278	3.168694751	3.263215846	2.695568266	3.228912429	3.328927149	3.304304154	2.685555275	3.093298048	3.376305547	1.839311044	2.653363579	3.47832413	3.042811326	2.761741337	2.934471856	3.136480031	2.988787263	3.324856869	2.747521745	3.213849702	3.04399531	3.175268605	3.028244739	3.014834563	3.463391508	3.132892471
PGPEP1	2.96637116	2.746715571	2.459669539	2.660800631	2.143075634	2.131144683	2.025699926	2.042191057	2.452939184	2.420271961	2.031950225	2.582798818	2.82296296	2.686063325	2.565599102	2.503696663	2.550448944	2.867441444	2.814834563	2.150738593	2.099681671	2.267441444	2.975243762	2.547023315	2.723531736	2.465167647	3.248819563	2.369466898	2.074935876	2.838897862	2.711919928	2.150448944	2.239311044	3.287348579	2.705074408	2.042060899	2.70182928	3.000501576	2.681537164	2.377744051	2.854129478	2.508242302	2.503273196	2.298847079	2.343582733	2.910292606	2.596212682	3.049218242	2.492958002
LAMB3	2.445794278	2.741636836	2.68767788	2.712973945	2.434913288	2.456964995	2.335244728	2.143806523	2.999511423	2.423076474	2.486856233	2.786521954	1.38897796	2.686063325	1.931614102	2.303696663	2.667441444	3.184433944	2.736371078	2.028451651	0.665696671	2.150448944	3.038878954	1.519881458	2.829230846	2.612560766	2.350448944	2.379960382	2.283064273	2.66564814	2.531827063	2.633456444	1.522318544	1.98897796	2.602159774	1.335561883	2.017998559	2.3592114	3.094722009	1.379754784	3.562524053	3.5592185	2.876522919	2.873740903	1.951711129	2.789715724	2.36452681	2.687747258	2.518814605
GABPA	2.748986798	2.724275154	2.843627972	2.62977507	2.940583117	2.427219402	2.350613088	2.62115461	2.509851433	2.807642902	2.72627443	2.975232403	2.804341079	3.214834563	2.731614102	2.934097282	2.667441444	2.667441444	2.486063325	2.481058532	2.692982762	2.667441444	2.799694912	3.005579665	2.595510925	2.617104782	2.414834563	2.447930382	2.706159716	3.20721199	2.614834563	2.479220182	3.198482901	2.90597046	2.788081908	2.884240256	3.164929645	2.747799294	2.780409154	3.069997006	2.426845639	2.400128626	2.832044434	2.890718682	3.162134161	2.726615359	2.911919928	2.721732258	2.776715929
TNFRSF12A	2.888756732	2.997045221	2.981878339	2.836990256	2.679713623	2.707906079	2.337454522	2.512026518	2.820894464	3.214211068	3.092665464	3.228709487	3.053363579	2.750448944	2.746977221	2.469711663	3.048819563	2.867441444	3.597856783	2.325537017	1.559287637	2.711919928	2.287901454	1.870858958	2.833704408	4.060278177	2.531827063	2.391739119	2.569656154	2.731677861	2.531827063	2.350448944	2.097212368	3.150448944	3.446638258	2.498318121	2.84421401	2.835280357	3.153000473	2.186989507	2.910039377	3.073642778	2.8121373	2.978954665	2.216096748	2.372737944	2.787622253	2.736769757	2.774609795
IDH2	2.539811535	2.775990105	2.500437214	2.502855415	2.913712225	2.771603539	2.855553551	2.942783603	2.63497233	2.596326197	2.535153254	2.717856346	2.551734198	2.720048325	3.112992221	2.503696663	2.550448944	2.867441444	3.25694796	2.840518784	2.585548074	2.628912429	3.005644381	1.953866458	2.830289706	3.178575766	2.584433944	1.799867516	2.761527758	2.621169656	3.214834563	2.833456444	2.703696663	2.770356079	2.999860646	2.214651505	2.116728025	2.66195784	2.717231134	2.620804828	2.660247142	2.747521745	2.786280696	2.43446146	2.650081749	3.223700724	2.745904929	3.875074846	2.698907471
CASP8	2.589382279	2.722477397	3.016375901	2.74827012	2.942452859	2.686129734	2.8545092	3.066249087	2.751309803	2.404454594	2.344757557	2.604350054	2.853363579	2.433456444	2.829984721	3.251089782	2.350448944	2.667441444	2.750448944	2.698016274	3.624037773	2.984433944	2.390816088	3.795086181	2.748637912	2.251089782	2.784433944	3.033852517	2.418678654	3.066933394	2.879220182	2.550448944	3.517774529	2.38897796	2.646638258	3.060442649	3.183291308	2.533721429	2.67781906	3.496142005	2.594939673	2.400128626	2.521001403	1.853083341	2.416096748	2.489730445	2.859313047	1.970754758	2.517529352
IRAK3	2.757183903	2.919820259	2.674876859	2.787011053	2.308177731	2.306274251	2.489072508	2.500259311	3.004805865	2.373657902	3.090270936	2.861169258	2.234741698	2.950448944	3.029984721	1.986704163	3.467441444	2.784433944	1.920048325	2.989387809	1.405645861	2.067441444	2.741793589	1.735244577	2.647296926	2.612560766	1.750448944	2.369466898	2.941620623	2.78264064	2.067441444	2.750448944	2.039311044	3.33995546	2.006703789	2.078410987	2.743119456	2.770586305	2.660642219	1.60331226	2.616837502	2.191249802	2.2121373	2.674395929	2.563489867	2.197844121	2.028912429	2.641089845	1.628572383
PIK3R2	2.682173807	2.428580341	2.742759164	2.625489654	2.347033488	2.345354633	1.9375167	1.884729261	2.328473313	2.057061475	2.400264352	2.68984365	2.634741698	2.086063325	2.429984721	2.069711663	2.067441444	2.667441444	3.216478664	2.308559237	2.097945547	3.097842063	2.774493335	1.901259577	2.62468683	3.168082282	2.667441444	2.652474398	2.361527758	1.439791537	1.950448944	2.901426444	1.805326044	3.004341079	2.557681289	2.422904192	2.17223482	2.74058952	2.674550406	2.277590576	2.921536476	2.943749939	2.718240243	2.440410929	2.163489867	2.428244739	2.959982794	3.166210742	2.258973002
LILRB1	2.517065356	2.610191723	2.437424459	2.746797874	3.000547265	2.434649444	2.73658119	2.883009998	2.74926492	2.632556085	2.034859	2.543122018	2.78145921	3.269070825	3.124095352	3.469711663	3.042930194	2.467441444	2.729527935	3.035375569	2.485731919	2.733456444	2.850684812	2.773326756	2.763325425	3.617360671	2.750448944	2.466138406	2.045657701	2.322799037	2.733456444	2.025937694	1.797807294	2.58897796	1.89338875	2.562730861	2.125544428	2.840555369	2.253103183	3.088208902	1.887403481	2.273237568	1.627784446	1.728572091	1.81020738	2.148821621	2.565229536	2.329251008	2.194587383
BRD3	2.842634146	3.039126035	2.712859916	2.98940219	2.622602227	2.448683141	2.22672181	2.269691762	2.793027128	2.734869933	2.155785868	2.545231778	2.434741698	2.486063325	3.112992221	3.220689163	2.984433944	2.867441444	2.570356079	1.911459151	2.357562501	3.262897429	2.808478336	3.038279411	2.793116397	2.960777107	2.467441444	2.586540078	2.897142139	2.38264064	3.067441444	2.467441444	2.239311044	2.18897796	2.549552893	2.219854637	2.508599628	3.045773841	2.796135136	2.69962716	2.724951178	2.736228354	2.592230165	2.41001031	3.133089249	2.714836621	3.156398413	3.386117877	2.798922191
NDUFB11	2.831468343	2.699809103	2.778245672	2.392793136	2.716408988	2.427038557	2.302521054	2.385277544	2.365526423	2.329179418	3.109157897	3.090305682	2.517749198	2.369070825	3.338848824	2.586704163	2.467441444	2.867441444	3.301426444	2.787508069	2.011436267	2.731827063	2.610843423	2.437624385	2.410382571	2.786704163	3.228912429	3.046058403	2.384693654	3.079726006	2.648819563	3.165812063	2.703696663	2.90597046	2.907468937	2.272461518	2.421186867	2.823963651	3.085186414	2.387416655	2.896669933	2.840201849	2.992230165	2.609355284	3.016096748	2.851201429	2.097842063	2.846919114	2.715914691
LAT	2.396771779	2.142099414	2.466668623	2.608482433	2.306485415	1.875064375	2.27381933	2.422043791	1.956508845	1.892006109	2.558180396	2.565555959	2.653363579	2.086063325	2.931614102	2.269711663	2.614834563	2.667441444	1.98897796	1.938959856	3.173041515	2.550448944	2.430750557	2.262730561	2.723531736	1.986704163	2.467441444	2.452474398	2.249079273	1.821169656	2.150448944	2.814834563	2.303696663	3.170356079	2.335475027	2.550925003	2.498106145	2.603820878	2.269255964	2.628706831	1.700974315	2.112786318	2.250666315	2.090718682	2.763489867	2.125330105	1.550448944	2.204739758	2.040351121
GRB2	2.890906218	2.934770924	3.114158663	3.167053504	3.540945523	3.514363856	3.5501075	3.591907074	3.12562013	2.955036021	3.151756641	2.660332212	2.62296296	2.769070825	3.244062587	2.986704163	2.711919928	2.784433944	3.05694796	4.756940975	3.899533617	3.414834563	3.627175123	3.58483008	3.666724134	3.754124616	2.584433944	3.161338501	3.256313995	3.137627329	3.331827063	2.731827063	3.568082282	3.02296296	2.949552893	3.421024452	3.471890694	2.682284363	2.939437396	3.657324594	3.205296745	2.977171936	3.345740948	2.924703682	3.030174614	3.29621474	2.731827063	3.152132877	2.937436486
IL18	2.608649146	3.006104438	2.419949032	2.582487076	2.455402654	2.330134037	2.525346857	2.376683886	2.439516345	2.125456282	2.389236041	2.546951193	2.62296296	3.120048325	2.331614102	1.869711663	2.867441444	3.067441444	1.758577341	2.574559516	2.349148507	2.384433944	2.638878954	2.398344942	2.716226561	2.465167647	2.067441444	2.199867516	2.391928376	2.104177156	2.679220182	1.950448944	1.839311044	2.93995546	2.388081908	2.729541962	2.254936229	2.508615252	2.669089877	1.851802274	2.246001081	2.941739206	2.515051934	2.804811268	2.299104248	2.66222974	2.901426444	2.201155376	1.892958002
LILRB2	2.360382315	2.756582597	2.313460703	2.71735103	3.049149843	3.356646932	3.300633603	2.799412393	2.896992861	2.117982912	2.657415248	2.752641732	0.98897796	1.769070825	2.331614102	3.791639758	3.335411445	2.467441444	2.992562341	2.401635414	1.84719499	2.818418945	0.86204485	1.904843959	2.385881674	2.874647258	3.335411445	-0.098503103	2.969656154	2.644727132	2.233456444	2.233456444	3.005326044	2.58897796	2.489711289	2.7440159	2.888817336	2.90332081	2.022050307	2.329217002	2.20413399	2.717721912	2.835303196	1.936090841	1.517726129	3.371214043	2.954033326	2.536769757	2.779549883
UBB	4.765412961	4.618626811	4.790613649	5.107891015	4.700541904	4.965140941	4.869132007	4.922724777	4.980055346	5.253903986	5.062817335	4.78139269	4.394261988	3.966046465	4.666298198	4.677142347	3.873412218	4.701600929	4.738785618	5.136339723	4.861168132	4.462426289	4.777485026	5.017264869	4.763234822	4.742379072	4.383781377	4.491382818	4.788256086	4.290390217	4.322981871	4.346259222	5.057232161	4.945281935	4.669585233	4.919368367	5.104031683	4.747886997	4.854503462	5.086210846	5.265829176	5.099346233	5.40188088	5.148066218	4.916068438	5.146710831	4.601211984	4.991565052	5.003373575
SH2B2	2.908872968	2.965907124	2.736351433	2.981940082	2.464021156	2.544432782	2.092229983	2.419984795	2.386909464	2.224361728	2.634249352	2.716141227	2.731827063	2.686063325	2.395999721	2.386704163	3.410290548	2.867441444	2.02296296	2.689541283	2.589688255	1.950448944	2.638878954	2.676808427	2.892428953	2.915475401	2.931827063	2.547260635	2.218678654	2.051570275	2.814834563	2.867441444	2.683789528	2.62296296	2.271089408	2.467917503	2.781628433	2.284698929	3.098591508	2.739332114	2.481531554	2.795723365	2.889945758	2.457556904	2.616096748	2.409622859	2.311919928	2.970754758	2.390043367
CTSH	3.830308415	3.613632796	3.680716229	3.60078003	4.022892674	4.204287661	4.158745964	3.969112937	4.357259272	5.165867907	4.248720542	4.075667517	2.931827063	3.384433944	3.738848824	3.982160148	2.267441444	3.067441444	3.423713387	4.302841928	4.284502669	3.267441444	4.30215801	4.217923151	4.610764729	3.557053971	2.731827063	4.470202604	4.424454116	4.780547924	2.067441444	2.667441444	3.762253013	3.087348579	4.353232675	4.093719577	3.891738927	3.187078737	4.244997186	4.21449282	4.650927706	5.911475261	6.648077325	5.928368353	2.396189614	2.559315105	3.357683667	3.382533495	5.054612083
HGF	2.581408659	2.309508806	2.590668375	2.698684618	2.471299878	2.465843819	2.162528567	2.585277544	2.303901964	2.103784847	2.278727837	2.792863725	2.311919928	2.686063325	2.248606602	1.669711663	2.467441444	2.867441444	3.16452681	1.277474151	1.802576268	3.079220182	2.691485835	1.301259577	2.761338501	2.86286852	2.750448944	2.941431366	2.75922863	3.282655361	2.467441444	2.350448944	1.669711663	3.521333579	2.905074408	2.392642327	2.381113644	3.144729701	2.846848909	2.284074872	2.860593736	2.708992729	2.378152299	2.15145396	3.073998072	2.926615359	3.052007872	3.499525996	2.571421487
IKBKB	3.012979093	2.928192319	2.775884818	2.802355347	2.767324186	2.975110265	2.609092849	2.828852932	2.865372948	2.872254915	3.184036999	2.633346296	2.931827063	2.486063325	3.048606602	2.851089782	3.131827063	2.667441444	2.984433944	2.743029585	3.283148228	2.950448944	3.237501677	2.632329943	2.84913798	3.018510235	2.784433944	3.045631254	2.733492226	2.58264064	2.414834563	3.384433944	2.483789528	2.750448944	2.588081908	2.886539384	2.444748836	3.051464356	2.955428457	3.042416427	2.768360818	2.48442138	3.277296661	2.981854579	2.099104248	1.997844121	2.901426444	3.26859055	3.349215224
TNFRSF13B	2.359718669	2.567348185	2.222425777	2.148751785	1.893276644	2.036959231	1.561469707	1.705684746	2.643166686	2.299240831	1.703178987	2.763830344	2.750448944	2.486063325	2.26038534	2.620689163	2.584433944	2.667441444	1.90597046	1.821967356	3.483276578	2.550448944	2.307808589	4.110793427	2.273223983	1.069711663	2.267441444	1.735481897	0.984693654	1.673776537	2.297842063	2.297842063	3.009799606	2.62296296	2.935475027	3.425804106	3.244678384	2.139670897	2.460642219	3.617904914	2.133315213	1.388950674	2.064744181	1.23446146	1.951711129	1.94523724	2.003055825	1.570754758	1.492958002
ASXL1	2.360382315	2.612192688	2.691972326	2.30231353	2.049149843	2.18672193	2.020525684	2.275850437	3.048995955	2.31062799	2.82734025	2.897031642	2.98897796	1.769070825	2.331614102	3.054674163	2.750448944	2.467441444	2.992562341	2.231710413	2.994036378	3.233456444	3.183972945	2.319881458	2.970844175	1.552719163	1.750448944	0.901496897	0.384693654	2.322799037	2.818418945	2.233456444	2.590288545	3.17394046	3.489711289	2.7440159	1.014348218	3.125713231	2.858551574	2.628777284	2.44514209	1.395793817	2.157231291	2.743445763	0.517726129	2.885787215	1.369070825	2.858697852	2.779549883
HELLS	2.301162319	1.793706159	1.999282119	2.141267353	2.238108015	1.955942426	1.99887992	1.947470779	1.56105286	1.882263052	1.834249352	2.688128019	2.45694796	2.847534309	1.731614102	1.986704163	2.150448944	3.184433944	2.158577341	1.427166397	2.086024285	1.633456444	1.896780278	1.519881458	1.928730778	1.831182647	2.584433944	2.10873162	1.301686154	1.322799037	2.550448944	2.784433944	2.903696663	2.50597046	1.832560392	2.125068399	2.343119456	2.425607752	2.459499489	2.164321212	2.094419566	1.903043261	1.564074434	1.71746896	2.513182114	2.26222974	2.48151931	1.253762257	2.092958002
DAB2	3.087647457	3.051237948	3.184248853	3.074512153	3.08623684	2.998781757	3.047684043	2.719521459	2.823427746	2.459426562	2.646851312	2.694889179	2.90597046	2.603055825	2.829984721	1.869711663	2.731827063	2.467441444	3.589728387	4.711306971	2.202348236	2.214834563	3.125074763	2.187851458	3.580836288	3.257039251	3.830197682	3.440944716	3.494843011	3.249420788	2.033456444	2.867441444	2.122318544	2.653363579	2.368174773	2.582148843	3.276188277	3.392185755	2.914518188	2.235705915	2.804557393	2.965014313	3.035232743	3.404811268	2.894560233	2.242322605	3.396212682	2.536769757	2.484829605
ALDOA	4.617882286	4.401335906	4.624925878	4.464278754	4.943973686	4.597210277	5.01591052	4.894455418	4.99031748	4.86390946	4.639585682	4.241059639	3.78145921	4.911771934	4.916576603	5.38615667	4.446607655	3.259922695	4.995062682	6.11269376	4.664248597	5.127407724	4.978854689	4.516040169	4.864432695	5.152555335	3.911412991	4.488959738	5.130620202	4.169542515	5.366849714	5.298097952	4.7309316	4.749942007	5.431796548	4.260523429	4.746791242	4.457583038	4.216805618	4.623651921	4.968502301	5.273237568	4.692425955	4.606015842	5.06145755	5.470749716	4.614997373	5.262375313	4.516515478
HMGA1	2.206690909	3.167837286	2.383850031	2.451664383	2.671628352	2.287315918	2.560390479	2.584121272	2.872638374	2.130438529	2.395521622	2.889653589	2.786417101	2.102404158	2.331614102	1.998032496	3.278769778	3.134108111	1.269254007	2.534007278	2.848594986	1.566789777	2.692662549	2.978974766	2.573295816	2.521682695	2.524424976	2.170615204	1.441335321	2.184453204	3.276550783	2.290098111	3.941111018	2.891274825	3.199472295	2.971521837	2.529121723	1.90332081	2.697486871	3.19493983	3.298628404	2.943745881	2.356050671	2.538542481	2.291702161	2.940286793	2.143046857	2.246530763	2.876052089
TNKS	2.660611041	2.86964601	2.611311484	2.771515536	2.495168709	2.004547879	2.497393062	2.077413576	2.727630863	2.462355917	2.434249352	2.764877673	3.428912429	2.750448944	1.531614102	2.503696663	3.048819563	2.667441444	2.675569841	2.123596736	2.197088887	2.550448944	2.655201707	2.101259577	2.370844175	2.824339504	2.267441444	2.813945382	2.735671154	2.239791537	3.384433944	3.033456444	2.405326044	2.53995546	2.323696289	2.778425707	2.70459044	2.707259546	2.664067275	2.551508562	2.68233194	2.181645499	2.3291298	2.916113253	2.634718629	1.880851621	2.520048325	2.479618861	2.718814605
IER3	3.312352715	3.604660098	4.027988791	3.80157548	3.20276252	3.034576885	2.970070481	3.384249854	3.0716077	2.885429994	3.156334957	3.346934606	3.654422484	3.576275498	3.323060173	3.461157734	3.250448944	3.113682069	3.03799995	3.032030812	2.532630521	3.460179093	3.363801667	2.804040943	2.93579976	3.241441038	3.396689569	3.742051351	3.938273434	2.049521686	3.558258448	3.540661116	3.062530716	2.985218585	3.500809819	3.200047333	2.711706471	3.275169172	3.299866548	2.963217598	2.75365989	3.273237568	2.670265696	2.347054888	3.388175987	2.867438901	3.06889123	3.319090512	3.157524643
DTX3L	2.593048643	2.720466664	2.682801485	2.65542824	3.309152266	3.106405138	3.07935686	3.402401735	2.612766067	2.621065742	2.798114865	2.659035969	2.253363579	2.550448944	2.595999721	2.386704163	2.150448944	3.882804564	2.50597046	2.470168975	2.914531472	2.667441444	2.858786089	2.969229578	2.686715123	2.709646132	2.667441444	2.482875016	2.200056773	3.032948394	2.350448944	2.267441444	2.586704163	1.90597046	2.929645758	2.381445821	2.309134455	2.506604519	2.790635814	2.986989507	2.887481023	2.970617188	2.956769259	2.952204387	2.480482367	2.906708224	2.765812063	2.879618861	2.711579883
MXI1	3.012063848	2.817194927	2.592951479	2.789860552	2.164695171	2.280870385	2.181876468	2.343193588	2.779604289	3.101539959	2.457978252	2.695068202	2.287348579	2.886063325	2.565599102	2.186704163	3.248819563	4.113205182	2.62296296	2.31740862	1.874493512	2.614834563	2.766364938	2.281352442	2.303624601	2.768082282	2.784433944	2.85776884	2.772021242	2.504177156	3.971106506	3.196212682	2.356303544	2.653363579	2.154096908	2.647355342	2.981768671	2.805700618	2.877619999	2.156419209	2.040658425	2.813551465	2.664744181	3.196682871	3.776212026	3.618501682	3.056413133	1.952132877	2.771421487
COX5B	3.734323178	3.666684211	3.669529731	3.725789196	3.8778923	3.919109835	4.035121667	3.915256091	4.765664147	3.874957877	3.771128949	3.577908209	3.540705887	3.014834563	4.044062587	3.937681663	3.842335268	2.784433944	4.126628021	4.575222464	3.90082997	3.248819563	3.9985656	3.772879918	4.223915092	3.869106383	4.019308126	3.902810327	3.270784164	3.954773304	3.596212682	3.599400991	3.805889047	3.93995546	4.099101979	3.92725948	3.869450682	4.149834975	3.886688839	3.700091534	4.125964951	4.297623557	4.311127459	4.024609087	4.34075112	4.128674355	3.96286267	4.089012473	3.932237445
ITGA1	3.295379781	2.997236864	3.168017933	3.251039395	3.115465329	3.314576469	3.253946103	3.248996865	3.007200394	2.910557537	3.024645049	2.867653554	2.887348579	2.803055825	3.57737784	1.986704163	3.184433944	2.867441444	2.50597046	1.027166397	2.075860749	2.976305547	2.579787778	2.153866458	3.05019684	3.168082282	3.713205182	3.441514388	3.380149638	3.753643991	3.184433944	3.442335268	2.322318544	4.048819563	2.735475027	2.164347842	2.961741337	3.266788612	3.249702214	2.466608996	2.965922937	2.392535056	2.864839581	3.177310564	4.275938352	3.351186708	2.876320268	3.004739758	2.624028368
BCL2A1	2.184169819	2.621600188	2.261797243	2.495813211	2.572530112	2.559404322	2.897583715	2.662163862	2.217310082	2.026726815	1.817271573	2.74832847	3.170356079	2.686063325	2.448606602	2.269711663	2.867441444	2.784433944	1.18897796	3.501322363	1.969781121	2.150448944	2.799694912	2.070858958	2.920631822	2.651089782	2.667441444	1.644346001	2.366071773	2.284270021	2.550448944	1.950448944	2.865167647	1.78897796	1.863784233	2.395403487	2.036620439	2.275285278	2.481536073	2.271139737	2.353649497	2.192000229	1.152295696	1.51746896	2.182111748	2.597844121	2.003055825	2.479618861	1.873050867
TCF7	2.469384424	2.653693123	2.336417392	2.409722701	2.514519503	2.407297509	2.207734817	2.414490651	1.405531345	2.121447094	2.155785868	2.830002189	2.93995546	2.633456444	1.848606602	2.703696663	2.267441444	2.984433944	2.58897796	1.705629882	4.48245613	2.731827063	2.036117794	3.649822511	2.348637912	1.986704163	2.731827063	2.689743107	2.127542757	2.251570275	1.833456444	2.667441444	2.186704163	2.770356079	1.840688789	3.238504694	2.650698305	2.701310077	2.445421624	3.10068602	2.566933582	1.742227302	2.275237665	2.226333063	2.894560233	2.97922224	2.437040825	2.287747258	2.541020868
S100A8	2.345640804	2.57320563	2.69437679	2.335079236	2.781311473	3.086891327	3.393586498	3.110649897	3.358781909	2.795935752	2.834249352	2.780671114	3.053363579	2.686063325	1.648606602	2.548175147	3.267441444	3.067441444	2.150448944	3.875441742	1.166461819	1.897842063	3.434334939	1.584267077	2.923531736	3.680649483	2.984433944	2.213945382	2.569656154	2.327272599	2.350448944	2.150448944	2.122318544	2.10597046	1.671089408	1.736847137	1.864121144	2.6260931	2.622530605	1.886608154	2.497132056	3.201996199	1.703273196	2.195932444	2.996189614	3.106708224	2.642990294	2.396611361	1.692958002
RELA	3.374103484	3.646551429	3.491740797	3.549568073	3.363016388	3.125055195	3.324440926	3.176801823	3.144004628	3.313318697	3.627406209	3.032067461	3.214834563	3.731827063	3.146977221	3.315475401	3.713205182	3.184433944	3.590383413	2.993337338	3.346037337	3.376305547	2.910858143	3.350607697	2.995323501	3.108170226	3.565812063	3.281745704	3.0838147	3.259628219	2.911919928	2.594927428	3.322318544	2.90597046	3.564773488	3.374653902	3.441094002	3.327800136	3.349140826	3.417423292	3.143728823	3.339205924	3.317446462	3.659273974	3.505568506	3.068179208	3.426901696	3.34400448	3.129337531
SLC2A1	2.802066221	2.840089438	2.828861858	3.01661083	2.682085128	2.504444364	2.251035774	2.399355409	2.512030361	2.798449168	2.758180396	3.043341158	3.514849284	3.214834563	2.765599102	2.303696663	2.814834563	3.267441444	2.447534309	2.247073532	2.606931114	2.879220182	3.11139297	3.145738061	2.745737998	2.334097282	2.584433944	2.40874634	2.697142139	2.421169656	2.984433944	3.028912429	2.851089782	2.82296296	2.006703789	3.233207023	3.01882178	2.9413833	2.927073417	3.046688587	2.571844229	2.213551465	2.578152299	2.381854579	2.944867986	2.680851621	2.584433944	2.816518496	2.707035868
ID1	5.793116268	5.173687325	5.144064718	5.326733543	5.657664116	5.180353936	5.13869823	5.079168709	5.144303385	5.419152446	5.723343729	5.26336437	4.346100718	4.757710787	5.946023447	4.699427472	5.446607655	5.229222422	4.692527645	4.535375569	3.778972083	5.654631616	6.186672939	4.788200427	5.827966934	5.106981391	4.627892695	5.597655609	5.257110572	5.062689169	5.025937694	4.649901451	4.421771051	4.042423257	5.519383519	4.112498697	4.647741488	4.564284857	5.966856609	4.118847072	5.072579527	5.193888695	5.592660223	5.591397232	4.283416859	4.289464676	5.161552075	4.069814353	4.927370585
PYCARD	2.744905097	2.407996595	2.576495108	1.775089638	2.814749641	2.432648479	2.554082781	2.459011544	2.715707822	1.688071741	3.034859	2.897031642	2.28145921	1.769070825	3.2850594	3.13067571	3.042930194	2.467441444	1.568563888	4.007083805	2.345352466	2.894420491	2.926686359	3.489806459	2.693236596	2.637681663	2.250448944	2.486459398	3.288371115	2.276244334	2.525937694	1.733456444	2.297807294	3.249942007	1.89338875	2.027536197	2.514348218	1.882999818	2.476476363	2.708712952	2.878095642	2.773237568	2.996267243	2.228572091	2.31020738	2.063859121	2.454033326	2.490215055	1.85555143
CD48	2.837170025	2.976369532	2.843631073	2.807272475	3.158945316	2.891997325	3.22609325	3.135410127	2.269916964	2.103784847	2.547657471	2.599944793	2.42296296	3.003055825	3.029984721	3.368082282	2.467441444	3.331827063	2.053363579	2.513853679	4.521891529	2.697842063	2.779787778	4.644430531	2.643712545	2.178575766	2.267441444	2.50873162	2.600056773	1.884270021	2.950448944	2.033456444	4.399167368	2.38897796	2.040688789	3.751925139	3.484028279	2.953093736	2.583964095	4.414606477	2.30745861	2.776042624	1.967658815	2.570075841	2.434718629	2.589715724	2.086063325	2.087747258	2.620443986
EGFR	3.058481592	3.086877737	2.881876076	3.128858735	2.832849068	2.980499661	2.468926612	2.745315884	3.486924184	3.821672007	3.694518105	3.203113015	2.85694796	3.550448944	2.248606602	1.869711663	3.713205182	2.984433944	2.653363579	1.716123366	1.812783699	2.350448944	2.98426134	1.987851458	2.585811221	2.57986102	3.101426444	3.453224825	2.057958097	2.285555275	2.731827063	3.184433944	2.005326044	3.487348579	3.349552893	2.195403487	2.417998559	2.787078737	3.215492437	2.127147903	3.218051762	3.210027624	2.986280696	3.475918566	3.255376191	2.442322605	3.101426444	2.499525996	3.154443707
NDUFA13	3.807409892	3.572663398	3.576083456	3.728454123	3.681031641	3.497430494	3.63103781	3.617543707	3.278795787	3.929742421	3.451741921	3.7990107	3.33995546	3.667441444	3.365599102	4.01384602	3.165812063	2.667441444	4.325342768	4.190542176	3.737783257	3.610290548	3.569678089	4.112078681	3.850997226	4.236941464	3.784433944	3.785817827	3.906890713	3.702027669	3.756398413	3.965812063	3.665167647	3.33995546	4.267830647	3.326520583	3.592012779	3.974798628	3.773026689	3.62382989	3.965449876	4.205341085	4.192386106	3.884046963	3.352461556	4.252486683	3.867441444	4.045563408	3.947623879
SFRP4	2.929805754	2.611818268	2.719344212	2.500725967	2.380070938	2.39063899	1.855638513	1.854396944	2.25942348	2.540068975	2.217271573	3.080192616	3.170356079	2.803055825	2.810077586	1.469711663	3.467441444	2.867441444	4.465826784	1.774559516	1.547744537	3.479220182	2.521886454	2.101259577	2.646473705	4.597127194	5.383304632	2.799867516	2.283064273	2.485555275	3.545904929	3.451214092	2.083789528	3.701426444	2.471089408	2.111740961	2.541834202	4.249751546	2.948624653	2.21008495	2.654851729	2.204672641	2.147751681	2.170075841	3.299104248	3.623700724	4.115334631	4.97798948	2.991328621
OAS1	2.777379433	2.61649317	2.477162107	2.516127408	2.629073466	2.772815838	2.741314522	2.669675738	2.326997407	2.200870212	1.989770868	2.929123093	2.50597046	2.486063325	2.648606602	2.186704163	2.150448944	2.867441444	1.90597046	2.873444924	2.094088899	2.214834563	2.730765278	2.232329943	2.888725856	2.598482901	2.150448944	2.833852517	2.535671154	2.013041259	2.331827063	2.497842063	2.186704163	2.42296296	2.832560392	2.23004203	2.486928193	2.801295356	2.370709451	2.487122943	2.420334244	2.298637999	2.718240243	2.15145396	2.751711129	2.114836621	2.520048325	2.563911615	2.523358621
ICAM3	2.499785042	2.519716237	2.677162107	3.087552374	2.631677024	2.502253426	2.493527403	2.594878618	2.67804536	2.013472172	2.73662916	2.851446719	2.82296296	2.750448944	2.765599102	2.820689163	2.667441444	2.867441444	2.90597046	1.872930135	3.571450633	3.079220182	2.761165897	3.657137789	2.605183529	2.685074782	2.667441444	2.344360721	2.380149638	2.073776537	2.667441444	2.750448944	3.568082282	2.30597046	2.445983232	3.446534462	2.960612024	2.481094509	2.755820512	3.541507407	2.597405731	2.089620421	2.222630784	2.581854579	2.524960852	2.906708224	2.648819563	2.562626361	2.175965502
MAGEA4	2.857707875	2.945688159	3.035902092	3.109023112	2.527118414	2.516317913	2.402587711	2.398813711	2.746271759	2.622313139	2.205488452	2.687875326	3.553619468	2.867150181	2.808336751	2.469711663	2.396689569	3.113682069	2.109438571	1.910271792	1.045432021	2.960179093	2.411962937	1.830979988	2.641300185	2.835039917	2.500448944	2.316941422	2.795657701	2.195762311	2.813938468	2.894420491	2.450665972	3.358181859	2.178433164	2.619844649	2.369045626	2.30980438	3.090232404	2.25075299	2.10231551	2.841952529	1.70826647	2.635911246	2.390689403	2.752580996	2.095793474	2.263492406	2.648032681
TMUB2	2.763537206	2.822492118	2.621140523	2.639136601	2.313036611	2.405941803	2.265537511	2.001721761	2.225438479	2.491046475	2.675172896	2.810319561	2.053363579	3.047534309	3.26038534	1.669711663	2.931827063	3.584433944	2.10597046	2.270168975	2.154751382	2.150448944	2.59440047	2.618252077	2.720366742	2.031182647	2.467441444	2.954854205	1.935671154	1.756784037	2.911919928	3.384433944	1.839311044	2.70597046	2.671089408	2.401232756	2.722677494	2.748688475	2.791371412	2.485787275	2.79932444	2.438657642	2.095144799	2.518219387	2.894560233	2.276307605	2.994927428	2.893696726	2.84630059
ATF1	2.763776931	2.762411866	2.771128945	2.680818832	2.535294689	2.540220459	2.419537481	2.495687119	2.965387669	2.918685934	3.046851312	3.181716699	3.004341079	2.886063325	2.429984721	2.069711663	2.550448944	3.501426444	2.803055825	1.728070299	2.457167874	2.584433944	2.572194208	2.436873958	3.061205113	2.378575766	2.931827063	2.97476134	2.044535257	2.91305598	3.111919928	2.697842063	2.748175147	3.087348579	2.071089408	2.733947223	2.750713026	2.997480197	2.692375584	2.653504574	2.755521476	2.321665141	2.220265696	2.887818768	3.141968072	2.431829121	2.776305547	3.327681727	3.04630059
CXCL9	1.875472646	2.063198797	2.40549126	2.196492234	3.744650197	3.86115104	3.901794726	4.479141642	1.65942348	1.556391728	1.497349717	2.145933942	1.90597046	3.403055825	2.565599102	4.575744153	2.150448944	2.784433944	1.441584841	2.50043084	2.372362618	1.433456444	2.333665192	2.430030815	2.249307659	1.534097282	1.950448944	0.618489397	2.010550257	2.138162156	2.350448944	2.433456444	2.386704163	1.78897796	1.954096908	2.554113311	2.452410708	2.334471856	2.007011324	1.964012779	1.434944594	1.229778818	2.095144799	1.170075841	1.963489867	1.74523724	1.837040825	2.065540995	2.126943002
MAP3K20	2.847784973	2.852892737	2.298660586	2.970019543	2.530173707	2.599992334	2.382600672	2.226449052	2.328473313	2.31266367	2.698634971	3.07470518	2.917749198	3.403055825	3.610077586	2.534097282	2.950448944	3.267441444	2.989728387	2.408544516	1.796767037	3.101426444	2.605644381	2.535244577	3.06055157	2.559953885	2.067441444	2.413945382	3.341620623	2.879726006	4.112670355	4.247463857	1.839311044	2.58897796	2.652467527	2.125068399	2.426126955	3.205768919	2.892720147	2.273700104	2.5304153	2.778745585	2.292845672	2.587804048	4.490016218	4.251903186	3.125342768	3.124097345	2.462557383
NASP	3.235467725	3.407177677	3.164114761	3.063647444	3.182889903	3.068236221	3.175852777	3.225418554	2.928473313	3.331265058	3.523164257	3.46557068	2.53995546	2.686063325	2.829984721	2.915475401	3.428912429	3.501426444	2.253363579	2.738959856	2.994377525	3.111919928	2.909382237	3.324216266	3.252722362	3.232467901	2.984433944	3.214695809	2.786729335	3.316640361	2.950448944	3.345904929	3.719059782	2.70597046	3.022066908	3.19881819	3.379528423	3.516269363	3.294275008	3.27887583	3.299024122	2.698637999	2.889945758	3.074395929	3.250081749	3.357015977	3.48151931	3.458097066	3.141020868
IKBKE	2.382792542	2.432748699	2.49437679	2.09961833	2.391965391	2.350752736	2.252340888	2.43406266	2.452939184	2.657950656	2.303178987	2.586260714	2.784433944	2.803055825	1.931614102	3.020689163	1.950448944	3.184433944	2.471985459	1.840589236	3.000049108	2.267441444	2.289186708	3.179723062	1.928730778	2.103696663	2.267441444	2.127353501	2.000056773	2.538162156	2.350448944	2.267441444	3.156303544	2.853363579	2.285167274	2.072461518	2.633720526	1.895192413	2.710518806	2.7516488	1.763649873	2.147521745	1.933673815	2.11746896	2.333089249	2.17922224	2.150448944	2.053762257	1.854428986
SF3B1	3.981196097	3.809316166	3.968428344	3.917123733	4.111171249	4.038864132	4.204304779	4.081157815	3.941075273	4.253896936	4.05863005	3.752838717	3.418418945	2.369070825	3.269264164	3.937681663	4.048819563	3.848819563	4.819219331	4.084688835	5.045767171	4.093298048	3.926360017	5.20937656	4.105510353	4.675707132	4.671776253	4.196229328	3.970545335	4.178611414	3.994927428	4.062897429	4.742155226	4.725807142	3.939059409	4.196977136	4.617782422	4.097202648	3.99902172	4.569738518	4.155368807	4.219090786	4.031831458	4.316760127	4.174546354	4.168193929	3.826613301	4.465470543	4.422899055
IFI16	1.659942597	1.686193269	2.691972326	2.776244719	2.879224842	2.18672193	2.985760265	2.445775439	2.896992861	3.117982912	2.242377749	3.08967672	3.310906054	1.769070825	2.916576603	3.469711663	2.750448944	2.467441444	1.40759984	2.401635414	2.994036378	2.818418945	1.447007351	3.12723638	2.845313293	2.137681663	1.750448944	1.486459398	3.192048576	1.322799037	2.818418945	2.233456444	2.590288545	3.17394046	2.07467379	2.1590534	2.599310718	2.640286404	2.607012807	2.798702285	2.329664873	2.395793817	2.420265696	0.936090841	1.517726129	2.563859121	1.369070825	3.996201376	1.779549883
PRDM1	2.339691335	2.80114606	2.954317022	2.922799127	2.672865614	2.755014837	2.875205038	2.69376174	2.312030361	2.772043242	2.812866312	2.87194402	3.234741698	2.486063325	2.882591602	2.503696663	3.014834563	2.984433944	2.124592341	1.602060221	2.268710974	2.784433944	2.121886454	2.296715562	2.873702853	2.748175147	2.467441444	2.478331001	1.483064273	2.999647861	2.394927428	1.750448944	2.673296044	3.45694796	3.724446716	3.21582541	3.366313528	2.749203264	2.818013113	3.021940621	2.39644502	2.697352745	2.63075918	2.854488794	2.933089249	2.359315105	2.626613301	2.82701198	1.775965502
IL21R	2.612979093	2.925665706	2.52134103	2.461828211	2.675921549	2.381452436	2.550020917	2.718130907	2.134302583	2.417877433	2.631488192	2.824288359	1.90597046	3.203055825	3.06038534	2.451089782	2.667441444	3.101426444	2.286063325	1.782687913	2.6870387	2.633456444	2.455201707	2.987851458	2.658325237	2.451089782	2.350448944	2.945904929	2.177850511	1.522799037	3.228912429	3.350448944	2.568082282	2.770356079	2.905074408	3.010538729	2.996726473	2.598107048	2.817386092	2.877885272	2.469444383	2.300113905	2.308567639	2.131546825	2.977567733	2.326615359	2.803055825	2.982533495	2.454428986
MAP3K7	2.780052953	2.739743572	2.431375053	2.55172384	2.53562902	2.499563739	2.426638336	2.399375496	2.885280083	2.722589824	2.337163987	2.826930709	3.13995546	2.569070825	2.482591602	2.069711663	2.550448944	2.667441444	3.129065903	2.454735403	2.617914894	2.467441444	2.606179208	2.852237077	2.994690045	3.06286852	3.014834563	2.894653754	2.535671154	2.635247521	2.184433944	2.659313047	1.986704163	2.90597046	2.368174773	3.125818826	2.15361294	2.897321862	2.963187866	2.32789833	2.222440377	2.352720786	3.073761759	2.23446146	2.809612453	2.423700724	2.286063325	3.02701198	2.220443986
TFE3	3.006389499	2.903603677	2.896957556	2.909265567	2.709020181	2.721042237	2.704192224	2.765002139	2.882380169	2.867554959	2.657344796	2.793220317	2.287348579	2.686063325	2.565599102	1.986704163	2.267441444	2.784433944	2.647534309	2.764066032	2.288975211	2.584433944	3.089186708	2.418252077	2.285825942	2.812560766	2.984433944	2.82572412	3.006006242	2.156784037	2.879220182	2.467441444	2.517774529	1.90597046	2.685167274	1.886539384	2.516728025	3.117792	2.339745829	2.527710906	2.633329934	2.646031118	2.398059434	2.807711182	2.46870363	3.009622859	2.711919928	3.196611361	2.511579883
E2F4	3.066476795	3.051231466	3.018990271	3.116087677	3.089288193	3.027827568	3.160579643	3.139356969	3.049356448	2.813696826	3.128457878	3.202479498	2.879538566	2.16531145	3.058336751	2.719711663	2.000448944	2.717441444	3.232401845	3.313949253	3.227481652	3.525937694	2.669399773	3.277312142	3.046845722	3.127521167	2.646689569	3.243077451	3.182766857	3.144149591	3.379697069	3.502660343	3.701484755	3.211941234	3.508915188	3.367510183	3.334669745	3.216180454	3.21464585	3.048207194	2.973392082	2.914997717	2.952586451	2.86465222	3.074930802	2.33306302	2.772748286	3.159733031	3.432408561
NFATC1	2.420549348	2.513221433	2.565819514	2.330392697	2.078331168	1.659165494	2.174014896	2.434621894	2.547003171	2.396090558	3.219544637	2.611726759	2.170356079	3.214834563	3.029984721	2.586704163	2.150448944	2.784433944	2.053363579	2.261151398	2.778467006	2.667441444	2.724280982	2.470858958	2.347352659	2.295568266	2.467441444	2.50873162	1.701686154	1.956784037	3.067441444	3.131827063	2.322318544	2.70597046	1.206703789	2.603531884	2.693700883	2.617479355	2.847706836	2.702483265	2.179437799	2.00026738	2.832044434	2.261962165	2.460575233	3.110292606	2.828912429	2.215233242	2.228572383
HAVCR2	2.462633304	2.46443355	2.25648123	2.389187059	2.773391402	2.470468284	2.653404245	2.728343512	2.386909464	1.950562459	2.292150676	2.530264731	2.487348579	2.486063325	2.882591602	2.069711663	2.584433944	2.467441444	2.604341079	3.867439493	1.4530537	2.350448944	3.393044763	1.584267077	2.785811221	2.051089782	2.150448944	2.052474398	2.818678654	1.522799037	1.433456444	2.067441444	2.851089782	3.10597046	2.07467379	2.3930384	2.178352484	2.796821794	2.534770895	2.316821349	2.237151699	2.372627921	2.684651315	2.215839579	2.596189614	2.94523724	1.920048325	2.170754758	1.756058367
TIE1	3.057246838	3.016231294	2.848234166	2.92741944	2.779047645	2.988940708	2.38108151	2.471306422	3.083994829	3.485725969	3.191664025	2.923279065	2.42296296	2.633456444	2.712992221	2.503696663	3.248819563	2.667441444	2.950448944	1.594466651	1.347089511	3.079220182	3.135309293	1.901259577	3.060454686	2.832467901	2.584433944	2.954033326	3.135671154	2.902027669	2.550448944	2.350448944	2.683789528	2.350448944	2.018482527	2.683518005	2.359730604	2.527305434	2.797066157	2.263512711	2.877963818	2.18605076	2.825560139	3.375299831	2.563489867	2.559315105	2.79851181	1.982533495	2.82172924
COMP	2.393048643	2.357262784	2.026006389	2.179725916	1.839617564	1.761545301	1.315550569	1.323187824	2.122523845	2.106834401	1.569863733	2.577157782	3.22296296	2.569070825	2.048606602	2.186704163	1.950448944	2.784433944	4.991302035	1.827166397	1.016674172	2.531827063	2.483357439	2.042823427	2.702803722	4.09685352	3.765812063	2.264253135	2.313464892	1.484270021	1.833456444	2.950448944	1.522318544	4.317749198	3.006703789	2.016954723	2.343119456	3.608294441	2.52641839	1.636835228	2.640980275	2.567428879	1.764074434	2.23446146	2.260575233	2.314836621	4.954734956	5.22105689	1.990043367
CD38	2.547353206	2.573297654	2.639987053	2.900099116	2.934641146	2.595530302	2.345161133	2.5870753	3.04406036	3.272254915	3.21605462	3.135248925	2.970356079	2.803055825	2.448606602	2.865167647	2.867441444	2.667441444	2.441584841	1.910173897	1.430752037	2.267441444	2.491485835	2.165645196	2.835229794	2.020689163	2.467441444	1.878331001	1.818678654	2.402547775	2.679220182	2.731827063	3.065167647	2.70597046	2.588081908	1.969546884	2.250043279	2.673809372	2.83399724	2.212191084	2.406256378	2.687609688	2.895659588	2.770075841	2.616096748	2.66222974	2.311919928	2.336769757	2.757343621
CIC	2.922867211	3.141849705	2.706266483	2.939317161	2.86769516	2.779373402	2.760160763	3.062048712	3.220894464	3.095123965	2.831488192	3.058893446	2.30597046	3.120048325	2.765599102	2.631182647	2.731827063	3.301426444	2.93995546	2.525537017	2.611761887	2.879220182	2.978966898	3.230030815	2.787917355	2.509646132	2.150448944	2.984830017	2.727542757	2.976156345	3.396212682	2.923698666	2.798482901	2.950448944	3.080623258	2.457027946	2.516728025	3.063899865	2.891232854	2.692298669	2.999262951	2.94021657	2.93681877	2.77602531	2.777567733	3.092630358	3.233456444	3.049218242	2.590043367
TAPBP	3.326580056	3.073400611	3.260853533	3.154094441	3.736587528	3.695128963	3.863601801	3.857490493	3.254879464	3.218389299	3.315058695	3.562770423	2.70597046	2.930541809	2.657485426	3.591177726	2.667441444	3.531827063	3.630087742	3.499883847	4.424574513	2.911919928	3.713787498	4.318778664	3.390073323	3.217104782	2.750448944	3.621572408	3.544549978	3.408261605	3.551854397	3.014834563	3.866310378	2.750448944	3.723696289	4.021428286	3.524355051	3.276570532	3.445424233	4.197666087	3.411448751	3.34021657	3.449002176	3.128118385	3.177567733	2.874008478	3.08151931	2.235140377	3.865244321
GZMK	2.482471731	2.267109356	2.183661123	2.095074314	2.011577713	1.825180493	1.804713438	2.075779984	2.556508845	1.940068975	2.238793368	2.81396048	2.42296296	3.320048325	2.365599102	2.069711663	2.467441444	3.667441444	2.241584841	1.657567016	2.744257898	2.550448944	2.372194208	2.218252077	2.276123896	1.903696663	2.467441444	1.928638754	2.414134639	2.073776537	2.014834563	2.067441444	2.039311044	2.18897796	1.606703789	2.142796606	2.301006058	2.584317577	2.523489035	2.488618887	1.610493444	1.577171936	1.616681315	2.165531826	1.816096748	2.726615359	1.803055825	2.053762257	2.179549883
BATF3	2.398247685	2.443800936	2.699758928	2.785544498	2.55062526	2.317066817	2.482196873	2.757993704	2.386909464	2.048933078	2.01204309	2.783239336	2.853363579	1.969070825	2.648606602	3.412560766	3.614834563	2.984433944	1.853363579	1.638945135	1.46727032	2.033456444	2.321886454	2.282637696	2.589395603	1.552719163	2.384433944	1.947260635	1.501686154	2.104177156	2.550448944	3.131827063	2.069711663	2.42296296	2.168174773	2.155469018	2.284028279	2.136115957	2.728596054	1.978494478	2.016322713	1.746771318	1.986280696	2.143325563	2.963489867	2.551186708	2.467441444	2.053762257	1.840351121
C1QB	3.996741589	3.698536846	4.323922092	4.66401472	5.020003961	5.010797185	5.332270757	4.772076979	4.512735224	3.423075705	2.933989494	3.706772167	2.98897796	3.492379159	4.843696507	3.267150804	2.612103111	3.134108111	3.676718148	6.49064524	1.870457766	2.290098111	4.645322881	0.986548125	4.485689237	3.941858545	2.945436444	4.110370781	4.731456894	3.816732181	3.448075174	3.095110611	2.553278107	3.224608158	2.727793128	2.071375264	3.363288503	3.145624786	3.255543694	1.823764784	3.881409057	3.709965319	3.675836676	3.636530559	3.209997995	3.425513287	2.620699992	2.529196399	3.364512384
KRT18	3.869395962	4.472789631	4.100057065	4.702244137	4.464187343	4.164001854	4.120061357	4.030737939	5.218920956	5.217518585	5.2120041	5.028276175	2.98897796	3.769070825	2.916576603	3.469711663	3.335411445	4.467441444	2.729527935	3.138601008	1.624802568	2.233456444	4.562484569	2.319881458	3.707809769	3.137681663	1.750448944	4.988959738	4.706621749	4.023238755	3.818418945	1.233456444	4.175251045	1.58897796	4.737638802	2.574090899	3.236740639	3.566285823	4.722490025	2.213739784	5.512886697	5.253774812	4.922766037	3.636530559	3.687651131	3.148821621	3.369070825	4.344124679	5.364512384
LILRB3	2.360382315	2.451728016	2.239460121	3.039279125	2.616190436	1.994076852	2.435563183	2.66816786	1.312030361	1.89559049	2.657415248	2.312069141	3.57394046	1.769070825	3.331614102	3.054674163	1.750448944	2.467441444	1.992562341	3.553638507	1.039840068	2.818418945	2.447007351	0.319881458	1.970844175	0.552719163	1.750448944	1.901496897	0.384693654	1.907761537	2.818418945	2.818418945	2.590288545	2.58897796	2.489711289	2.1590534	2.599310718	2.488283311	2.674127003	1.436132206	2.329664873	2.203148739	1.420265696	0.936090841	3.10268863	1.563859121	2.954033326	2.858697852	1.779549883
ADM	2.456663797	2.837529617	2.825076996	2.58268374	2.397099479	2.217448169	2.290444393	2.500981561	2.186909464	2.907369228	3.096624238	3.100430897	2.796212682	2.769070825	1.931614102	2.186704163	2.267441444	3.184433944	1.98897796	1.227166397	0.610189876	2.033456444	2.658786089	1.965645196	1.948637912	2.134097282	2.350448944	1.252474398	1.935671154	2.632948394	2.394927428	2.667441444	2.503696663	2.570356079	3.052467527	2.189454018	2.538812823	2.824786873	2.609822443	2.483419846	2.197334201	2.272642642	2.450666315	1.981854579	2.680482367	2.557015977	2.511919928	2.253762257	2.020443986
PLA2G4C	2.763133372	2.625229015	2.795796964	2.632474052	2.322255596	2.381452436	2.376700742	2.295378686	1.837217217	2.67785779	2.817271573	2.721440728	3.331827063	2.086063325	2.331614102	2.386704163	2.950448944	2.467441444	1.841584841	2.077474151	1.775383996	2.667441444	3.141793589	2.036873958	2.716226561	2.534097282	2.267441444	2.135481897	2.591928376	2.435247521	2.879220182	3.131827063	2.303696663	1.58897796	2.432560392	2.695556962	2.807932223	2.450713929	2.883737663	2.244307333	2.622036544	3.061126235	2.216681315	2.98543896	2.744867986	3.372737944	2.350448944	2.370754758	1.945564883
FYN	2.881163161	3.028320122	2.969117139	2.929820961	3.122799347	2.883688082	2.925293351	3.433813993	2.946904542	2.977468678	3.054156487	3.340187907	1.90597046	2.886063325	2.595999721	2.831182647	2.467441444	3.131827063	3.08151931	1.881058532	3.727053867	2.859313047	2.804893954	3.188601885	3.054602102	2.586704163	3.501426444	3.112316001	2.780149638	2.847026259	2.550448944	2.945904929	3.559953885	2.18897796	3.052467527	3.408943404	3.209804202	2.91507951	3.068732774	3.585938971	3.010017674	2.715869328	3.220265696	3.187833489	3.634718629	2.028244739	3.104614753	3.046919114	3.08028559
MS4A6A	2.704577022	2.567779103	3.1269117	3.092846203	3.734011938	3.56825493	3.331171198	3.340799059	3.06711245	2.831955298	2.792650744	3.039631297	2.453363579	3.194927428	2.77737784	3.968082282	2.584433944	2.467441444	3.109554841	3.493726451	2.301133855	3.285169651	3.488464457	2.745738061	3.360301211	3.329553266	1.950448944	2.70873162	3.491943097	3.089139656	1.950448944	2.433456444	2.069711663	2.517749198	3.213938512	2.709634827	3.231709793	3.055926388	3.280828001	2.791463069	3.303714981	3.285195122	2.753046123	2.426333063	2.839192192	3.632718302	2.809005294	2.816518496	2.964937191
NDUFB1	3.129948278	3.3851194	3.000371804	3.050364536	3.077254295	3.102820756	2.863007721	3.25999922	3.006281772	3.136484593	3.090270936	2.925994602	2.887348579	2.169070825	3.191455706	2.761597987	2.867441444	3.184433944	3.08151931	3.621885373	3.080879397	3.505076785	3.061974398	2.753866458	3.188572381	3.431182647	3.101426444	2.439146959	3.297142139	3.152240022	3.493298048	3.40799142	2.917774529	2.93995546	3.622066908	3.178425707	3.143119456	3.404571305	3.277979867	3.134015994	3.516255451	3.386613763	3.421154877	3.360332784	2.874653098	2.81320724	2.737776532	3.235890804	3.066207724
TANK	3.080886915	3.024289875	2.805640662	3.064993204	3.098728402	3.112101506	3.19998264	3.129492597	2.970682111	3.062355917	2.389770868	2.944578235	2.931827063	2.886063325	2.682591602	2.586704163	3.067441444	2.467441444	3.014834563	2.662151534	3.126367001	2.833456444	2.816672692	3.399630196	2.941332737	2.968082282	1.950448944	2.850295469	3.131127139	3.141350465	2.497842063	3.059313047	2.469711663	2.58897796	3.038509861	2.735491431	3.148437213	2.934471856	2.669758426	3.222307253	3.088219919	2.995723365	3.070038623	2.743325563	2.151711129	2.885787215	2.626151269	3.388482964	2.22932281
AKAP1	2.693548711	2.553895267	2.339251347	2.805395095	2.672125551	2.126430988	2.355623792	2.545085653	2.365526423	2.828183493	2.398649692	2.945102623	3.22296296	2.686063325	2.829984721	2.269711663	3.648819563	3.301426444	1.724592341	2.31740862	1.997160361	1.950448944	2.769294294	2.476808427	2.938311359	2.231182647	2.667441444	2.522154459	2.313464892	1.918255021	3.493298048	3.628912429	2.620689163	2.18897796	2.949552893	2.57029731	2.047143365	2.82715196	3.076432738	2.147175237	3.080259718	2.859315203	2.715051934	3.398326973	3.475938352	3.577043312	2.828912429	3.182533495	3.711200997
ARNT	2.832232685	2.883580112	2.869355331	3.10639102	2.710938891	2.81703042	2.571725808	2.709174819	2.437217217	2.726741536	2.555785868	2.979918942	2.531827063	2.803055825	2.527070087	2.469711663	2.467441444	2.667441444	3.18897796	2.619552789	2.571171126	2.833456444	2.844996618	2.070858958	2.876947118	3.159953885	3.467441444	2.535481897	2.244535257	2.556784037	3.033456444	3.248819563	2.717774529	2.62296296	3.032560392	2.648010368	2.650698305	2.927800136	3.00870364	2.597390967	2.633984961	2.506231569	2.484651315	2.284889413	2.751711129	3.374678225	3.220784032	3.333510996	2.84630059
EDN1	2.807265263	3.061506481	2.812845196	2.871036912	3.437867544	3.339994065	3.585746565	3.74425818	3.636494966	3.761549758	4.200827355	3.4577274	2.487348579	2.369070825	2.365599102	3.212560766	4.210290548	2.667441444	2.776305547	1.624867269	1.341795069	3.448819563	2.813772778	1.798344942	2.648911587	1.869711663	2.667441444	3.144360721	2.731127139	2.285555275	3.776305547	3.396212682	2.473296044	2.62296296	2.568174773	2.63192177	2.44233427	2.459592753	2.951239449	2.208799696	2.887350136	2.706231569	2.899618362	3.317398507	2.607968352	2.563859121	2.320048325	1.970754758	1.975965502
IL1R1	3.654136638	3.519672884	3.586682823	3.470279041	3.832233808	3.892506599	3.606705327	3.651374835	3.043166686	3.534026218	2.967564606	3.317656458	2.970356079	3.203055825	3.410077586	3.020689163	3.184433944	3.184433944	4.342014456	2.202060221	3.194116179	3.985184371	3.340437882	2.907209046	3.265630412	3.548925574	4.127283048	3.962088928	3.483064273	4.218148277	2.814834563	2.614834563	2.968082282	4.22296296	4.531681439	3.21770515	3.889549171	4.85417885	3.682914441	2.623103956	4.093061597	3.688005761	3.908238712	3.984083254	2.860575233	3.071108564	4.234493628	4.1270267	3.990793794
DLL4	2.773843266	2.190443628	2.847748818	2.55817468	2.59968729	2.726955128	2.332114972	2.367890416	2.935125804	2.49559049	2.961735336	2.96456924	2.42296296	3.286063325	3.346977221	1.986704163	2.584433944	3.067441444	2.253363579	1.521952635	1.127182376	2.267441444	2.721886454	1.501259577	2.48500272	2.198482901	2.350448944	2.347260635	2.184693654	2.304177156	2.776305547	2.033456444	2.039311044	2.58897796	2.779953511	2.423439019	2.36120651	2.522693118	2.416731065	2.269997006	2.47961945	2.017106405	2.256615784	3.010892845	2.590990572	1.880851621	2.209005294	2.152132877	1.994587383
ARNT2	2.65019954	2.37012262	2.674364357	2.555875552	2.267931907	2.161545301	2.15423324	2.174902775	2.368287583	2.125991109	2.608392749	2.660511875	2.10597046	3.003055825	2.248606602	1.869711663	2.550448944	2.867441444	1.90597046	1.710173897	1.592876564	2.867441444	2.624801089	1.987851458	2.198830227	2.820689163	2.750448944	2.296952882	2.317049273	1.918255021	2.614834563	2.833456444	1.922318544	2.50597046	2.452467527	2.50150643	2.532229899	2.450179102	2.899826261	2.334897414	2.562030178	2.155650142	2.43075918	2.449824579	2.630174614	2.906708224	2.567941512	3.305475464	2.726943002
GATA3	2.421343128	2.473573614	2.180968671	2.46931634	2.341431533	2.635176376	2.495284587	2.431648094	1.942430979	1.983892432	2.600264352	2.777456797	2.93995546	3.003055825	1.731614102	3.051089782	2.150448944	2.784433944	1.886063325	1.247073532	2.250777888	2.550448944	2.47740797	1.119881458	2.59440165	2.295568266	2.150448944	2.433852517	2.030457392	2.221169656	2.214834563	1.897842063	1.839311044	3.253363579	2.271089408	2.433932503	2.546307764	2.070086237	2.522490786	2.386989507	2.358534177	1.841557555	2.442537918	2.357403429	2.782111748	1.563859121	2.247534309	2.416518496	1.873050867
DNMT3A	2.365181307	2.555570468	2.645700883	2.612034557	2.528219823	2.417566885	2.472710055	2.423912	2.025438479	2.467554959	2.208392749	2.640214794	2.93995546	2.833456444	2.048606602	2.786704163	2.614834563	2.867441444	2.917749198	3.093125665	2.667582423	2.867441444	2.638878954	2.971594665	2.098330159	2.94587602	2.531827063	3.267441444	3.070391861	2.855154656	2.467441444	2.467441444	1.605326044	3.42296296	1.568174773	2.619854637	2.423227042	2.729177413	2.810465192	2.32601859	2.670444519	2.425234802	2.567658815	2.55145396	2.607968352	2.757015977	3.111919928	2.996611361	2.337436486
CD37	3.293713984	3.268493239	3.555466788	3.456130868	3.543752206	3.388578329	3.397459006	3.524110422	3.263995671	3.175457945	2.826944177	3.159599007	2.853363579	3.350448944	3.783327309	3.543631132	2.784433944	3.067441444	3.167456165	4.808247492	6.070275102	3.323698666	3.726360017	6.444189627	3.820617101	2.851089782	2.931827063	3.033852517	3.64900882	3.1612576	2.267441444	3.228912429	5.738014646	3.087348579	2.70865879	5.48073229	4.817509732	2.907794372	3.245139709	5.995445142	3.158841869	3.139908137	2.901262463	2.923418429	2.699104248	2.740693224	3.468191871	2.518147876	2.498907471
GAS1	3.083706484	3.047214253	2.453028808	2.956548489	2.050194191	2.018960771	1.967733688	1.720258469	2.483994829	2.375766378	3.058820702	2.942043469	3.404341079	2.286063325	2.512992221	2.534097282	3.418418945	3.384433944	3.037040825	0.930081032	1.706680756	2.879220182	2.458786089	2.579723062	2.48224156	3.115475401	3.335411445	2.644346001	2.377850511	2.273776537	3.048819563	3.248819563	2.451089782	3.370356079	2.677038877	2.467917503	2.718013279	3.30348774	2.666316568	2.27611467	2.475047258	2.225234802	1.752295696	2.23446146	3.260575233	3.06222974	2.473390913	3.589306186	2.556058367
TNFSF13B	2.109290716	2.39119957	2.31575983	2.268682884	2.919109705	2.702253426	2.864724935	2.686526381	2.483994829	1.782248331	1.917256852	2.427585735	2.53995546	3.003055825	2.746977221	2.986704163	2.667441444	2.984433944	2.136371078	2.544254298	1.737997711	3.279220182	2.883357439	2.290231266	2.035229794	1.881490401	2.584433944	2.013945382	2.135671154	1.821169656	2.897842063	2.550448944	2.122318544	1.58897796	2.451182273	1.789454018	2.840204821	2.831369797	2.642587669	2.023507789	2.164539054	1.874257302	2.23075918	1.995932444	2.182111748	2.809622859	1.784433944	2.532225742	2.575965502
CD84	2.41539366	2.578356458	2.716575024	2.701146446	3.127152355	2.728742126	3.207048316	2.696226085	2.083994829	1.823076474	2.381642471	2.735706017	2.85694796	2.486063325	3.463969721	3.402067282	2.667441444	3.184433944	2.920048325	3.664234408	3.519386737	2.467441444	2.413022351	2.999630196	3.193631185	2.348175147	2.550448944	2.678331001	2.610550257	2.073776537	2.867441444	2.184433944	1.956303544	3.087348579	2.251182273	2.574020446	3.084028279	2.558292778	2.837248696	2.924746754	2.542217353	2.075542556	2.56117452	2.51746896	2.533089249	2.771093843	2.003055825	2.846919114	2.674336121
ELOB	3.098364308	3.153473581	3.00672242	3.394322614	3.168734069	3.038655049	2.783610347	2.852259009	3.026870917	3.066923697	3.261086557	3.443024936	3.111941234	2.91531145	3.058336751	2.921550393	3.042930194	3.259922695	3.111045138	3.976923814	2.728405367	3.752660343	3.891199131	3.091747168	3.213747803	2.754557893	3.227171593	2.778940648	2.959495658	3.391102239	3.902886354	3.856419718	2.416290091	3.58329794	3.598889174	2.470331524	3.082948149	3.563155987	3.254091331	2.816087518	3.491566954	3.033660806	3.835303196	3.339768302	3.183170654	3.673037006	3.614997373	3.524590936	3.133309258
SELP	2.950566977	2.881048468	2.876365404	2.937440913	2.470505452	2.669658978	2.218746843	2.394878618	2.561803287	2.218532459	2.517256852	2.415548044	3.170356079	2.286063325	3.482591602	4.051840209	3.701426444	2.667441444	2.275569841	1.438945135	1.957869752	3.165812063	2.057500835	1.719881458	2.629495925	2.398482901	2.550448944	2.761338501	1.766071773	1.684270021	3.014834563	3.162227682	2.322318544	2.687348579	2.271089408	2.651425071	2.236620439	2.648703196	2.95019596	2.077233474	2.375547327	2.696223433	2.4121373	2.878939944	2.70268863	2.680851621	2.120048325	1.952132877	1.975965502
TXN2	3.221475213	3.251929333	2.896720201	2.858067684	3.183767813	3.008597522	2.647322692	2.762503951	2.934302583	3.058584112	3.118542106	3.076959776	2.970356079	3.203055825	3.131614102	2.903696663	3.196212682	2.931827063	2.709554841	2.850014019	2.729880951	3.345904929	2.880596279	3.044108681	3.158825305	2.982160148	3.145904929	3.307354343	2.697142139	2.89963314	2.497842063	3.093298048	2.934097282	3.551734198	2.935475027	3.3413207	2.777104456	3.056008371	3.261496307	3.320046161	3.369657204	2.991812805	3.188339692	2.968946528	2.977567733	2.692630358	3.510305268	3.552883304	3.020443986
TAP1	2.821343128	2.980191297	3.328398523	3.195089035	4.366668874	4.511876705	4.447503777	4.580591546	3.077974908	2.934286436	3.612866312	3.157643972	3.384433944	2.803055825	3.51894169	4.73083852	3.248819563	3.131827063	3.231841784	3.080356368	3.810065747	3.414834563	3.33605972	3.892171546	3.03157496	2.681490401	2.267441444	3.173632027	4.188358811	3.164018759	2.945904929	2.867441444	3.632467901	2.50597046	3.411038598	3.759803827	3.391012643	2.929177413	3.332970954	3.791995265	3.191503294	3.430851095	2.842537918	3.087818768	3.074653098	2.954116063	2.725997794	2.249218242	2.609950502
CD14	2.580279347	2.459377032	2.800340979	2.830380263	2.386249911	2.303335545	2.391507191	2.260979868	2.134302583	1.639399228	2.351241852	2.021636266	2.584433944	2.286063325	3.312992221	2.503696663	1.750448944	2.667441444	1.441584841	3.011236968	1.540605215	1.833456444	1.84342297	1.636873958	2.924186762	3.163538267	2.384433944	3.561338501	2.683064273	3.061104125	2.033456444	1.897842063	2.722318544	2.10597046	1.723696289	1.325068399	3.304827823	2.612184913	2.776003893	2.36302606	2.529038022	1.997829498	1.499688815	2.00047646	2.416096748	3.598594548	1.667441444	2.170754758	2.390043367
CCL19	2.113387894	2.34830963	2.609191369	2.392075418	2.536233543	1.69782046	4.049302935	4.890836962	1.51954911	1.891110013	1.835976628	2.856066075	2.667539339	2.16531145	2.477854727	5.026916335	2.250448944	2.717441444	2.238081864	1.500914312	4.570187989	2.629697069	2.259223509	1.900363482	2.283060333	1.948959788	2.000448944	1.524460171	2.427174904	0.969039662	2.233456444	2.3315358	1.651566669	2.235218585	1.966433938	4.835101363	3.651312393	2.154432286	2.461511388	3.669712426	1.939016201	1.866836447	1.037141926	2.387929571	2.865805485	2.356340371	2.968756748	2.09397443	1.237068633
CARD11	2.550699608	2.571696268	2.845818032	2.409115889	2.85652217	2.54292342	2.740393299	2.898817622	2.186909464	2.501539959	2.323206321	2.846115593	2.487348579	2.550448944	2.848606602	2.820689163	3.014834563	2.467441444	1.524592341	1.855952356	3.620013333	3.067441444	2.513758057	3.538894918	1.945737998	1.469711663	1.950448944	2.096952882	2.083064273	1.938162156	2.697842063	1.867441444	3.269711663	2.22296296	2.218482527	3.564416143	3.202329348	2.342600252	2.719578476	3.808471674	2.07918744	1.705943174	1.416681315	2.731546825	1.751711129	1.880851621	1.837040825	1.918147876	2.092958002
ITGAV	2.868462573	2.913611991	2.940561007	3.17363844	2.828086045	2.632085268	2.551403142	2.61454885	2.888468392	2.867554959	3.257344796	2.928454791	3.087348579	3.086063325	3.357470705	3.186704163	2.931827063	2.984433944	4.562424053	2.8628638	2.408545775	3.131827063	2.399694912	2.432329943	3.04743568	4.749460401	4.054769032	2.70873162	2.972021242	2.552240022	3.111919928	3.073390913	2.322318544	4.434861897	3.158431716	2.672461518	2.660111956	3.634971924	3.223855298	2.25060466	3.439224874	3.356135489	2.895144799	3.144148785	3.397474868	3.326615359	3.999797064	4.656384257	3.118814605
EFNA1	3.056182464	3.226002277	3.310091155	3.301093316	3.389366751	3.526123071	3.11570651	3.257158104	2.804402032	3.318283192	3.490270936	3.076502936	3.067441444	3.920048325	3.738848824	3.168082282	2.867441444	3.384433944	2.592562341	1.530081032	1.592082784	2.097842063	3.436868221	1.915337443	2.793939618	2.386704163	2.984433944	3.479734971	2.663157138	3.645838748	2.550448944	3.033456444	2.556303544	3.287348579	3.649567613	2.316940002	2.515083924	3.004571305	3.390157604	1.873411709	4.042280288	2.971272215	3.907211932	4.459701254	2.196189614	2.526615359	2.523698666	2.635140377	3.625171098
FGCR2A/B	4.224103368	4.42076558	4.788852668	4.657830553	4.414941391	4.504723154	4.325762263	4.024804951	4.412307705	3.480156918	3.877113176	3.768642587	3.468726698	3.720048325	2.682591602	4.085074782	2.784433944	2.867441444	3.11550431	4.255250192	3.300549176	3.673390913	3.815769596	3.427130901	3.806518742	3.955837019	3.196212682	3.80874634	4.052879254	3.744626413	2.897842063	1.950448944	3.800782028	3.614834563	3.911538666	4.081507272	4.472664436	4.150760589	4.120300726	4.138156435	3.816644564	4.321726773	3.643823172	3.851954028	3.167074249	4.313707308	4.022991136	2.94400448	4.127832183
PTEN	3.161715487	3.358123734	3.327369453	3.125195877	3.263934155	3.295222137	3.136076361	3.459016167	3.487813365	3.37797114	3.619042174	3.208308828	3.151734198	3.194927428	3.327070087	3.137681663	3.376305547	3.467441444	3.81853766	3.338939362	3.458363506	3.810290548	3.345496686	3.455425386	3.305564881	3.72142487	3.513205182	2.984433944	4.025844669	3.530033759	3.067441444	3.420784032	3.020689163	4.548834284	3.680623258	3.52815141	3.31218401	4.044252402	3.508345265	3.589556206	3.524669264	3.369558328	3.459545139	3.715010585	3.830270015	3.955660271	4.236970373	4.187118013	3.870219255
CX3CL1	2.903556848	2.688389687	2.9464823	2.733592643	2.212706295	2.528123304	2.374401614	2.192772485	2.368287583	2.924861796	3.001838001	2.631453048	2.53995546	2.169070825	2.712992221	2.620689163	2.414834563	2.667441444	1.603055825	1.519052721	1.347089511	2.014834563	2.597588779	1.901259577	2.677293712	1.851089782	2.784433944	1.999867516	3.144549978	3.055154656	2.214834563	3.028912429	2.186704163	2.18897796	2.840688789	2.408826326	2.43079117	2.056663397	2.938349092	2.053908408	2.957518294	1.933443879	2.799857191	2.504796548	2.763489867	3.015572327	2.237040825	1.970754758	1.911579883
RBP4	2.556461653	2.117705504	3.026564663	3.414466584	2.382378496	2.145448942	2.335100566	2.232790824	3.145619288	2.184547459	1.917256852	3.076239965	3.13995546	2.803055825	1.931614102	1.469711663	2.550448944	2.984433944	2.584433944	2.359125944	0.48105979	1.950448944	3.119875721	1.153866458	2.804433102	2.503696663	2.814834563	2.013945382	2.127542757	1.601262521	2.414834563	2.628912429	2.156303544	1.78897796	2.305074408	1.769546884	1.527756336	2.507794372	2.346695434	1.65060466	2.077808418	2.191249802	2.333673815	1.570075841	2.151711129	2.714836621	2.384433944	2.332225742	1.073050867
ILF3	3.240980623	3.34952669	3.263077631	3.443080851	3.71100745	3.663669881	3.621834971	3.670927536	3.556604246	3.635248536	3.725684264	3.473352062	3.196212682	3.150448944	3.346977221	4.124354225	4.127283048	3.584433944	3.829831051	3.964933537	4.293678875	3.676320268	3.453875442	4.133233844	3.629793849	3.626638632	3.596212682	3.612816069	3.644535257	3.567207068	3.893298048	2.497842063	3.818510235	3.70597046	3.783537893	3.510920081	3.797524093	3.392185755	3.718130799	3.98225702	3.610468469	3.485310561	3.352225243	3.558688683	2.899104248	3.295679913	3.783078238	3.725670994	4.214424065
UTY	2.016869566	2.211198728	2.076368326	1.952225211	2.822919773	2.602835477	2.303592311	2.485801539	2.923809099	2.558450724	3.001549606	2.758227468	2.653363579	2.369070825	1.531614102	2.903696663	3.184433944	3.067441444	2.394927428	2.38343834	3.148222926	2.762227682	2.838878954	3.055425386	2.336859175	2.352719163	1.750448944	2.650295469	2.297142139	2.944111625	2.267441444	2.648819563	1.405326044	2.62296296	2.757681289	2.589454018	2.215237399	2.898776795	2.095095495	2.826939899	2.644478444	2.249151126	2.8121373	2.731546825	2.763489867	2.280851621	2.120048325	2.435140377	2.351514352
NECTIN2	2.830403996	2.831953261	2.847580623	2.983237503	2.899762559	2.951537165	2.694622046	2.749294137	3.11807523	3.00597723	3.295873811	3.055621267	2.653363579	2.886063325	2.765599102	2.386704163	3.067441444	3.765812063	2.434741698	2.653023001	1.331655939	2.033456444	2.940508335	2.52711618	2.711752998	2.114190147	2.150448944	2.144360721	2.101686154	2.021169656	2.531827063	3.150448944	2.005326044	3.253363579	3.119152274	2.336847137	2.58483678	3.155687559	2.958581672	2.399448942	2.743838139	2.758550056	3.138147378	3.096432513	2.777567733	2.197844121	2.692012794	2.552132877	2.814424065
SELPLG	2.157183903	2.490136498	2.305433277	2.497692951	2.447575927	2.447313961	2.33581042	2.413679756	2.631387948	2.551847712	1.975158176	3.136240844	2.73995546	3.203055825	1.931614102	2.586704163	2.584433944	2.467441444	2.633456444	2.553176475	2.128894779	2.467441444	2.082702412	2.230030815	2.668024941	3.032467901	3.396212682	2.361338501	2.791928376	1.556784037	3.131827063	2.667441444	1.766797028	2.253363579	2.218482527	2.038476518	2.949068924	2.559578032	2.947658271	2.586989507	2.327345707	2.248330246	2.250666315	1.814554325	2.324960852	1.959315105	2.48151931	2.518147876	2.058973002
PTTG2	1.981870692	1.823696793	2.078995449	2.30231353	1.686579764	0.994076852	1.535098856	2.182741033	2.312030361	2.770059608	1.979343343	2.312069141	0.98897796	2.769070825	2.331614102	1.469711663	1.750448944	4.052403945	0.40759984	-0.768289587	1.499271686	1.233456444	2.86204485	2.641809553	2.385881674	2.137681663	1.750448944	2.486459398	2.706621749	1.322799037	2.233456444	2.233456444	1.005326044	1.58897796	2.07467379	1.1590534	1.429385717	1.90332081	2.384620386	2.213739784	2.744702372	2.203148739	2.157231291	3.258018936	2.10268863	0.563859121	3.538995826	2.858697852	1.779549883
CCR6	2.406376082	2.587686238	2.32445123	2.765149907	1.995088029	2.363054663	2.173512433	2.077886118	2.114395448	2.514141919	2.151241852	2.799222542	2.701426444	2.886063325	2.165599102	2.269711663	2.584433944	2.867441444	2.286063325	1.321952635	3.133762072	2.667441444	2.841273483	3.416241344	2.953111475	2.334097282	2.467441444	2.595323501	2.184693654	1.801262521	2.433456444	2.414834563	3.226638632	2.82296296	2.285167274	3.190204445	3.009804202	2.676570532	2.745827382	3.32601859	2.524632761	2.722415568	2.315051934	2.260318063	2.343582733	2.77922224	2.984433944	2.087747258	2.50473674
C1QA	4.134798541	3.811381785	4.459722172	4.631259711	5.000464645	5.177652083	5.430192504	4.76434925	5.111777173	3.363296503	2.753775135	3.857666138	3.196212682	3.501426444	4.679570224	4.046545767	3.630197682	3.067441444	3.986146347	6.72054213	2.660120315	4.030197682	4.5985656	3.444108681	5.227444344	3.787969379	2.867441444	4.364922882	5.181254499	3.972147156	2.584433944	3.228912429	2.873296044	2.98897796	3.716853146	2.290189725	4.212077266	2.941779373	3.638265073	2.736026727	3.879303442	4.505806762	4.273400281	3.807711182	3.005068438	3.664624268	3.028912429	2.971505185	3.243935502
DPP4	2.779390166	2.748334001	2.399937145	2.78939852	2.916582865	2.785216394	2.754770789	2.828391077	1.352924463	2.204454594	2.525385249	2.739143555	1.78897796	3.150448944	2.448606602	2.186704163	2.867441444	2.867441444	2.78897796	1.491552016	1.650659172	3.079220182	2.764889032	2.218252077	2.510108897	2.303696663	2.150448944	2.633852517	3.1668222	3.021920083	2.550448944	2.267441444	2.756303544	2.42296296	2.852467527	2.486539384	2.389242041	2.373000871	3.111518943	2.312999585	3.493733172	2.911657005	3.002532997	3.215304752	2.38569613	1.94523724	2.36452681	2.253762257	2.74631531
RASGRP2	2.555291837	2.557985034	2.125923908	2.644992955	2.395809464	1.887547619	2.112149284	2.285479688	2.546015361	2.130464672	1.967564606	2.761154538	3.434741698	3.203055825	2.512992221	1.669711663	2.150448944	2.667441444	1.724592341	2.144158897	3.459677111	2.614834563	2.604893954	3.569229578	2.487836675	2.134097282	3.067441444	1.618489397	2.527542757	2.944111625	3.028912429	3.640691166	2.800782028	2.18897796	1.523696289	2.709634827	2.943119456	1.875285278	2.451371092	3.202995482	2.102914595	2.32002104	1.703273196	2.195932444	3.245141661	2.74523724	2.794927428	2.529926614	2.028572383
TARP/TRGC1/2	2.427723154	2.693586094	2.523264783	2.511495688	2.534168818	2.278859318	2.488617328	2.627311577	2.019102273	2.533474632	2.143560293	2.625695756	2.04747421	3.118256135	2.629984721	2.635889473	2.567441444	2.725937694	1.724592341	1.607901889	2.149083384	2.382641753	2.681204755	2.401259577	2.244915948	1.850447155	2.150448944	2.385042421	1.879000075	2.628208589	2.156338313	2.424145503	2.186704163	2.521170769	2.100367583	2.679875664	2.447366743	2.337022934	2.720522624	2.455993961	2.147065566	2.45165532	2.392170065	2.024507893	2.850081749	1.861587113	2.489680686	2.550340686	1.370076133
HCK	2.106269338	2.39119957	2.467126367	2.452071736	2.672612288	2.649809121	2.943306877	2.923926721	2.651295083	2.087462093	2.556536295	2.627041664	1.950448944	3.003055825	1.965599102	3.37986102	2.467441444	2.667441444	1.871985459	4.020303216	1.69448263	2.648819563	3.062607854	2.315337443	2.917610444	2.451089782	1.950448944	2.005816985	2.283064273	1.904177156	2.414834563	2.648819563	2.005326044	2.370356079	1.406703789	1.438476518	2.25362766	2.517494076	2.723420327	1.624983695	2.468929594	2.24460711	2.20937614	1.453083341	1.963489867	2.326615359	1.886063325	2.796611361	2.117529352
TCF7L1	2.620284268	3.122769462	2.744962429	2.934829683	2.662794042	2.719326606	2.514495361	2.49376174	2.961803287	3.246734921	2.798649692	3.077347602	2.887348579	3.350448944	2.765599102	2.069711663	3.014834563	2.467441444	1.686063325	1.491552016	1.347089511	2.414834563	2.808478336	2.018252077	2.544093897	2.642961385	2.350448944	2.661353221	2.218678654	2.635247521	2.679220182	2.384433944	2.820689163	2.30597046	2.735475027	2.608826326	2.44233427	2.621202491	2.694864603	1.688618887	2.51699246	2.513536744	3.084651315	2.543325563	3.175268605	3.028244739	3.331827063	1.918147876	2.779549883
RORC	2.46343369	3.091110397	2.294797269	2.886113274	2.353665223	2.328441721	1.963646891	2.208956484	2.553439252	2.999255552	2.765319718	3.111479604	2.414834563	2.286063325	2.365599102	2.620689163	2.784433944	2.984433944	2.711919928	0.877474151	1.381074511	1.750448944	3.006179208	2.135244577	2.351687467	2.242961385	1.750448944	2.439146959	2.380149638	2.647026259	2.233456444	2.384433944	2.239311044	2.970356079	2.999860646	2.131017868	2.199735525	2.682688196	2.89016768	2.288618887	2.654129478	2.289620421	2.982625862	3.383428228	3.186585311	2.89621474	2.36452681	2.321732258	2.854428986
RPL7A	5.901966522	5.910379248	5.970372384	5.78862626	6.03557277	5.953563839	5.733787352	5.954978685	5.734899353	5.997128517	5.759311155	5.2293871	5.076440801	4.630724992	6.180659279	6.170151381	5.109387476	6.072035175	6.141136938	5.872583494	7.064272174	5.835572519	5.859536085	7.050400015	5.494406131	6.165623002	6.185422834	6.076425747	5.9111323	5.616631165	5.927450667	6.115511413	7.078513002	6.164206553	6.742070433	6.705165182	6.690554604	5.904324243	5.922149693	7.089312811	6.381534487	6.435927116	6.346581661	5.931910283	6.006959817	6.286984787	5.778075556	6.042249336	6.4030809
MME	3.259186396	3.319970808	3.417833547	3.309919383	2.397175634	2.339890512	2.860514237	2.412679619	3.073596746	3.070969661	3.034764141	3.342683956	2.970356079	2.920048325	2.448606602	1.786704163	1.950448944	2.984433944	1.641584841	3.029451787	0.582689171	2.033456444	2.91139297	2.165645196	2.944093897	2.431182647	2.867441444	1.735481897	2.535671154	2.338162156	2.976305547	2.384433944	2.851089782	1.90597046	2.432560392	2.491833826	2.258826702	2.552272857	2.457726139	2.271808038	2.496168653	2.539393348	2.552295696	1.20047646	2.434718629	1.680851621	1.950448944	2.518147876	1.858973002
XPA	2.718095318	3.345825125	2.811311484	2.94395806	2.790893039	2.692923009	2.673631906	2.522366944	2.860601055	2.812186918	2.921800867	2.683607319	3.067441444	3.68151931	3.082591602	2.386704163	3.067441444	2.667441444	2.667441444	2.658346884	2.631051052	2.931827063	3.087175975	2.765645196	2.751032441	2.786704163	2.350448944	2.756139459	2.800056773	2.885555275	2.931827063	2.531827063	3.065167647	2.73995546	2.357681289	2.509634827	2.632899646	2.793563032	2.816731065	2.751627229	3.106617692	2.622165209	2.759530418	2.343325563	3.126604953	3.140693224	2.973405633	2.8930417	2.996623064
CFI	2.709457647	2.915304307	2.349744831	2.55817468	2.560053414	2.529584451	2.278185343	2.433099257	1.756508845	2.658465445	2.380357217	2.713661344	2.50597046	2.769070825	2.165599102	2.303696663	2.667441444	3.384433944	3.234741698	1.321952635	1.630097011	3.014834563	2.566364938	2.270858958	2.634694967	2.929553266	2.350448944	2.677796174	2.018678654	2.479726006	2.384433944	2.614834563	2.122318544	3.384433944	3.252467527	1.484240256	2.277543983	3.336909737	3.056665534	2.144640471	2.777071447	3.033123068	3.144730302	3.083413507	2.680482367	2.789715724	2.862897429	2.579633581	3.054428986
ITGAM	2.233755322	2.356066325	2.539371546	2.418150113	2.743845179	2.599683901	2.696226525	2.306041849	2.342430979	2.414948078	1.883271852	2.71466532	2.784433944	2.886063325	2.946977221	3.709646132	2.267441444	2.467441444	2.158577341	3.648647181	2.455132734	2.731827063	2.491485835	3.096715562	2.810123617	2.851089782	1.950448944	2.264253135	2.249079273	2.285555275	2.467441444	2.750448944	2.703696663	2.10597046	2.838509861	2.291833826	2.482743025	2.687093457	2.605309024	2.470820228	2.364539054	2.625234802	2.315051934	2.323418429	1.917726129	2.409622859	2.68151931	1.887747258	2.357343621
ME2	2.698072233	2.47979667	2.266737331	2.552440918	2.6319198	2.735021417	2.495799376	2.261563365	1.869916964	2.352670934	1.935878733	2.509117329	2.570356079	2.286063325	2.048606602	2.103696663	2.814834563	2.467441444	2.358577341	3.378310828	2.272695755	2.067441444	3.303264573	2.644108681	3.032208415	2.134097282	2.150448944	2.63331769	2.897142139	2.021169656	2.479220182	3.048819563	2.734097282	2.22296296	2.305074408	2.884528651	3.02994872	2.808294441	2.943839735	2.754319681	2.828924673	2.703043261	2.016681315	2.640410929	2.513182114	2.918486962	2.467441444	2.435140377	2.718814605
PPP2R1A	3.50778573	3.237150732	3.311147107	3.422351179	3.172765055	2.974612521	2.839868237	3.064852315	3.276034628	3.630311197	2.854156487	3.031226654	3.331827063	2.569070825	2.882591602	2.869711663	3.190383413	2.867441444	3.407529388	3.269955999	3.13172424	3.262897429	3.126360017	3.549322443	3.32029629	3.443784607	3.545904929	3.150845017	2.786099107	3.319540275	3.486813752	3.685169651	3.512575487	2.90597046	3.135475027	3.212549462	2.677543983	3.589319777	3.209287136	3.245140539	3.419084947	3.223925827	3.342552639	3.360332784	3.139038717	2.759315105	3.796212682	3.532225742	2.834521852
DUSP6	3.489627391	3.404144943	3.55160525	3.538825214	3.01812288	3.25124841	2.87943276	2.948731797	4.373220419	4.417456201	4.240546781	3.649543203	2.569459983	2.519070825	2.227854727	2.115952288	2.792930194	2.717441444	2.346321716	3.925408786	1.847748494	2.606419718	3.402445926	2.12708613	2.989552983	3.109923835	2.750448944	3.954449963	3.126139725	3.210485733	2.775937694	2.460179093	2.547807294	2.815700608	3.258915188	2.574090899	2.713673532	2.922953239	3.355272763	1.476856639	2.982523551	3.610944329	3.198105974	3.106015842	2.56020738	3.308179101	3.23635408	2.569090512	2.671310032
TPI1	2.667740322	2.663304238	2.811590131	2.578454079	2.460553482	2.422020361	2.170717271	2.519782699	2.829912042	2.409749036	2.537163987	2.686275435	2.687348579	2.750448944	1.531614102	2.103696663	2.731827063	2.784433944	2.536371078	2.050657914	1.589153429	2.750448944	2.16041547	2.54053902	2.676638685	2.315475401	2.667441444	2.456124738	2.697142139	1.556784037	2.976305547	2.931827063	2.473296044	1.90597046	2.188081908	2.23192177	2.573520074	2.531306862	2.747561229	2.278125403	2.038528976	2.074257302	2.367658815	2.712924945	2.775268605	2.623700724	2.56452681	2.076857701	2.009950502
MMRN2	3.206232922	3.055291279	2.982368372	3.026331845	2.249655598	2.388737118	2.440312619	2.326087738	2.17641598	3.647661242	2.781642471	2.792806954	2.317749198	2.720048325	3.312992221	2.586704163	2.750448944	2.467441444	1.78897796	1.027166397	1.606299403	3.048819563	2.73596432	2.187851458	2.715822727	2.334097282	2.667441444	2.379960382	2.263157138	2.621169656	2.833456444	3.097842063	2.156303544	2.22296296	1.806703789	2.047355342	2.732229899	1.933721429	2.784224313	2.145699331	2.570587151	2.089620421	1.986280696	2.587804048	2.563489867	2.559315105	2.673390913	2.176704226	2.390043367
ECSIT	2.746294347	2.720062831	2.762143109	2.81270027	2.458277834	2.43517812	2.243070009	2.327816787	2.523809099	2.574053975	2.900279073	2.879041733	2.951734198	2.569070825	2.248606602	2.386704163	2.350448944	3.101426444	2.628257402	2.353037721	1.945733804	2.297842063	2.691485835	2.953866458	2.541332737	3.065167647	1.950448944	2.462967882	2.566071773	2.035247521	2.828912429	2.950448944	2.322318544	2.10597046	2.277038877	2.467917503	2.546307764	2.495192413	2.774050338	2.269997006	2.530900647	2.338642921	2.6121373	2.678939944	2.260575233	1.989715724	2.759327768	2.687747258	2.401822105
LILRA4	1.659942597	2.534190176	2.078995449	2.21985137	1.879224842	1.646153549	1.715671102	2.275850437	3.186499479	1.632556085	1.242377749	2.752641732	3.796332882	2.769070825	1.331614102	2.469711663	2.750448944	2.467441444	0.40759984	2.039065335	0.84719499	3.233456444	1.447007351	1.319881458	2.193236596	2.874647258	3.335411445	1.901496897	2.384693654	1.907761537	1.233456444	2.233456444	3.005326044	1.58897796	0.489711289	2.381445821	2.751313812	2.640286404	2.384620386	1.950705378	2.329664873	2.395793817	2.642658118	3.395522459	3.325081051	2.148821621	2.954033326	1.536769757	0.194587383
CCNA2	3.173713068	2.910348587	2.438049115	2.515080078	2.537279021	2.450314846	2.390033764	1.974221056	2.249641559	2.482748399	2.483786641	2.715246932	3.313205182	2.833456444	2.893085086	2.734097282	2.467441444	3.448819563	2.90597046	2.2277294	1.542545496	2.384433944	2.436117794	1.890231266	2.887613951	2.269711663	2.879220182	1.999867516	2.453552835	2.448670361	3.101426444	2.614834563	2.122318544	2.82296296	2.323696289	2.540035446	2.236620439	2.800236496	2.720721206	2.423507789	2.322286903	2.23425238	2.664744181	2.395932444	2.499104248	2.847429623	2.460136269	2.318147876	2.409950502
IL12RB1	2.107351478	2.418527403	2.8259751	2.518133264	2.1269303	2.739676185	2.057198758	2.330112666	2.180513158	2.764073287	2.534859	2.785835431	2.28145921	1.769070825	3.124095352	2.762192913	3.335411445	2.467441444	2.361045138	1.316672913	2.173233338	3.025937694	2.947007351	3.016040169	2.046845722	3.137681663	2.250448944	1.986459398	2.338138952	2.226476498	3.137133905	2.525937694	1.505326044	2.58897796	2.282192539	2.827988219	2.175312265	2.640286404	2.714695385	1.532454745	1.733342334	2.273237568	2.685523055	2.228572091	3.082367638	1.856340371	2.822516123	2.490215055	1.487068633
CSF3R	3.231468343	3.334940603	3.294922928	3.029403442	3.175445974	3.67426145	3.465657711	3.22471039	3.274786599	3.976327039	3.588760271	3.441404647	3.777590801	3.433456444	1.995999721	2.386704163	3.331827063	3.545904929	2.358577341	3.279702826	1.712283631	3.273390913	3.42838547	2.187851458	3.3458063	3.446545767	2.679220182	3.13995546	3.457958097	3.823228652	2.350448944	2.667441444	3.103696663	3.384433944	2.705074408	2.783123378	2.856815969	3.30739163	2.982305453	2.05519689	2.540158357	3.004602189	3.827133787	3.814876176	2.874653098	2.997844121	2.776305547	2.182533495	2.697431565
EPM2AIP1	3.262065973	3.195158343	2.666832731	2.803801408	2.958295593	2.488050081	2.863880353	2.890795808	2.312030361	2.84038938	2.962250125	2.779027012	2.82296296	2.569070825	2.882591602	2.386704163	3.376305547	2.867441444	2.90597046	2.342148164	3.424192278	2.911919928	2.859213238	3.690933023	2.824340237	2.598482901	2.150448944	3.185719198	2.694843011	3.247026259	2.750448944	2.550448944	3.251089782	3.22296296	3.129645758	2.89883291	3.285336848	2.611292983	3.076251892	2.89752048	2.86719347	2.486550828	2.567123988	2.78543896	2.963489867	2.77922224	2.950448944	2.596611361	2.991328621
PSMB2	2.951450035	2.532233872	2.631265738	2.765538734	2.882556036	2.699777682	2.44879537	2.240919221	2.089824098	2.499240831	2.664649971	2.985025961	2.053363579	3.033456444	2.448606602	2.948175147	2.350448944	3.184433944	2.969070825	2.808544516	2.041567372	2.731827063	2.561165897	2.301259577	2.654602102	3.032467901	2.467441444	2.286459398	2.535671154	2.518255021	2.814834563	2.033456444	1.986704163	3.067441444	2.549552893	1.419854637	2.720451161	2.870086237	2.718923449	2.037002158	2.924951178	2.36237182	2.386280696	2.577310564	2.499104248	2.242322605	2.492012794	2.653762257	2.228572383
SLC11A1	3.207126509	3.296581656	3.698519162	3.414443873	2.825016794	2.696189523	3.095478599	2.449482317	4.413863175	2.857061475	3.129858812	3.675429739	3.888099006	2.686063325	2.89437034	2.431182647	2.267441444	3.467441444	3.059313047	6.404946446	1.608545775	3.376305547	4.58921256	1.848652696	4.509134723	3.908170226	3.067441444	2.965812063	4.700225149	3.047026259	2.784433944	3.214834563	2.069711663	2.90597046	2.788081908	2.619854637	2.606219821	2.91957311	3.08489773	2.295736687	3.722599005	3.819103223	3.590754259	2.702431461	3.169439336	2.876307605	2.879220182	2.649218242	2.609950502
IL32	4.068629503	3.859908203	4.161705136	4.026345338	4.561398627	4.526140472	5.01430226	5.101139845	3.38541352	3.774804402	3.436643881	3.393085026	3.331827063	3.486063325	3.822679546	3.695568266	3.218418945	2.867441444	4.025021956	2.08913745	4.354201345	3.713205182	3.62105746	3.961101181	3.670636171	3.657039251	3.410290548	4.445509501	4.451114953	3.89963314	2.667441444	3.214834563	3.412560766	3.551734198	2.889711289	3.864896124	3.790786249	3.826358179	3.74532191	3.568367626	4.024470139	3.930896682	3.855001124	3.786616536	2.933089249	2.66222974	3.148299457	3.435890804	4.021521778
MRE11	2.131851333	2.764055968	2.405672105	2.59975325	2.372159516	2.391195493	2.036646473	2.432051927	2.386909464	2.145363417	2.214342218	2.789642023	2.65694796	3.003055825	2.527070087	1.934097282	2.584433944	2.867441444	2.42296296	1.544158897	2.081810217	2.184433944	2.303264573	1.870858958	2.48500272	1.669711663	2.784433944	2.096952882	1.766071773	2.115955894	2.814834563	2.267441444	2.122318544	1.98897796	2.406703789	2.754339705	2.738812823	2.533721429	2.796226239	2.25519689	2.753734851	2.712715865	1.67816702	2.243340284	2.616096748	1.828244739	1.886063325	2.776704226	2.67752443
FN1	6.613546665	6.086895189	6.287120048	6.529788195	6.046259851	6.527798762	6.399052886	6.127022354	6.882345995	6.668179994	6.299763866	5.515478878	5.910031455	4.812165164	6.738960821	5.915492712	5.760211353	4.662428944	8.722723256	8.600553824	4.083792388	7.223823128	6.296677072	4.779313076	6.215255209	9.370095354	8.618954475	6.44043325	6.915921287	6.164863554	6.052134276	5.435899882	3.715087049	8.578848414	4.451101462	4.424820485	4.600792687	8.013722321	5.660783431	3.71102415	6.511255973	6.845032206	6.463589576	5.663646147	6.131384319	7.119405822	8.523475667	9.51228561	5.999251205
PLAT	2.986989859	2.780012089	3.023009274	2.875299264	2.106655094	2.098041103	1.837528623	1.910585864	2.069916964	2.317862712	2.284557106	2.808728216	2.867441444	2.803055825	2.565599102	2.469711663	2.784433944	2.467441444	3.176069909	1.154652381	1.181963692	3.396212682	2.886286794	1.753866458	2.759911265	2.982160148	2.867441444	2.697703309	1.830457392	2.46564814	1.950448944	2.996212682	1.205326044	3.404341079	2.105074408	2.019854637	2.361741337	2.943777828	2.966491613	2.370130443	2.460247142	1.991249802	3.54712483	2.809355284	2.163489867	2.714836621	2.56452681	2.182533495	2.428572383
TLR10	1.947284905	2.194099484	2.229506446	2.374408638	2.076084796	1.708049239	1.478356767	1.660812938	1.742430979	2.057950656	2.052871233	2.399430004	1.653363579	2.686063325	2.131614102	1.469711663	3.067441444	2.667441444	1.958577341	1.277474151	3.222107931	2.184433944	2.07740797	3.45753152	1.815322659	1.586704163	2.784433944	1.969466898	1.301686154	1.239791537	3.014834563	2.233456444	2.883789528	1.58897796	2.323696289	2.652554383	2.778184289	2.448703196	2.480122561	3.011424344	1.96601496	1.772627921	1.83075918	1.570075841	2.310882986	2.66222974	2.067441444	2.253762257	2.040351121
SETBP1	2.849497376	2.820216306	2.364312992	2.427215269	1.783021554	2.047848788	2.016596596	1.846200245	2.498702922	1.914962798	2.472778368	2.846603689	2.951734198	2.920048325	2.195999721	2.503696663	2.784433944	2.667441444	2.592562341	1.447073532	2.178537459	2.614834563	2.386272073	2.496715562	2.205718356	2.548175147	2.731827063	1.779960382	2.713464892	2.168562775	3.196212682	2.833456444	2.722318544	2.42296296	2.368174773	2.4760459	2.641727458	2.859592753	2.617154137	2.426851268	2.572132624	2.191249802	2.075237665	1.795932444	2.680482367	2.14523724	2.828912429	2.879618861	2.311579883
ITGA3	3.783155657	4.004238872	3.697520107	3.864189194	3.876469422	3.94303884	3.635042101	3.670734598	3.756179919	4.127706013	4.070767635	3.488055875	3.150448944	2.486063325	3.357470705	2.820689163	3.048819563	3.501426444	2.675569841	2.261151398	1.423277183	2.550448944	3.587845722	1.959815927	3.181900662	2.386704163	2.867441444	4.337805973	3.823013463	4.06403348	3.927283048	3.759327768	2.386704163	2.38897796	3.650052961	2.220605064	2.250698305	2.605700618	4.039664365	1.764321212	4.311606501	4.089085594	4.183046341	4.065080021	3.864255015	4.086801089	2.486063325	2.453762257	4.670411646
NFKBIA	4.484746322	5.533994006	5.452158818	4.773493268	4.00592515	3.843833054	4.309025436	4.634297378	5.285785049	5.349449277	5.385681685	5.134004645	3.653363579	3.954033326	3.512992221	4.616145148	4.488754032	3.765812063	3.415657785	4.115456766	4.251409599	2.233456444	4.165235626	3.764289489	3.776161386	2.959953885	3.101426444	4.198263988	4.291943097	4.372147156	3.654769032	3.448819563	4.681673497	3.404341079	4.247923512	4.458214537	4.817750489	3.916910579	4.193248404	4.678432259	4.335627759	4.533443879	4.878852235	4.667317148	3.748056295	3.832044721	2.965812063	2.763911615	3.62850193
BAX	3.128663024	2.908566462	3.155192928	3.058021205	2.990637129	3.379211218	3.225259404	3.033741883	2.887813365	2.666079053	2.864649971	2.952706632	3.087348579	2.803055825	3.538848824	2.469711663	2.467441444	3.067441444	3.342349988	3.921911623	3.353614157	3.113205182	3.273753136	3.355271912	3.212301281	3.17986102	2.950448944	2.744360721	2.825913377	2.187184656	1.950448944	2.067441444	3.473296044	2.917749198	3.541424496	3.10150643	3.116728025	3.177893822	3.044697528	3.330054298	3.467172411	3.477601552	3.258328187	3.395522459	3.113182114	3.14523724	3.299415712	3.371505185	3.578923033
IFIT3	3.030994162	3.079176489	2.852124638	3.024555942	3.430626049	3.320081369	3.450906082	3.244602145	2.778781067	2.504954662	2.373514074	2.995338599	2.770356079	3.033456444	2.610077586	2.968082282	2.350448944	2.667441444	2.720048325	2.824145019	1.496920511	2.384433944	2.76041547	2.101259577	3.124840305	1.986704163	3.067441444	2.954854205	2.810550257	3.061104125	3.097842063	3.162227682	2.439311044	2.90597046	1.406703789	2.674856046	1.57223482	2.893577753	2.900144038	2.04212967	2.747157441	2.556539323	3.004008903	2.974549404	2.513182114	2.971093843	2.467441444	2.415233242	2.498907471
CXXC5	2.523761906	2.682709859	2.399282119	2.69082394	2.362996783	2.178027224	2.08017438	2.00719546	2.503901964	2.106083974	2.581642471	2.593827129	2.487348579	2.286063325	2.365599102	2.651089782	2.584433944	2.984433944	2.633456444	2.78343834	2.906586446	2.350448944	2.986272073	3.149322443	2.427101397	3.051089782	2.267441444	2.498238136	2.218678654	1.756784037	2.976305547	2.711919928	3.420689163	2.58897796	2.840688789	2.314178842	2.647143365	2.506604519	2.084938449	3.142093274	2.543838139	1.474257302	2.345452553	2.053083341	3.148056295	2.885325183	2.511919928	3.241089845	2.76329309
SRSF2	3.465848708	3.284007261	3.667391235	3.548297074	3.642346873	3.577268869	3.615033677	3.770077512	3.38870722	3.249885667	3.480836312	3.32348077	3.05694796	2.750448944	3.165599102	2.786704163	3.765812063	3.267441444	3.82296296	3.537874258	3.632637789	3.701426444	3.43987909	4.112790245	3.407194262	3.829567987	3.479220182	3.751011947	4.373535404	3.027119125	3.414834563	3.028912429	3.782160148	3.550448944	3.620056175	3.249153098	3.694022734	3.83712388	3.368922826	3.761690047	3.427333328	3.449889386	3.302143884	3.178954665	3.403424336	3.585171709	3.559327768	3.215233242	3.831093411
COX6A1	3.669927392	3.947399918	3.838325238	4.007021619	4.083384185	4.1720298	3.773364035	4.17533957	3.812883814	4.187371168	4.118283507	3.937756884	3.45694796	3.350448944	3.863434895	4.308170226	4.023713387	3.584433944	4.19206097	4.720320555	3.837307687	3.610290548	3.823935678	4.319793392	4.07740915	3.751854929	3.701426444	3.763050904	4.102758431	4.433227092	3.607220955	4.135015372	3.90168593	4.438326079	4.953330997	3.800273122	4.543434208	4.360365952	4.128511818	4.447080486	4.289146517	4.458147027	4.481886677	4.745148921	3.886946625	4.122002636	3.315016214	4.193210076	4.08028559
VEGFA	4.603134995	4.619162885	4.440768766	4.605399234	4.085937197	4.323976985	4.101851692	4.142620672	4.598406287	4.897305045	4.823450352	4.314572642	3.468726698	3.247534309	3.738848824	3.051089782	3.830197682	3.384433944	2.837040825	2.4985511	2.735663489	3.273390913	3.649372438	2.436873958	3.968833442	3.412560766	2.867441444	4.34828729	4.063720141	4.165829791	2.731827063	3.067441444	3.212560766	3.70597046	3.577053597	3.198332842	3.120451161	3.312684981	3.490067038	2.426292264	4.150627388	3.675007729	4.084233567	4.272517281	2.997474868	3.165264574	2.930541809	3.797896615	4.557906624
CMTM4	2.473156229	2.289315619	2.360870182	2.647028095	2.424760883	2.190555368	1.889623513	2.301092517	1.934302583	2.956954731	2.595720337	2.709750785	2.22296296	3.086063325	2.712992221	2.069711663	2.550448944	2.467441444	2.73995546	1.438945135	1.55027782	2.697842063	2.838878954	1.436873958	2.227101397	3.012560766	2.267441444	1.981245636	1.780149638	1.768562775	2.550448944	2.667441444	2.239311044	2.53995546	2.606703789	1.567247756	2.713313038	2.030902195	2.604347155	1.468711753	2.308628425	2.333443879	2.178152299	2.55145396	2.434718629	2.809622859	1.950448944	3.329926614	2.550859325
THBD	3.630756779	3.81626002	3.82940959	3.877884523	3.210361255	3.527721797	3.225999551	3.381387071	4.160843654	3.032440646	3.000779141	3.609351849	3.131827063	3.520048325	3.49437034	3.529553266	4.248819563	3.848819563	3.963050904	3.136545289	1.740246368	3.131827063	3.086545747	2.115337443	3.926114872	4.140965373	3.248819563	4.341339343	4.101615701	4.495481428	3.293298048	2.945904929	2.269711663	3.184433944	3.188081908	2.208075899	2.30265016	3.030806794	3.612700661	2.170270681	3.093408921	3.772641339	3.435303196	3.965627226	3.124960852	2.842322605	3.590383413	3.14400448	3.518814605
POU2AF1	2.383803188	2.433640628	2.400628579	2.096942524	2.027964124	1.658857061	1.948283771	1.540165603	1.817310082	2.556554538	2.083271852	2.76066535	2.717749198	2.369070825	2.712992221	1.869711663	2.667441444	2.667441444	2.53995546	1.413088532	4.490877024	1.750448944	1.87740797	4.320814981	1.873223983	2.051089782	2.350448944	2.159039373	1.049079273	2.073776537	2.184433944	3.301426444	4.231182647	3.02296296	4.051111821	4.055245091	4.10459044	2.347799294	2.679833773	4.557964376	2.179437799	1.421650421	1.533673815	2.078939944	2.246497367	2.69621474	2.511919928	2.170754758	2.292958002
RHOB	5.415803727	5.659900235	5.855338768	5.570003443	4.257438251	4.693712456	4.456221293	4.61570044	6.275902013	6.316484538	6.26790873	5.411304159	5.069241737	5.26635519	6.969586723	5.750036519	6.8400604	6.274796366	4.000018279	5.128585586	3.453437178	4.328590517	5.227822389	2.943336364	4.555806676	4.478470934	4.076208919	4.925429405	5.429087773	5.322799037	6.31570331	5.988343946	4.005326044	4.791421398	4.754651947	4.274530617	4.352044884	4.141402649	4.661589545	3.587040378	4.875973566	4.874697665	5.088183075	4.900018742	6.647009146	6.403364072	4.369070825	4.13733921	4.206645254
BCL2L1	3.638574457	3.624974283	3.359358638	3.628745472	3.574948809	3.593163949	3.664018852	3.253545357	4.024309167	3.883571621	3.902338069	3.673652154	2.73995546	3.037040825	2.595999721	3.103696663	3.248819563	3.267441444	2.954033326	3.840980816	2.426067784	2.950448944	3.808478336	2.274509299	3.522831056	2.915475401	2.531827063	3.40874634	3.916514446	3.091504744	3.033456444	3.543605801	3.085074782	3.184433944	4.197615758	2.856234166	2.867705526	3.159578032	3.909097763	2.903982007	3.929330432	3.78956092	4.035232743	3.791388429	2.50268863	3.068179208	3.042990294	3.362626361	3.847219212
PPL	2.811992375	2.780893509	2.737240614	3.046118789	2.38546904	2.666450631	2.398977912	2.120119715	2.735125804	3.566317881	3.2508605	3.298303068	2.731827063	2.486063325	2.448606602	2.186704163	2.350448944	2.867441444	2.170356079	1.110173897	0.908560495	2.150448944	2.283357439	1.636873958	2.235229794	1.948175147	2.814834563	3.075916434	1.830457392	2.156784037	1.950448944	1.750448944	1.205326044	1.58897796	2.440688789	2.24571124	1.741834202	2.06933581	2.605929205	1.481313712	2.968944315	2.781506745	2.481066934	2.381854579	2.133089249	2.159315105	2.701426444	1.970754758	3.243935502
CD59	3.66113736	3.533013815	3.313443007	3.601139206	2.765939784	3.132097272	2.843130768	3.042941484	3.768287583	3.679848485	3.563843812	3.808177211	1.867441444	2.686063325	3.093085086	2.451089782	2.628912429	3.184433944	3.22296296	2.636045221	1.848898148	2.950448944	2.777908038	2.335244577	3.167189341	2.314190147	2.350448944	3.314681088	3.146164638	3.391519464	3.440691166	3.014834563	2.873296044	2.85694796	2.896946011	3.38013811	2.746307764	2.894657586	3.122008861	2.179754784	3.336532964	3.675820441	3.388316377	3.753848488	3.472353971	3.228244739	3.154033326	2.588482964	3.508321121
CTSL	3.086349006	3.104511703	2.774557116	3.137835501	3.635860322	3.589744674	3.954898499	3.522715019	3.382266003	2.80008488	2.812699277	2.958031129	2.385218585	2.91531145	2.977854727	2.800193686	2.792930194	3.467441444	4.098817738	6.448643783	2.534453446	2.525937694	4.690252298	2.730845505	4.200932389	3.467495154	2.396689569	2.670700796	3.111416303	3.105119791	2.275937694	2.379697069	2.085808068	2.669459983	2.466433938	2.829682852	3.534441572	3.055153388	3.04746234	2.759820879	3.430338943	3.43674554	3.240587224	2.722892072	2.96956486	3.08306302	2.661552075	2.263492406	2.237068633
MUC1	3.466609989	3.335953741	3.560940406	3.345894571	4.89211773	4.967105532	4.460770772	4.413571301	4.00745771	5.28191793	4.499435357	4.301018373	2.750448944	2.686063325	4.361055087	2.851089782	3.218418945	3.131827063	3.204341079	2.760509827	1.73008229	3.111919928	4.319793738	1.553866458	4.350043366	2.715475401	3.248819563	4.729239252	4.73477748	4.354702851	2.467441444	1.633456444	2.869711663	2.770356079	4.704637324	2.064333121	2.47819901	2.904556584	4.952788434	2.296120434	5.957612897	5.71707843	6.139359585	5.952122404	3.216096748	2.89621474	2.950448944	2.118147876	5.154291868
ETS2	4.222068332	4.391975999	4.682557415	4.209979106	3.289137899	3.661883236	3.53960234	3.622270007	4.352854011	4.168320106	4.339486885	4.178778943	4.096227403	2.686063325	3.229984721	3.265167647	3.293298048	3.667441444	3.516393491	3.015147528	2.34658814	4.21558499	4.005077051	3.165645196	4.028809531	3.483064049	3.228912429	4.317528461	4.275498879	4.116590882	4.054769032	3.440691166	3.083789528	3.014834563	4.089640836	3.06314561	3.36120651	3.646288629	3.92753952	2.799690095	3.713971082	3.954327891	4.151965025	3.932546962	3.591740999	3.560065532	3.403806252	2.035140377	4.243043573
LY9	2.344263527	2.078165843	2.259173682	2.429629836	2.222751665	1.444552801	1.842442068	1.994295121	2.289824098	1.867554959	2.278727837	2.599540959	3.087348579	2.686063325	2.048606602	2.503696663	3.331827063	2.467441444	1.58897796	1.477474151	3.069786019	2.097842063	2.51139297	3.383307443	2.690201762	2.386704163	2.584433944	2.147260635	1.784693654	2.168562775	2.859313047	2.628912429	2.503696663	2.18897796	2.529645758	3.438920854	2.795330264	2.484698929	2.501216813	2.968082508	1.821551196	2.069713287	1.903273196	1.91746896	2.634718629	2.442322605	2.169070825	2.332225742	2.145564883
THY1	2.806206403	2.4919071	2.763679536	2.465494575	2.426119971	2.159502315	2.09542882	2.42497086	2.220894464	1.759976109	2.347657471	2.401955526	2.287348579	3.150448944	2.448606602	2.269711663	2.150448944	2.867441444	5.126781677	2.150108366	3.11761149	3.966701244	2.741258762	3.135244577	2.721821675	4.71704905	4.770285626	2.639801985	3.019429081	2.972147156	2.297842063	1.950448944	2.986704163	5.208092391	2.612653258	2.993392754	3.672416471	5.124378726	3.005596279	3.309291438	3.02283693	2.92761461	2.604832124	2.512924945	2.26870363	3.385171709	5.145904929	5.715953355	3.254428986
LAMP3	3.120106051	3.278830288	3.336307452	2.91258429	4.19749654	4.688938224	4.086188479	3.868214591	4.00379522	4.944813349	3.793132526	3.757833738	2.42296296	3.237040825	2.795999721	3.644246639	2.731827063	2.467441444	1.875569841	0.699680413	1.882703892	1.750448944	3.203279294	1.662730561	3.091487016	2.568082282	2.067441444	2.716860017	3.430457392	4.290601647	2.267441444	3.184433944	2.005326044	2.78897796	2.402159774	2.952447639	1.889227321	2.198107048	2.653153948	1.616104871	3.247719902	4.662751039	4.867827191	4.652595139	2.480482367	2.028244739	1.784433944	2.453762257	3.288413987
PSMC4	2.338335629	2.568599983	2.197579819	2.671953426	2.409699096	1.766657599	2.032611371	2.147470779	1.969931684	2.388365995	2.923374516	2.98362204	3.293298048	2.286063325	1.848606602	2.503696663	2.350448944	3.067441444	2.041584841	2.437045357	2.057262183	2.033456444	2.604893954	1.662730561	2.235229794	2.217104782	2.984433944	2.716860017	2.083064273	2.039791537	2.814834563	2.614834563	3.148175147	2.18897796	1.723696289	2.433932503	1.792141955	2.62031331	2.692023242	2.374081456	2.301951192	2.487609688	2.03075918	2.46844646	2.78569613	2.642322605	2.784433944	2.570754758	2.492958002
NDUFB4	3.489587015	3.81420277	3.767209109	3.677726376	3.849163433	3.599665731	3.630379861	3.643253587	3.550726307	3.919292199	3.865082777	3.749512139	3.403806252	3.814834563	3.991455706	3.895568266	4.048819563	2.867441444	3.60620078	3.474215389	3.663841879	3.479220182	3.692375016	3.930700562	3.82116306	3.774031751	3.731827063	3.678331001	3.775701024	4.021732659	3.557683667	3.437791252	3.598482901	3.828912429	4.028016377	3.96256058	3.911551753	3.857948651	3.937093452	3.760199446	4.017607967	4.115346138	4.065633362	3.991723555	3.982041295	3.935494183	3.748299457	4.336687844	4.105299743
RUNX3	2.724772552	2.821275165	2.960268503	2.693218752	2.656948127	2.460427912	2.645472378	2.505790187	3.098168095	2.631955298	2.784036999	2.73515534	3.585719198	2.486063325	2.648606602	3.412560766	3.184433944	2.867441444	2.216478664	2.07759435	3.229705781	2.867441444	3.100503413	3.485032224	2.546627179	3.254674163	2.350448944	2.761338501	2.600056773	2.201262521	2.667441444	3.240691166	3.269711663	1.98897796	1.871089408	3.189454018	2.795726337	2.795692481	2.674930313	3.214302787	2.302547963	2.423224069	2.469288196	2.698847079	2.899104248	2.389715724	3.431306957	2.687747258	1.862557383
HLA-F	4.834190073	4.864089245	5.085910845	4.962766136	6.032727491	6.015038831	5.999518561	6.029392959	5.160137199	5.366434038	5.058244369	4.854408474	3.365405632	4.07136769	5.258734006	5.739366388	4.473757278	3.241417476	5.16025886	5.309485334	6.236790998	5.574014458	5.390932816	6.35242854	5.190024761	4.079157808	3.750448944	5.248495562	5.638431514	5.68473383	4.169241418	4.095110611	5.612318275	3.81311974	4.561959908	5.452503002	5.533210179	4.382455914	5.23572612	5.991404837	5.46012416	5.577466231	5.193427018	5.284336049	4.218165847	4.061143486	4.223151633	3.724183899	4.447467262
NFATC2	2.558994935	2.381201942	2.533656232	2.635068511	2.725993154	2.112464078	2.313965347	2.420405274	1.942430979	2.392771256	2.447672191	2.287665987	2.931827063	2.369070825	2.829984721	2.986704163	2.584433944	2.784433944	2.358577341	1.881058532	2.949267174	3.331827063	2.479802498	3.315337443	2.764428181	1.914190147	2.150448944	1.682875016	2.535671154	2.362733506	1.950448944	2.750448944	2.586704163	2.98897796	2.052467527	2.756219445	2.614348218	2.432092048	2.894864603	2.668867694	2.23141783	2.392535056	2.455960757	2.440410929	2.533089249	1.680851621	2.569070825	2.986117877	2.526943002
SIRPB2	2.786862271	2.612948906	2.761523569	2.758570752	2.525710014	2.16665232	2.369609634	2.200878046	2.400332303	2.549433146	2.784036999	2.721875095	2.667441444	2.886063325	2.331614102	3.085074782	2.667441444	2.467441444	2.287348579	2.775074305	1.553038979	2.297842063	2.579037351	1.701259577	2.832815227	3.129553266	1.950448944	2.205816985	2.547449892	1.239791537	2.911919928	2.711919928	2.761597987	2.38897796	2.354096908	2.64571124	2.656815969	2.873809372	2.821089189	2.331621465	2.435459383	2.271235923	2.64336114	1.890718682	2.713182114	3.042322605	2.233456444	1.136769757	1.892958002
CD276	2.728663024	2.659424524	2.71697294	2.613163922	2.615773839	2.410963874	2.734234082	2.322282619	2.810004907	2.906646977	2.652871233	2.894601628	2.65694796	2.969070825	2.629984721	2.586704163	2.584433944	2.867441444	3.684448665	3.698420107	1.422483403	2.214834563	2.861974398	2.270858958	2.470844175	3.476946385	2.667441444	2.278331001	2.811835511	2.187184656	2.731827063	2.267441444	2.239311044	2.970356079	2.377053597	2.699318258	2.80940813	3.583785485	3.133412409	2.306111456	2.866515028	2.772627921	2.828460053	2.415839579	1.913182114	3.043607859	3.104614753	3.80256083	3.130131311
BLNK	2.054269269	2.401500115	2.066737331	2.411415017	2.259477141	2.252319061	2.134613989	1.46610738	1.817310082	1.740068975	1.747657471	2.52944151	2.687348579	1.969070825	2.248606602	1.786704163	1.950448944	2.467441444	2.58897796	2.202060221	2.981584736	2.867441444	2.263450304	3.747003277	2.185811221	1.869711663	1.950448944	1.444346001	1.663157138	2.073776537	2.150448944	2.267441444	3.571666664	2.38897796	2.440688789	3.233305652	2.197855786	1.964122047	2.607012807	3.641017765	1.8802463	1.825234802	2.04418202	2.143325563	2.480482367	2.92078609	2.033456444	2.370754758	2.092958002
PECAM1	4.438395301	4.545580245	4.457299228	4.408022641	3.922595929	4.319933647	4.021696675	3.928098559	4.777016477	4.729044594	4.421920935	3.846881558	3.10597046	3.403055825	3.89437034	3.760777107	3.479220182	3.184433944	3.876320268	4.329583042	2.860513639	3.331827063	4.087177614	3.402818505	4.657064931	3.009799606	2.867441444	4.350770795	4.766217027	4.839412651	3.428912429	3.267441444	2.683789528	3.370356079	3.652467527	3.32340426	4.056624614	3.071953809	3.893697625	3.323354315	3.877947736	4.050578087	4.389398552	4.745600969	2.551711129	2.714836621	3.701426444	2.982533495	4.196623064
ENTPD1	2.820549348	2.512459724	2.726436411	2.95264569	2.594158146	2.20751881	2.380929841	2.331148026	2.271202217	2.531940578	3.023755868	2.770137022	3.131827063	2.920048325	3.571548571	2.386704163	2.828912429	3.301426444	2.914849284	1.677474151	2.891709216	3.713205182	2.04342297	2.779723062	2.578506046	3.749460401	3.796212682	2.69175384	2.301686154	2.756784037	4.062897429	3.073390913	2.831182647	3.53995546	2.305074408	3.300030524	2.918013279	3.276570532	2.985713637	3.134021726	2.11505218	2.445141937	2.2121373	2.65903281	3.522060938	3.605505992	3.462897429	3.724612134	2.937436486
HDAC10	2.613848187	2.45235791	2.428208315	2.554215906	2.196525527	2.189412638	2.350776292	2.109456552	2.469916964	1.983892432	2.427765057	2.328372666	2.804341079	2.750448944	2.195999721	1.669711663	2.550448944	2.467441444	2.033456444	2.493946545	2.428004295	2.384433944	2.372194208	2.971594665	2.852187535	2.465167647	2.584433944	2.456124738	2.991928376	1.987184656	2.750448944	2.433456444	2.873296044	2.053363579	2.482868146	1.569546884	2.303305186	2.659592753	2.600286848	2.256207536	2.206938504	2.468237381	1.435303196	1.75145396	2.343582733	2.692630358	2.067441444	2.576704226	2.757343621
P4HA1	2.958887351	2.71378167	2.972659881	2.983069395	2.961631311	2.792924312	2.799159419	2.952878518	2.872311492	3.128385637	3.127658313	3.11702877	3.151734198	3.403055825	3.429984721	3.051089782	2.150448944	2.467441444	3.462242402	3.116031342	2.486869021	2.762227682	3.084642692	3.096715562	3.044997799	3.614955295	2.867441444	2.730937882	2.366071773	3.235997948	3.156398413	2.214834563	2.748175147	3.42296296	2.919152274	2.637120811	3.156305392	3.324463719	2.779853914	2.798699536	2.840326732	2.584406659	3.175320687	2.966421007	2.907983072	3.257685724	2.890536888	3.161270654	2.673050867
SOD2	4.299372194	4.639140971	5.476722973	4.309965148	4.872140444	4.848164418	5.637323404	5.622723273	4.926600239	4.134368562	4.290536016	4.586120886	4.133539466	3.945904929	4.200334529	4.845168489	2.731827063	3.331827063	3.729412497	4.547800253	3.758620179	3.565812063	3.661974398	3.110138401	3.750533662	2.832467901	3.184433944	3.321333579	4.371715151	3.767207068	2.931827063	3.614834563	3.878590487	3.053363579	3.806633336	3.341609095	4.452695123	4.406301967	3.519341093	3.676675314	3.602706591	3.600830383	3.401762532	4.104704524	3.331733542	3.744277606	3.56452681	2.976704226	2.911579883
MAPK10	2.58924345	2.333228706	2.568638951	2.30231353	2.201152937	2.18672193	2.058982138	2.259612009	1.72706786	2.303054631	1.926533556	2.537939737	3.119750434	2.102404158	1.859934936	2.664699163	2.945436444	3.662428944	2.659229008	2.150006247	2.039370211	2.340765809	2.554316716	1.904843959	2.970844175	2.276027496	2.857758309	2.429817731	2.246347821	2.04610737	3.007432475	2.956764778	2.395301044	2.645619627	2.815471263	2.283851904	2.209335718	2.569987477	2.969582887	2.126061649	2.730644892	2.395793817	2.420265696	2.617555547	3.10268863	2.199489319	1.47638019	2.398423924	0.722908216
NBN	3.021343128	2.555344074	3.008514328	2.874955718	2.86061731	2.578634036	2.663321049	2.698736674	2.800987329	2.901539959	2.929323985	3.162716291	2.90597046	3.086063325	2.912992221	2.386704163	2.467441444	3.067441444	2.958577341	2.54783868	2.534809402	2.150448944	2.587916174	2.645752782	3.033219061	2.709646132	1.950448944	2.775416366	2.063157138	2.284270021	2.267441444	2.414834563	2.386704163	2.73995546	2.719152274	3.185147386	2.584698026	3.082284363	2.919658433	2.778625471	2.858293587	2.08603604	2.631509607	2.363232698	3.108638099	2.34523724	3.056413133	3.016518496	2.379549883
CCL13	2.176864644	2.428580341	2.082289619	2.147751648	4.374319517	3.966997256	3.546782237	3.598587448	2.134302583	1.782248331	1.755785868	2.475181105	2.253363579	2.803055825	2.248606602	3.115475401	2.067441444	2.467441444	2.524592341	1.564066032	1.421968614	1.633456444	2.186272073	1.636873958	2.087836675	1.831182647	1.950448944	1.652474398	2.483064273	2.085555275	2.750448944	2.550448944	2.103696663	2.82296296	2.496946011	2.433932503	2.495807017	2.295192413	2.709032213	2.081313712	2.310508165	2.250436379	1.933673815	2.331546825	1.796189614	1.97922224	2.131827063	1.653762257	1.790043367
TPM4	4.923364089	5.00783736	4.847289022	4.963214257	5.022462431	5.016053124	4.87066025	4.785328254	4.798617749	4.581332798	4.932106652	4.521719872	4.058183735	4.123698666	5.070254316	5.07240237	4.741360913	4.488099006	6.034407317	5.572037858	4.224880741	5.1535668	4.995150897	4.25581871	4.749527657	6.09507196	5.575345914	4.783704197	5.025525069	4.463912016	4.889407575	3.81558499	4.240061471	5.452234266	4.653637342	4.331712128	4.483306028	5.478972823	4.608466257	4.294519267	4.554087239	4.75724035	4.478581915	4.25553841	4.111171381	4.590278727	5.177383339	5.703140177	4.590910873
TRBC1/2	3.225771159	3.275849426	3.755636416	3.376936486	4.311374517	3.853974532	4.190239841	4.340111927	3.071490612	3.250645481	2.839543795	2.902625273	3.087348579	3.033456444	3.538848824	4.763538267	3.513205182	2.984433944	3.77394046	1.872930135	6.103456847	4.648900968	2.926360017	5.360907898	2.710108897	3.032467901	2.984433944	3.635495353	3.468264157	3.474526964	1.950448944	3.067441444	4.95134178	2.38897796	3.504539581	5.023260081	4.775393125	3.609163535	3.201404883	5.42735023	3.248383443	3.071235923	2.875988092	3.053833768	2.596189614	3.223700724	3.383078238	2.815233242	3.184023446
VSIR	2.883601043	3.040706121	2.985646304	2.887199467	2.726553925	2.7777293	2.448506975	2.619726196	3.023023913	2.887462093	2.915879575	2.583928131	3.234741698	2.486063325	2.395999721	2.503696663	2.550448944	2.467441444	2.30597046	1.794466651	2.479323666	3.014834563	2.869279573	2.632329943	1.967259793	2.186704163	2.467441444	3.039801985	2.366071773	2.556784037	2.814834563	2.259313047	1.922318544	3.053363579	2.618482527	2.681340342	2.790242177	2.497321862	2.883768529	2.26872517	2.781235556	2.900021882	2.485540496	2.683413507	2.38569613	3.065814121	2.784433944	1.970754758	2.764937191
H3C8	2.244905097	2.27115577	2.576495108	2.039279125	3.049149843	3.18672193	2.798133262	3.030737939	1.312030361	2.31062799	1.979343343	2.752641732	3.310906054	1.769070825	2.916576603	2.469711663	4.072377039	2.467441444	2.40759984	2.553638507	2.287767581	1.233456444	3.031969852	2.641809553	2.970844175	2.137681663	3.335411445	2.708851819	1.969656154	0.322799037	2.233456444	2.233456444	3.590288545	3.58897796	2.811639384	2.1590534	2.014348218	1.90332081	2.799657885	2.213739784	2.914627373	2.565718819	2.157231291	2.258018936	3.325081051	0.563859121	2.954033326	2.121732258	1.194587383
AKT2	2.965547938	3.153701238	3.083677921	3.104983788	2.99487215	3.013141537	3.038899088	2.911550341	3.231902737	3.508369364	3.001838001	3.2131396	3.079220182	2.633456444	2.848606602	3.768082282	3.713205182	2.867441444	3.494942149	3.061246798	3.644328532	3.093298048	3.091581236	3.69151652	3.165812063	3.836646484	3.679220182	3.40874634	3.191928376	3.343456598	3.448819563	3.390383413	3.65348431	4.114849284	3.724446716	3.192848683	3.195330264	3.109270279	3.026626858	3.234465647	3.363635958	3.345107178	3.292946643	2.754642269	3.396940041	3.21320724	3.477864475	4.004112908	3.073801294
MRM2	2.678388727	2.539827442	2.645272073	2.526252622	2.4356359	2.296149037	2.019513554	1.9973165	2.548380448	2.204454594	2.675172896	2.658309719	3.034741698	2.686063325	2.429984721	1.986704163	2.867441444	2.467441444	2.350448944	2.310173897	1.503266053	2.362227682	2.638878954	2.66868003	2.613311926	2.495568266	2.784433944	2.052474398	2.218678654	3.277426878	2.697842063	2.750448944	2.669711663	2.10597046	2.071089408	2.3413207	2.249222399	2.578199913	2.71955303	2.665845294	2.657246257	2.240201849	2.2121373	2.640410929	2.969439336	2.357015977	2.776305547	2.487747258	2.31233031
TNFSF10	3.226742043	2.963951097	2.87755818	3.064122691	3.850080124	4.088637304	4.005428644	4.153449689	2.606816598	3.128050105	2.555785868	2.771135519	2.170356079	2.086063325	3.791455706	3.792653632	2.667441444	2.467441444	2.320048325	1.969360474	2.512499338	2.550448944	3.351564822	2.682637696	3.856042756	1.851089782	1.950448944	3.653224825	3.872357813	4.744433475	2.659313047	2.731827063	3.134097282	3.067441444	3.251182273	2.647355342	2.392141955	2.684698929	3.006434246	2.326792333	3.136007665	3.047536465	3.218254964	3.656201197	2.582111748	2.197844121	2.471025826	2.382533495	2.771421487
NF2	2.539691335	3.020068877	2.26886678	2.4242044	2.286816933	1.7776339	2.3242093	2.087812271	2.581710422	2.242448782	2.484845501	2.730264731	2.887348579	2.086063325	2.395999721	1.986704163	2.828912429	2.984433944	2.50597046	2.333164042	2.136762957	2.931827063	2.679802498	2.462730561	2.690201762	2.615975469	2.950448944	2.584433944	2.644535257	2.138162156	2.497842063	2.414834563	2.703696663	3.053363579	2.663784233	2.267917503	2.429711337	2.790801872	2.721123948	2.33820439	2.493669139	2.211156937	2.220265696	1.826333063	2.713182114	2.389715724	3.059313047	2.469125377	2.262557383
HLA-DOA	2.565547938	2.878010045	2.783661123	2.698194322	3.71461214	3.609816273	3.681134578	3.45692681	2.912780788	2.968055027	2.809143176	2.725301328	2.50597046	2.833456444	3.399584103	2.598482901	2.931827063	2.667441444	2.287348579	2.681058532	3.369005193	2.976305547	2.956760635	3.673321788	2.967189341	2.568082282	2.267441444	3.248819563	3.147449892	2.201262521	2.150448944	2.350448944	2.903696663	2.62296296	2.879968232	3.344509008	3.168344348	2.761290435	3.058227653	3.403030346	2.731070326	3.069621263	2.784101768	2.765531826	2.724960852	2.609622859	2.584433944	2.235140377	2.009950502
GTF3C1	2.370654957	2.535482488	2.328577497	2.489878501	2.47332259	2.450314846	2.233451009	2.236755112	2.431387948	2.613472172	2.806382016	2.843974614	2.82296296	2.803055825	2.965599102	2.451089782	2.867441444	2.667441444	2.570356079	2.081058532	2.038710755	2.350448944	2.36041547	2.632329943	2.435229794	2.715475401	3.345904929	2.575416366	2.018678654	1.885555275	2.965812063	2.697842063	2.651089782	2.253363579	2.362975732	2.306446518	2.47819901	2.902854284	2.422312265	2.622497144	2.873656706	2.717121126	2.759530418	2.478939944	2.363489867	2.431829121	2.859313047	3.276857701	2.640351121
BMI1	2.793335867	2.186193269	2.599905537	2.578280381	2.086743592	2.352180369	1.964420932	1.445775439	2.604511611	2.006786701	0.449896499	4.071606424	3.07394046	2.769070825	3.2850594	3.13067571	2.250448944	2.967441444	2.40759984	1.231710413	1.975022427	2.233456444	2.558203562	3.12723638	3.086321392	2.345200413	2.250448944	2.486459398	1.884693654	2.276244334	1.733456444	3.394420491	2.958771342	3.249942007	2.443156587	2.366572149	2.721866967	2.947052231	2.162104266	2.913705088	2.834656917	1.980756318	2.899944704	2.339768302	2.471171427	3.467536582	2.869070825	3.282696306	2.487068633
FZD1	3.008435078	3.120863217	2.834412441	2.76114775	2.245827276	2.449646545	2.167028138	2.061702119	2.815695422	2.92964145	3.078727837	2.628184394	2.253363579	2.569070825	2.048606602	2.069711663	1.950448944	2.467441444	3.378700076	2.281058532	1.373084868	2.794927428	2.661974398	1.953866458	2.710932118	3.412560766	3.467441444	2.570356079	2.218678654	3.008497244	2.214834563	2.976305547	2.356303544	3.170356079	2.168174773	2.3930384	1.644748836	3.715520027	2.877523958	1.644140403	2.601825131	2.698499245	2.909318066	2.943325563	3.177567733	2.714836621	4.065993714	3.46099698	2.941020868
NDUFA12	3.253783921	2.799000602	2.851607086	3.035922599	3.054885652	2.863259399	2.854274359	3.053649018	2.962458314	2.945363417	2.942746824	2.977410066	3.02296296	2.686063325	2.482591602	2.503696663	2.467441444	2.467441444	2.88151931	2.781023773	2.771792309	2.776305547	2.666379659	2.535244577	2.673223983	2.378575766	2.701426444	2.883625443	2.697142139	2.827119125	2.784433944	3.667441444	2.800782028	3.501426444	3.258416996	3.031127989	2.415237399	3.041229825	3.28489773	2.693124244	3.021718127	2.714051533	2.972953258	2.937496294	3.197474868	3.405078843	2.959327768	3.376704226	2.454428986
CD86	2.681769974	2.458258709	2.187144534	2.474373399	2.395204564	2.323649741	2.437619726	2.36641451	2.417310082	2.087462093	2.234249352	2.768307135	2.42296296	3.297842063	2.848606602	2.586704163	2.267441444	2.667441444	2.003055825	2.765243608	1.699468695	1.633456444	2.283357439	2.387851458	2.933600413	2.578575766	1.950448944	1.682875016	2.101686154	1.439791537	2.433456444	2.550448944	2.522318544	2.917749198	2.206703789	2.37029731	2.27060544	2.225607752	2.534378592	2.076600018	2.069444383	2.108242302	2.315051934	1.89301781	2.513182114	2.631829121	2.459313047	2.287747258	1.957343621
HSPA1A	3.783312896	3.885436864	3.978022501	3.540080177	4.477423448	4.818063002	4.526582972	4.948968783	3.855761781	4.025854265	4.083289769	3.704086065	2.78145921	4.061552075	3.492578149	4.847155414	4.446607655	3.467441444	4.361045138	4.436405881	2.993285365	4.463172253	3.86204485	3.948575379	3.055806676	4.549895881	3.542930194	4.455759126	3.406890713	3.630153959	5.137133905	4.137133905	2.590288545	4.08897796	3.86715504	3.464770756	3.333063178	3.898293978	3.826696222	3.30203415	3.912397549	3.680721622	4.420265696	3.871273201	4.374848888	3.760017832	3.369070825	3.344124679	4.009265693
PPP3R1	3.153043722	2.86235388	2.860063767	2.737461598	3.006696028	2.897624056	2.880388134	2.666914578	2.673501345	2.840569043	2.884557106	2.869925526	2.848819563	2.603055825	2.97737784	2.865167647	2.267441444	2.667441444	2.336371078	3.01987464	2.853170778	2.467441444	2.525074763	2.787851458	2.596700778	3.174031751	3.048819563	3.071915007	2.527542757	2.855154656	2.867441444	2.826613301	3.039311044	2.50597046	2.749552893	3.003627284	2.860111956	3.015373222	2.792315081	2.827831068	2.722286903	2.909527556	3.114517107	2.787804048	2.843597453	2.906708224	3.370476278	3.416518496	2.835807106
ATF3	3.559962563	4.349068145	4.462977551	3.951323573	2.809548437	3.079778559	3.023716184	3.112628168	3.712748027	3.417456201	4.235742302	3.371818524	3.046182632	4.051391579	4.173194655	3.800193686	4.075250949	2.717441444	2.280563115	2.181530818	0.955284592	2.563938468	3.610235188	1.796604107	2.318923531	2.877521167	2.896689569	3.591156806	2.813255033	2.233763084	2.983456444	2.710179093	2.732048693	2.735218585	1.820193313	2.124008985	2.277465073	2.518178715	2.9083825	2.147981183	2.14653495	1.542034443	2.475863802	2.059054115	2.744448778	2.106340371	2.595793474	2.579251008	2.501792055
DSP	2.722476652	2.484127709	2.367633386	2.481095078	2.322809652	2.217163052	2.128233477	2.147792629	2.512030361	2.850970503	2.731430118	2.84473171	2.834741698	2.086063325	2.248606602	1.986704163	3.384433944	2.784433944	1.924592341	1.716753593	0.982689171	1.867441444	2.447007351	1.753866458	1.736859175	2.515475401	2.150448944	2.892408867	1.566071773	2.232948394	2.150448944	3.131827063	2.851089782	2.10597046	2.962975732	2.272461518	1.158156955	2.409885785	2.799375971	1.819034227	2.856386514	3.091024391	1.069288196	1.83446146	2.680482367	2.726615359	2.067441444	2.596611361	2.957343621
RFC4	2.726783285	2.450786603	2.61413045	2.715172101	2.232820342	2.149265192	1.809648012	2.297963411	2.673501345	2.175576612	2.408392749	2.636177909	2.653363579	2.086063325	2.844062587	2.586704163	2.667441444	2.667441444	1.524592341	1.672930135	1.852371574	1.950448944	2.380442804	2.315337443	2.651840942	2.620689163	2.467441444	2.127353501	1.366071773	2.221169656	3.196212682	3.228912429	3.182160148	1.98897796	2.579953511	2.516940002	2.87060544	2.562766341	2.793703923	2.247724785	2.389110403	2.075542556	1.903273196	2.078939944	2.227875486	2.842322605	2.803055825	3.035140377	2.571421487
PLAU	2.622369908	2.616933688	2.44472508	2.808878506	3.043004332	2.852681198	2.837134518	2.468870882	2.437217217	1.892006109	2.447672191	2.531856076	2.22296296	2.603055825	3.093085086	2.620689163	3.501426444	2.984433944	3.053363579	3.872428764	1.954000955	1.994927428	2.652301793	2.452237077	3.053611543	3.391177726	3.214834563	2.647930382	2.83640686	2.918255021	2.214834563	2.267441444	2.269711663	3.10597046	2.418482527	2.169546884	1.986312686	3.076570532	2.634141651	1.753004506	2.762757943	2.528899864	1.881066934	1.804060841	1.86870363	2.276307605	2.811934649	3.171505185	2.532237445
PDGFA	3.203828884	2.85047817	3.218589215	3.347681196	2.565340811	2.453562618	2.316288829	2.539276422	2.781710422	3.051981149	2.985057174	2.901435419	2.73995546	3.286063325	2.648606602	2.503696663	2.867441444	2.784433944	3.037040825	1.86644584	1.349989425	2.697842063	2.787916174	2.538432886	2.502803722	2.515475401	3.184433944	2.361338501	2.605351215	2.89963314	3.331827063	3.49099892	1.869711663	2.70597046	2.402159774	2.025804106	2.41882178	2.775395399	2.90769984	2.000412346	2.744631919	2.34021657	2.442537918	2.661962165	3.160589953	3.577866533	2.720048325	2.996611361	3.349215224
OAZ1	4.715592358	4.607170622	4.871347431	4.78651828	5.512211652	5.510368167	5.197675939	5.297481447	5.411976013	4.97959898	4.651552429	4.412770284	4.42712809	4.211934649	5.131543649	5.255563345	4.210290548	4.282804564	5.077272857	6.475222214	5.558639267	4.852758299	5.417578989	5.390972984	5.120196107	4.931550084	4.635492125	5.106582133	5.405112567	5.142982312	4.642335268	4.658512182	5.182553472	4.499127317	5.11487583	4.827009485	5.051166657	4.533970484	4.606533803	5.440871608	5.304133346	5.51224676	5.347681228	5.251089795	4.807720282	5.121307001	4.965310692	4.918666349	5.195968601
ITGB2	3.551607547	3.499772072	3.637785221	3.438678338	4.000409405	3.689085971	4.276910205	3.840118975	3.344893809	3.189021021	3.117256852	3.378541665	3.311919928	3.486063325	3.391455706	4.839240591	2.879220182	2.867441444	3.118037592	5.154086072	4.299085426	3.648819563	4.406742211	3.466314943	4.113693278	3.52142487	2.667441444	3.509554841	4.133660421	3.639186257	2.350448944	2.984433944	3.279245513	3.234741698	3.205810115	3.61582541	3.839440479	3.439685618	3.153733055	3.871166822	3.277261425	3.562301368	2.987031123	3.182017389	3.156184692	3.84719224	3.052007872	2.562626361	3.068602253
PML	2.852377203	2.939901258	3.008347911	2.921611866	3.086744242	2.958523923	2.916903441	3.134677878	2.717979829	3.037904767	2.718542106	2.757846384	1.90597046	1.969070825	2.965599102	2.703696663	2.550448944	3.184433944	3.131827063	2.484246841	2.542363472	3.584433944	3.075397237	2.579723062	2.790095018	2.998482901	2.784433944	2.698238136	2.766071773	3.205736084	2.297842063	2.267441444	2.756303544	2.90597046	2.806703789	2.470450785	2.312322764	3.279103814	2.792092492	2.631232353	2.529163501	2.606612921	2.367123988	2.512924945	2.099104248	2.906708224	2.673390913	2.053762257	2.82172924
TPTE	2.159942597	2.492959096	1.776460412	2.629565247	2.394098514	1.96016916	1.909329473	1.855786106	2.791709369	2.006786701	2.64605521	2.734430028	2.892655421	3.061552075	2.624095352	2.469711663	3.542930194	2.467441444	1.90759984	-0.268289587	1.769555877	3.025937694	2.765722311	2.480845505	2.700559984	2.21368321	2.250448944	2.193978147	2.177174904	2.115280287	3.186901742	3.025937694	2.666290091	2.08897796	2.68587	2.574090899	2.514348218	2.548074118	2.415135103	2.628777284	1.648379833	2.217721912	1.788748494	2.097054888	2.81020738	2.356340371	2.954033326	2.440447218	2.487068633
KMT2D	3.215085227	3.341682368	3.134944714	3.247299843	3.041852803	2.818448305	3.037640126	2.886669541	3.142814775	3.438439594	3.379631738	3.160526596	2.93995546	2.686063325	2.512992221	3.020689163	3.067441444	2.984433944	3.234741698	3.028451651	3.683696257	2.550448944	2.81897182	3.555271912	3.282804564	3.66964121	2.867441444	3.101426444	2.999521946	3.468042669	2.897842063	2.931827063	3.186704163	3.299127317	2.799860646	3.517261853	3.271032589	3.159578032	3.014946783	3.190573888	3.054851729	3.187594968	3.269217743	3.295947165	2.90268863	2.823700724	3.39851181	2.352132877	3.349215224
CPSF7	3.165099324	3.075667403	3.229773886	3.05065282	3.072459834	2.913343681	3.102157919	2.995223784	3.152123598	3.06453358	3.271422661	3.011606524	2.867441444	3.203055825	2.829984721	2.586704163	3.513205182	3.067441444	3.407529388	3.082368193	3.265973283	3.293298048	2.669399773	3.549322443	2.990355237	3.191177726	3.184433944	3.130937882	2.800056773	3.121934804	3.131827063	3.101426444	3.045260513	2.50597046	2.618482527	3.012410708	3.06784428	2.770586305	2.881537164	3.045140539	3.099250339	2.896856889	3.082640583	2.932297252	3.427995686	3.615572327	3.348299457	2.929926614	3.116053445
LAMP1	3.665992309	3.489543229	3.669590685	3.808101463	3.834015817	3.824559036	4.312780455	3.923567873	4.02747416	3.822575103	3.759130118	3.295615113	3.22296296	3.003055825	3.849357029	3.515475401	3.131827063	3.184433944	4.305688546	5.451510064	3.400660318	3.565812063	3.884010981	2.890231266	3.923121588	3.910396559	3.810290548	3.861231757	4.233506947	4.2292276	3.610290548	4.020784032	2.756303544	4.185719198	3.859240217	3.532234414	3.078031673	3.673976302	3.460257054	3.395284834	4.189601877	4.339008328	4.237426573	4.077325284	3.928545233	3.635767857	3.520798752	4.008390099	3.782429759
HDAC1	2.846940778	3.032985602	3.051172872	2.593745058	2.799240833	2.559692081	2.835702981	2.640919221	3.065372948	2.510557537	2.617271573	2.775681174	2.73995546	2.486063325	2.829984721	2.703696663	2.984433944	2.467441444	2.914849284	2.310924324	3.548878593	3.259313047	2.861180617	3.613708062	2.989225924	2.869711663	2.731827063	2.881745704	3.064442392	1.968562775	2.614834563	3.214834563	3.168082282	2.90597046	3.130931012	3.159803827	2.65362766	2.901001644	3.129483982	3.373424144	2.504437232	2.68603604	2.959530418	2.664862079	1.782111748	2.77922224	2.969000372	2.699525996	2.467851826
IFNAR2	2.722476652	3.097371221	2.768223552	2.932780108	2.999077629	3.100164237	3.078276446	3.194156367	3.316503923	3.011057605	3.174337296	2.833326209	3.02296296	2.803055825	3.512992221	3.729553266	2.067441444	2.467441444	2.920048325	2.930009627	3.399625939	3.165812063	3.086286794	2.882637696	2.994690045	3.168082282	2.267441444	3.275569841	2.774950597	2.673776537	3.067441444	2.150448944	3.668752029	3.13995546	2.87467379	3.298318121	3.244046673	2.796096315	3.248910337	3.158111525	3.119237348	2.268237381	2.661159799	3.266435727	2.641953352	2.37922224	2.594927428	2.921732258	3.298907471
NRP1	3.935734129	4.03677037	3.794084809	3.795303363	3.287642492	3.232103697	3.217811254	3.363999944	3.369931684	3.407869296	3.298634971	3.478960512	3.13995546	2.803055825	3.229984721	2.186704163	3.448819563	3.765812063	3.91550431	3.705559429	2.039521793	3.682269737	3.602387364	2.138432886	3.984395224	3.719948963	3.745904929	4.030831138	3.79804604	3.783925894	3.448819563	3.014834563	1.922318544	3.53995546	2.840688789	2.750925003	3.548413898	3.680211451	3.386330447	2.345699331	3.114523365	3.306933326	3.504273333	3.782417582	3.470109083	3.719310184	3.827783116	3.969625445	3.836321894
APOL6	2.699405136	2.842289937	2.989273982	3.233153094	3.825965135	3.681206938	3.790749946	3.579390603	3.117324803	2.763164418	2.640198821	3.160122197	2.770356079	2.769070825	2.448606602	3.315475401	2.384433944	3.184433944	2.794927428	2.679047799	2.779109633	2.931827063	3.200349939	2.398344942	2.761338501	2.025983605	2.667441444	2.741431366	3.234041773	3.250610641	1.950448944	2.297842063	2.069711663	2.50597046	3.149552893	2.244940775	2.909134455	3.172029618	3.027688924	2.797482991	3.185090776	2.916130567	2.420265696	2.648539326	2.747167114	2.14523724	3.035030093	2.635140377	2.624028368
NDUFS8	2.886362203	2.954307503	2.961811963	2.88644904	2.765041765	2.78738406	2.662723306	2.784819181	2.934302583	2.689856622	3.296624238	2.796126257	2.931827063	2.686063325	2.810077586	1.986704163	3.048819563	2.467441444	3.150448944	2.946244537	2.453755457	2.014834563	2.586272073	2.749322443	2.71753513	2.625983605	2.950448944	2.592562341	2.908920876	2.221169656	3.490536888	2.867441444	2.439311044	2.62296296	3.625255217	2.56270374	2.837790255	3.292994256	3.197110688	2.76188333	3.314303848	3.296962329	3.16117452	2.595932444	3.250081749	2.971093843	3.740705887	3.079618861	3.02932281
LCK	1.948570159	2.398179722	2.236455428	2.167041973	2.530403222	2.484058694	2.294321184	2.492478772	1.956508845	2.234855212	2.666294072	2.546734328	2.867441444	2.886063325	2.26038534	2.069711663	2.614834563	3.184433944	1.950448944	1.219038	3.028245447	2.784433944	2.291485835	2.735244577	1.994760498	2.103696663	2.667441444	2.136232324	1.849079273	2.401262521	2.584433944	1.950448944	3.334097282	1.78897796	2.105074408	2.849295622	2.70182928	2.18632831	2.482336459	2.639715104	1.969599342	1.708242302	1.59677418	1.63446146	1.834718629	1.280851621	1.950448944	2.253762257	1.745564883
ARID2	3.400047727	2.848309858	3.002182033	3.139094436	3.014689246	2.710046057	3.113180989	2.85863401	2.723809099	3.17859799	3.037437661	3.112617386	3.313205182	3.550448944	2.395999721	3.198482901	3.267441444	3.067441444	2.886063325	2.651547095	2.868999139	3.184433944	2.689186708	3.082637696	2.704909855	3.285074782	2.414834563	3.06730269	2.283064273	2.627119125	2.150448944	2.697842063	2.439311044	2.98897796	2.885167274	3.01582541	3.19519151	2.778199913	2.957851344	2.941607926	2.872439754	2.607502102	2.664744181	2.657418149	3.347167114	3.023700724	3.190383413	2.94400448	2.537436486
NSD3	2.774387899	2.609320079	2.595724256	2.875732832	2.336092559	2.469658978	2.369442704	2.879826398	2.520224717	2.265255831	2.286856233	2.675132329	2.33995546	2.486063325	2.912992221	2.495568266	2.667441444	2.467441444	2.70597046	2.225155664	2.71885264	2.931827063	2.597588779	2.696715562	3.062609034	2.537681663	2.667441444	2.205816985	2.135671154	2.51305598	2.984433944	2.784433944	2.400782028	3.131827063	2.685167274	3.327988219	2.751198373	2.700299431	2.680654652	2.723354315	2.616443771	1.992535056	2.948105974	2.55145396	3.222046217	3.171093843	2.848819563	2.352132877	2.791328621
CD55	4.18691436	4.383528603	4.052307735	4.430258509	3.537188863	3.82127593	3.932420506	3.941033777	4.670839312	4.949966213	4.61653314	4.115855174	2.067441444	2.803055825	3.66038534	2.103696663	2.984433944	3.067441444	3.271985459	3.832616781	2.619292171	2.194927428	4.33596432	2.862730561	3.840123836	3.037762343	3.165812063	4.639316231	4.392491379	3.778096625	2.150448944	2.667441444	2.903696663	2.950448944	4.016630963	3.034447291	3.02994872	3.032092048	4.20111007	2.962368678	4.751143298	4.736009413	5.205030229	4.694817852	2.216096748	2.197844121	3.305010826	2.74400448	4.638933125
SLAMF1	2.316382915	2.935079357	2.663084241	2.750214478	2.480106978	2.372980817	2.449045079	2.539443353	1.708445979	2.784249129	2.700279073	3.131597478	2.62296296	3.033456444	2.131614102	2.103696663	2.750448944	2.467441444	2.441584841	1.438945135	2.071554116	2.550448944	2.480596279	2.165645196	2.545737998	1.903696663	2.150448944	2.686459398	2.483064273	2.235247521	1.950448944	3.028912429	3.439311044	2.50597046	2.305074408	2.515584296	3.043217522	2.899665976	2.899523951	2.30421939	2.243823418	2.124565055	2.592230165	2.195932444	3.222046217	1.628244739	2.442335268	2.986117877	2.581914971
IL1RL1	3.407340559	3.402083612	3.365535099	2.945382068	2.263892403	2.761008837	2.608457067	2.666619247	3.320909185	3.002040027	2.400779141	3.347266688	2.667441444	2.686063325	3.124770959	2.586704163	2.784433944	2.784433944	2.925997794	2.554652381	0.961167376	1.950448944	1.696029851	2.165645196	3.092428953	3.076946385	1.950448944	2.651345085	2.335671154	3.467360543	1.833456444	2.731827063	2.386704163	2.10597046	2.335475027	2.225804106	2.708599628	2.858446253	2.691697864	1.897497711	2.552760316	2.364499524	2.242537918	2.712924945	2.351711129	1.763859121	3.441514388	0.736769757	2.379549883
TYMP	3.448534475	3.649351117	3.653891016	3.327258608	5.352979976	5.274184772	5.285095371	5.215168974	4.193315757	3.117982912	3.575711083	3.695337927	2.655644626	2.630724992	3.407886999	5.462138304	2.278769778	3.467441444	3.766538373	5.519716022	2.681444236	2.761777277	4.10461411	3.150499157	3.965808544	4.334151132	3.278769778	3.431068442	3.978480225	3.102749038	2.623431444	3.309729341	3.048420383	2.696287325	3.213019623	3.798232679	3.718993235	4.053113461	3.546735506	3.021094706	3.832165213	4.025755207	3.157231291	3.521053341	2.786844437	2.889619095	3.361497466	3.472554731	3.730364154
PRDX5	3.708076265	3.532938676	3.509193552	3.525605862	3.362213905	3.430490945	3.387950517	3.049029707	3.916481088	4.243082736	3.829050311	3.612135985	3.087348579	3.403055825	3.441763459	2.851089782	3.713205182	2.784433944	3.33995546	2.886473174	2.719831032	3.214834563	3.140437882	2.916622696	3.699330295	3.66286852	3.331827063	3.664253135	3.553399361	3.719255158	3.543605801	2.950448944	2.786704163	3.570356079	4.353232675	3.023439019	2.912322764	3.499665976	3.414655757	3.093831347	4.036467319	4.164499524	4.16297164	3.877243301	3.526604953	3.285186429	3.293298048	3.815983669	3.846815378
CHUK	2.611670524	2.713385597	2.60965796	2.817575943	2.409335474	2.548755918	2.499861769	2.345272622	2.701140804	2.794079826	2.523374516	2.977908209	2.917749198	2.486063325	2.712992221	2.503696663	1.950448944	2.667441444	2.150448944	2.65676615	2.11572251	2.833456444	1.804893954	2.565645196	2.95234101	2.251089782	2.984433944	1.916860017	2.791928376	2.990769037	2.976305547	2.750448944	2.737681663	2.53995546	2.089711289	2.298318121	1.980363217	2.545788561	2.861974965	2.606611524	2.481531554	2.620035761	2.870038623	2.714637347	2.997474868	2.971093843	2.977949649	2.94400448	2.781914971
DNAJC14	2.558341392	2.890290154	2.705246308	2.633925781	2.591531824	2.647126537	2.301603956	1.960072738	2.400332303	2.845863485	2.47807281	2.903029106	2.770356079	3.286063325	2.912992221	2.186704163	2.467441444	3.331827063	2.992562341	2.442529517	2.487524048	3.059313047	2.87740797	2.979723062	3.155085573	2.732741575	2.150448944	2.490109739	2.483064273	1.968562775	2.097842063	2.550448944	1.722318544	3.25694796	2.218482527	2.932730271	2.521201588	3.084817645	2.978346283	2.796105713	2.718148466	2.52002104	2.732318109	2.660318063	3.06870363	2.868179208	3.224368413	2.835140377	2.737436486
MCAM	3.895963278	3.490683478	3.57504787	3.517341237	2.487365233	2.735842353	2.689740591	3.341135432	3.054709785	3.025250909	3.277251931	3.075300916	4.397035904	3.694942149	4.803522838	3.961597987	4.716789564	4.799797064	2.053363579	1.710173897	2.097382544	2.750448944	3.083357439	2.369229578	3.449700984	2.786704163	2.701426444	2.979960382	2.844535257	2.855154656	5.83390078	5.908661167	2.469711663	2.82296296	2.996960732	2.768821404	2.851213094	3.098288698	3.436126793	2.601720915	2.665039122	2.673531823	2.870693649	2.843340284	6.114459854	5.497568262	3.414834563	3.424112066	3.351422329
NOD1	2.609088621	2.673511435	2.65295987	2.548524844	2.615535973	2.585013982	2.210339149	2.537265689	1.972831598	2.700884933	2.189770868	2.595519444	2.453363579	3.120048325	2.712992221	2.069711663	2.731827063	2.667441444	2.10597046	2.408544516	1.741961999	2.584433944	2.858786089	2.818252077	2.635229794	2.231182647	2.150448944	2.516860017	1.766071773	2.421169656	2.267441444	3.313205182	2.903696663	2.30597046	2.452467527	2.447355342	2.355257041	2.97618918	2.810164787	2.284728415	2.580746368	2.069713287	2.450666315	2.310163785	2.672353971	2.89621474	2.731827063	2.604739758	2.111579883
DUSP10	2.599390415	2.531573111	2.472055088	2.88281565	2.45373978	2.237247626	2.380616217	2.30379268	2.406816598	2.777468678	2.789770868	2.56342651	2.699127317	2.686063325	2.810077586	2.586704163	2.667441444	2.984433944	2.687348579	2.464801738	1.58426282	1.867441444	2.379037351	1.670858958	2.832815227	2.503696663	2.750448944	2.388839206	2.739321495	2.66564814	2.479220182	2.550448944	2.556303544	2.90597046	2.252467527	2.988919191	2.672999968	3.017085625	2.583309068	2.370011727	2.368360818	1.92002104	2.387031123	2.529247698	1.899104248	2.114836621	2.76452681	3.638724758	2.790043367
AKT3	2.770654957	2.520466664	2.690653654	2.649002143	2.445521481	2.272934926	2.256602989	2.228280122	2.735125804	2.420777347	2.672778368	2.817946587	3.682804564	2.886063325	2.965599102	2.786704163	3.131827063	2.467441444	2.453363579	1.710173897	2.755570624	2.311919928	2.670923674	2.735244577	2.657502016	2.66286852	2.550448944	2.883625443	2.244535257	3.108650718	2.150448944	3.362227682	2.522318544	2.62296296	2.515567892	2.452554383	2.463370717	2.759578032	2.47722944	2.521735885	2.359530664	1.92002104	2.216681315	2.181854579	2.855376191	3.185171709	2.842990294	2.893696726	2.190043367
CD300A	2.90704308	2.725881413	2.599282119	2.889328916	2.353746807	2.404479578	2.253994411	2.512159513	2.683994829	2.163164418	2.276362749	3.007904994	2.982134817	3.086063325	2.048606602	2.420689163	1.950448944	2.467441444	1.871985459	1.757581737	1.847271162	3.331827063	2.457500835	2.21012368	2.570844175	2.812560766	1.950448944	2.541431366	2.561527758	1.451570275	2.033456444	2.467441444	1.605326044	2.570356079	1.406703789	2.181325621	2.15361294	3.066195764	2.640877608	2.088618887	2.27945252	2.108242302	2.122645504	1.981854579	2.899104248	2.34523724	2.628912429	2.499525996	2.667851826
MAPK14	2.974286831	3.109652403	2.932835353	3.01129635	2.871828135	2.911249558	2.715932727	2.843819135	3.061818008	2.844557258	3.104348802	2.984392505	2.70597046	3.550448944	3.346977221	2.503696663	3.014834563	2.667441444	2.856413133	2.864247683	3.03037865	2.814834563	2.857500835	2.799630196	3.1458063	3.285074782	2.867441444	2.712316001	2.707635623	2.273776537	3.537776532	3.396212682	2.786704163	2.82296296	2.516853146	3.021913633	3.191012643	3.010807636	3.23514374	2.837809763	2.947393079	3.162253153	2.850131488	3.076108332	3.407968352	3.140693224	3.042335268	2.966210742	3.559738149
TWF1	2.973141508	3.082519968	2.85570902	2.995671354	2.816027636	3.098930284	2.814728386	2.896691095	2.712780788	3.066079053	2.895735057	3.037738283	2.970356079	3.130541809	3.17737784	2.915475401	2.267441444	3.131827063	2.42296296	2.670515569	2.494373314	2.848819563	3.075397237	2.515337443	2.645723278	3.30444709	2.750448944	2.670202604	2.841774097	2.621169656	2.614834563	3.311919928	3.368082282	3.679220182	3.149552893	3.315325342	3.15361294	3.194386254	3.314601226	3.177897706	3.060569243	3.240597922	3.170847124	3.366935795	2.816096748	2.94523724	3.242990294	3.600195743	3.344435571
IL4R	3.198358074	3.055175841	3.319121488	2.999955151	3.093209419	3.087783257	3.106188492	3.4826613	3.367920951	3.192435724	3.597757762	3.55147061	3.667441444	2.569070825	3.312992221	3.315475401	3.545904929	3.184433944	3.159327768	3.315932714	2.91831697	3.365812063	2.858786089	2.876808427	2.924840305	3.368082282	1.950448944	2.244346001	3.180149638	3.035247521	3.493298048	3.418418945	2.451089782	2.38897796	2.866545393	2.828733461	3.120451161	2.473809372	3.092311195	3.16907919	2.876332114	3.49174987	2.973608284	3.438935023	3.370262558	3.577043312	3.337776532	2.382533495	2.985499352
SGK1	4.212823126	4.516120753	4.590948225	4.174597451	4.363684341	4.321043057	4.751615727	4.416883914	5.295861961	4.966808778	4.747762112	4.337609816	3.668726698	3.362227682	3.204878545	3.949460401	2.667441444	2.984433944	3.503820973	6.326390261	2.735643451	3.799400991	5.250767957	2.776961902	4.99999022	4.53843209	2.784433944	4.922656816	4.476509525	5.159369767	3.176305547	3.248819563	3.342976106	3.53995546	4.167045461	3.81688427	3.39633424	3.139670897	4.491112525	3.395236619	4.178969679	4.552983913	4.536756826	4.486997888	2.830174614	3.235479462	3.276320268	2.435140377	3.092958002
MCM7	2.922880486	2.697647449	2.755054262	2.711070168	2.504216035	2.486455939	2.540560847	2.606113341	2.703901964	2.620055096	2.47807281	2.71705596	2.77394046	2.920048325	2.312992221	2.069711663	3.535411445	2.867441444	2.570356079	2.155937635	2.863777304	2.784433944	3.156760635	3.196730282	2.328730778	2.431182647	2.667441444	2.920444398	2.922343716	2.552240022	2.648819563	2.697842063	3.122318544	2.10597046	2.852467527	2.717454791	2.531340718	2.628796061	2.824385176	3.038300059	2.802929315	2.645141937	2.559530418	2.521053341	3.158945852	1.880851621	3.018418945	2.838724758	2.990043367
PTTG1	2.431577659	2.361895594	2.108454655	2.233746118	2.210875956	2.028456442	1.916835823	2.314309	1.908445979	1.756391728	2.072778368	2.545556801	2.370356079	3.003055825	2.048606602	2.703696663	2.667441444	3.067441444	1.124592341	1.525537017	1.641567372	2.150448944	2.269279573	2.501259577	2.305329243	1.734097282	2.267441444	1.399867516	2.200056773	1.968562775	2.067441444	1.867441444	3.359953885	2.70597046	2.466545393	2.857027946	1.925745603	2.284164102	2.499718072	2.184228347	2.716995172	1.641557555	1.578152299	1.95145396	1.551711129	2.514836621	2.033456444	1.801155376	2.092958002
CR1	2.782792542	2.517860675	2.455351917	2.416329552	2.317638874	2.112118968	2.602884203	2.00007766	2.503901964	2.257061475	2.284557106	2.683260726	3.034741698	2.169070825	2.482591602	2.420689163	2.267441444	2.467441444	2.158577341	2.54945334	3.126904011	3.194927428	2.871674101	3.454631606	2.790216483	2.598482901	1.950448944	2.561338501	2.740144717	2.221169656	2.414834563	2.931827063	3.192653632	2.62296296	2.305074408	3.453839637	3.369799281	2.635280357	2.696756668	3.843066335	1.677947172	1.933443879	1.450666315	2.449824579	2.299104248	2.359315105	1.603055825	2.415233242	1.292958002
LOXL2	2.452258536	2.545314367	2.322758915	2.205737919	1.756088325	2.006558612	1.263598714	1.4652865	2.24406036	2.050715933	2.544757557	2.441543401	2.053363579	2.169070825	2.365599102	1.986704163	2.467441444	2.467441444	3.150448944	0.865695413	0.995291131	2.911919928	2.380442804	1.818252077	2.501744862	4.254278091	2.467441444	1.418489397	1.501686154	1.621169656	2.297842063	2.976305547	1.839311044	4.018418945	1.840688789	2.344440707	2.350713026	3.116910579	2.40764478	1.536026727	1.88300746	1.158550056	1.616681315	2.23446146	2.163489867	2.397844121	2.956398413	4.636714025	1.711579883
ASNS	2.622485859	2.892076779	2.768318403	2.726252622	2.561361924	2.211130804	2.266550839	2.447485499	2.522523845	2.829944565	2.826944177	3.008097366	2.10597046	3.003055825	2.882591602	2.386704163	2.828912429	2.467441444	2.603055825	1.911459151	2.996690832	2.067441444	2.514581279	2.716622696	2.579326926	2.481490401	3.467441444	2.883625443	2.366071773	1.421169656	2.550448944	2.848819563	3.565182368	2.853363579	2.840688789	3.225833547	3.053149604	2.778714702	3.265036707	3.118059872	2.915753937	2.425330203	2.464744181	3.260318063	3.169439336	3.13019974	2.796212682	2.615233242	2.262557383
NFATC3	2.989382279	3.017638492	2.999149488	2.948314651	3.066839973	2.917805714	3.153865972	3.290064206	3.060312661	3.327287495	3.177098456	3.037236769	3.131827063	2.686063325	3.229984721	2.998482901	3.048819563	2.667441444	3.080864283	2.380508985	3.180230796	2.697842063	2.804893954	3.669567381	3.058325237	2.708991105	3.067441444	3.270717393	3.728828011	3.162733506	3.40799142	2.833456444	3.359953885	3.053363579	3.77363861	3.239039521	2.977341839	2.814579441	3.18949708	3.145390898	3.170488523	2.670631909	3.104023623	2.887068341	3.544097521	2.609622859	3.376305547	3.241089845	3.881108812
GNA11	3.221251105	2.990080766	3.123670943	2.957905039	2.596706123	2.398361508	2.337001911	2.216192951	2.517324803	3.023076474	2.780357217	2.478147038	2.287348579	3.828912429	1.848606602	2.451089782	1.750448944	2.784433944	2.38897796	1.821967356	1.395291131	2.350448944	2.587916174	1.236873958	2.671579881	2.515475401	2.667441444	2.671846705	2.263157138	2.718255021	2.943605801	3.356398413	1.522318544	2.50597046	2.289711289	2.369546884	1.889227321	2.689993371	2.936223079	1.72789833	2.759852515	2.56159961	2.920346376	2.81001031	3.133089249	2.782410549	2.384433944	2.804739758	2.351514352
IRF9	2.813441125	2.850786603	2.802447112	2.831511917	3.056762832	3.023683503	2.922730763	3.006945751	2.887813365	2.86682948	3.061845458	2.915533323	2.53995546	2.686063325	2.765599102	2.768082282	2.550448944	2.667441444	2.42296296	2.810067153	2.934341797	2.667441444	2.561165897	3.419002504	2.730304426	2.548175147	2.550448944	3.030268135	2.780149638	2.952240022	2.614834563	2.794927428	2.405326044	2.78897796	2.885167274	2.670450785	2.73663516	2.816102078	2.678216771	2.508526022	2.698607962	2.445141937	1.798059434	2.726347784	2.634718629	2.837123563	2.814834563	2.752132877	2.874336121
S100A9	3.203361881	2.783516135	3.125594412	3.145912409	3.755023154	3.762466151	4.335507322	3.939311211	3.800175231	3.170683072	3.294199131	3.401031884	3.215700608	2.019070825	2.992578149	3.196434312	2.727171593	2.467441444	2.67680374	5.243822652	1.977150302	2.960179093	3.648846082	1.362362708	4.202696078	3.936780967	3.580930968	2.20870157	3.879013635	3.170878392	2.629697069	3.172178319	3.085808068	3.065700608	2.135951914	1.720331524	2.610940257	3.396299822	3.001988271	1.887820687	2.852642059	4.25884206	2.45826647	2.927536912	2.456448005	2.82495765	2.901391579	1.579251008	2.025069406
HLA-DOB	2.496475781	2.788385653	2.433813078	2.771994071	2.778874531	2.53532985	2.522048282	2.593287273	2.478795787	2.534869933	2.292150676	2.770662977	2.887348579	2.569070825	2.86038534	2.503696663	2.531827063	2.931827063	2.70597046	1.975309943	3.625390344	2.814834563	2.691485835	4.096715562	2.610123617	2.548175147	2.350448944	2.42572412	2.030457392	2.768562775	2.667441444	2.784433944	3.749460401	2.93995546	2.768174773	3.723844777	3.801771206	2.684164102	3.011283954	3.978293779	2.858436111	2.370617188	2.805653004	2.521053341	2.634718629	2.66222974	2.194927428	2.74400448	2.462557383
C3	3.893731883	4.324307822	4.297122015	4.204693338	5.3034244	5.47333427	5.018858562	5.483810008	3.973273648	5.066113686	3.91336638	4.056472396	4.158506888	4.675785441	4.41136284	4.080530767	3.101426444	3.796212682	4.181672784	1.608544516	5.677640498	3.909088316	3.684642692	4.698427964	3.888465637	3.257039251	3.301426444	4.383365243	4.397877845	4.583203643	2.848819563	3.067441444	4.535267097	3.596212682	4.970865481	4.825211624	5.979871222	3.785303749	4.109594266	4.701677829	4.666689701	4.895056571	5.422909281	5.04920777	2.50268863	3.41320724	3.086063325	3.18558305	4.156214308
HLA-A	5.602457102	5.872059815	5.712631796	5.541779465	7.436369399	7.49506096	7.654731703	7.325698987	6.547246822	6.2648243	6.515396244	5.844564222	5.076440801	4.09099892	6.460897119	7.142137005	3.335411445	5.467441444	5.655527354	6.632589849	6.824474913	6.091437439	6.031969852	6.449164475	6.206060637	5.762172528	4.557803866	6.091321456	6.085133372	5.907761537	4.692888062	4.233456444	6.253253557	5.17394046	5.915976044	5.640180089	5.937180357	5.201001359	6.168891695	6.436132206	6.402913855	6.137260804	6.005228197	5.768980855	3.517726129	4.264298839	5.069510543	4.858697852	5.895027101
IL6R	2.902447573	2.637597919	2.426385113	2.64689601	2.333323903	2.247126537	2.024414672	2.00007766	2.534302583	2.857950656	2.526135676	2.656956935	2.770356079	2.686063325	2.482591602	2.386704163	2.384433944	2.867441444	1.671985459	2.7815586	2.064737037	2.150448944	2.121886454	1.818252077	2.340509515	2.481490401	2.150448944	2.483625443	1.735671154	1.86564814	2.297842063	2.750448944	2.522318544	2.30597046	2.202159774	2.616954723	2.281098924	2.339670897	2.545827382	2.228398398	1.968944315	1.947521745	2.6121373	2.604811268	2.563489867	2.37922224	1.867441444	1.853762257	2.403466207
VCAN	3.590609584	2.912757656	3.115566548	2.969953417	2.837531288	2.587794208	2.231899104	2.528482266	3.162318076	2.623826901	2.709643244	3.135104326	3.345904929	3.486063325	3.029984721	2.186704163	2.467441444	2.667441444	5.167203689	3.321049539	2.333360581	4.083693745	2.56041547	2.753866458	3.151032441	5.347281473	4.945904929	2.328638754	3.069106607	3.279726006	3.079220182	3.067441444	2.239311044	5.452234266	3.613938512	2.565002868	3.236620439	4.709761212	3.299956987	2.223103956	2.9219298	3.005423068	2.650666315	2.648539326	2.880482367	3.488086343	5.170501333	5.956877251	2.926943002
KLRG1	2.774426762	2.647683008	2.56056568	2.498085254	2.471502862	2.341912775	2.303711747	2.366607448	2.342430979	1.823076474	2.317256852	2.65214784	2.42296296	2.486063325	1.995999721	2.503696663	2.267441444	2.467441444	2.18897796	1.438945135	2.481660288	2.350448944	2.24342297	2.198344942	2.332315159	2.642961385	2.067441444	1.896952882	1.418678654	2.401262521	2.562227682	1.950448944	2.522318544	2.18897796	2.105074408	2.636327031	3.007180882	2.178199913	2.503489877	2.53467102	1.947026447	2.425234802	1.51376668	2.156748402	2.641953352	2.06222974	2.247534309	1.898240742	1.575965502
COL4A3	2.893355773	2.977559755	2.585919891	2.963826332	2.287977702	2.231356356	2.513169458	2.181387071	2.551568757	2.779348417	2.678727837	2.733826277	2.648819563	2.603055825	1.931614102	1.986704163	2.467441444	2.467441444	1.841584841	1.130081032	1.94268425	2.033456444	2.469279573	2.335244577	2.376138617	2.265167647	2.467441444	2.93995546	2.527542757	1.884270021	2.384433944	2.331827063	1.722318544	1.58897796	1.954096908	1.581325621	1.875149455	2.295192413	2.042827394	2.623103956	2.659236497	1.855635421	2.43075918	2.75145396	2.543582733	2.77922224	2.428912429	1.835140377	2.292958002
ERO1A	2.413839917	3.023824864	2.839430638	2.87735724	3.028976003	2.847126537	2.736380302	2.907909422	2.940420247	2.777049289	2.870767635	2.900753294	2.887348579	2.803055825	2.965599102	3.537681663	3.184433944	3.184433944	2.563871783	2.971158231	2.89752351	2.867441444	3.236074441	3.147023315	2.677293712	2.069711663	2.150448944	2.444346001	2.907635623	2.390769037	3.040691166	2.267441444	2.356303544	3.13995546	3.300530393	2.974020446	2.815237399	3.066314431	2.837070503	2.594616532	2.770488523	2.838725943	2.5291298	2.52700281	3.030174614	3.037123563	2.418418945	2.766210742	2.507035868
CMKLR1	3.01539366	3.219061392	2.697938336	2.99841183	2.645914951	2.575334772	2.622707473	2.498448279	2.567002329	2.586259862	2.726135676	2.990817899	3.048819563	2.886063325	3.029984721	2.820689163	3.931827063	2.467441444	1.641584841	2.61742334	2.013544509	2.750448944	2.947743058	2.387851458	2.84841573	2.695568266	2.150448944	2.720444398	1.618678654	2.835247521	2.497842063	3.228912429	2.956303544	2.58897796	1.806703789	2.767932223	2.897355718	2.896192549	2.615021005	2.38102	2.461624419	2.017106405	1.733673815	2.674395929	2.577567733	3.06222974	2.414834563	2.465540995	2.824028368
FLNA	5.492193005	4.365296229	4.58367211	5.032093142	4.684486825	4.598646452	4.727928539	4.964453057	5.256728843	4.744839643	4.887972372	4.415613311	5.990012367	5.825653667	6.116453372	5.086339998	6.841073776	6.815278899	5.917091452	5.779626532	4.618661056	4.716254737	4.596921498	3.895338285	4.172333853	5.58845116	5.027297768	4.496647882	4.838204617	4.48101126	7.734728098	7.741979924	3.659968606	4.778414023	3.8957585	4.170999068	4.3278523	5.03804581	4.413484814	4.20677138	4.931533279	4.740584671	4.673935107	4.427587628	7.813452881	7.825660724	6.127688521	6.447407989	5.017528519
RASGRF1	2.299877066	2.494206227	2.620248114	2.641672475	2.615181323	2.673375444	2.406136086	2.421795826	2.342430979	2.427550037	2.355785868	3.113661344	3.113205182	2.886063325	2.712992221	2.586704163	2.467441444	2.984433944	1.98897796	1.853023001	1.372195687	2.097842063	2.861974398	1.636873958	2.565110306	2.251089782	2.150448944	2.639146959	2.527542757	3.071765804	2.965812063	2.633456444	1.922318544	2.38897796	2.418482527	2.019854637	1.697355718	2.738194991	2.407692994	1.594721831	2.392039759	2.400128626	3.257130573	2.65903281	2.850081749	1.880851621	1.803055825	2.035140377	2.10473674
WNT2	2.853767898	2.857223776	2.736417392	2.886879958	2.353210271	2.017566885	2.216098852	2.3973165	2.489824098	2.763331348	2.761735336	3.037738283	2.921333579	2.569070825	3.244062587	2.786704163	2.867441444	2.867441444	2.453363579	1.9360305	1.414663439	1.897842063	2.740508335	1.965645196	2.870924855	3.012560766	2.267441444	2.605816985	2.283064273	2.627119125	2.784433944	2.879220182	2.205326044	3.13995546	2.768174773	2.033932503	2.641727458	2.870086237	2.733723566	1.897497711	2.479750443	2.333443879	2.4121373	2.287818768	3.272353971	2.718486962	3.233456444	2.265540995	2.203466207
ERCC3	2.756610312	2.733977325	2.450964226	2.784047665	2.49915763	2.285203599	1.956995651	2.453000176	2.721387841	3.011055079	2.607235654	2.8849993	3.021298714	3.311552075	2.662096126	2.865952288	2.646689569	2.967441444	2.530563115	2.288915085	2.395117944	2.313938468	2.606364831	2.748442837	2.645954104	2.981280542	2.396689569	2.548675556	1.465175677	2.963359643	1.983456444	2.922178319	2.732048693	2.235218585	2.73403127	2.721035278	2.198589616	2.625562982	2.859406483	2.691222312	2.861985627	1.987374371	3.12872248	2.972892072	3.446287509	2.563859121	2.742034099	2.197733805	2.557390161
MAGEA3/A6	2.674740636	2.746666816	2.801225865	2.843917447	2.227491128	2.288362487	2.377517432	2.80362306	1.89633274	2.410363996	2.872033978	3.193634863	3.850632126	3.435737492	2.633910967	2.52635333	2.857758309	2.467441444	1.848242539	1.672353111	2.334563574	3.095110611	2.497675049	3.444169811	2.849987482	3.326695194	3.019567251	1.486459398	2.353657186	2.745061217	2.818418945	3.623431444	2.835943743	2.97895296	2.684698789	1.899850873	2.300955665	2.91214488	3.238180857	2.107681131	2.907483131	2.203148739	2.878397535	2.571721039	2.625035494	2.77847785	3.620699992	2.310745789	2.223741663
PSMB9	2.831076288	3.268109492	2.842467869	3.061485387	3.794864395	3.596695711	3.604540993	3.511286891	3.101140804	2.759976109	2.971148987	3.024087566	2.253363579	2.169070825	2.712992221	3.568082282	3.184433944	2.984433944	2.297842063	2.872930135	3.760278023	3.093298048	2.96994932	3.602024725	3.009645562	2.632467901	2.350448944	2.453224825	3.312109185	3.238662224	2.614834563	3.067441444	3.000782028	2.18897796	2.568174773	3.224046922	3.304223808	2.716277124	2.933703072	3.684997231	2.9304153	2.891332824	2.136068343	3.103419271	1.751711129	2.209622859	2.628912429	2.479618861	3.093708429
PEBP1	4.039754734	4.006995484	4.041334588	3.95656002	3.682098286	3.673887515	3.760437763	3.68406583	4.197962722	4.351187392	4.181394401	3.684166323	3.896227403	3.511919928	4.041763459	3.051089782	3.713205182	3.184433944	4.076320268	4.297296035	3.954003456	4.168206592	3.893008472	3.671609385	3.87392574	3.602067282	4.135411445	3.92018041	3.919443802	3.69963314	4.151854397	3.754783753	3.673296044	3.42296296	3.747938232	3.75738926	4.032468727	3.780518581	3.781465654	3.830574765	4.239279403	4.543779598	4.661541957	4.297943983	4.310042068	4.027285106	3.68151931	4.189306186	4.18030031
ATG16L1	2.717277611	2.558412183	2.454958593	2.664117298	2.384113334	2.285655553	2.126508427	2.563049586	2.637217217	2.617877433	2.744757557	2.595519444	2.899127317	2.686063325	2.512992221	2.269711663	2.867441444	2.867441444	2.467441444	2.012128898	2.354837844	2.584433944	2.638878954	2.818252077	2.259146117	2.651089782	2.550448944	2.262967882	2.166071773	1.768562775	2.648819563	2.667441444	2.205326044	2.30597046	3.119152274	2.525818826	2.79519151	2.296904816	2.665505495	2.335917411	2.429351822	1.964499524	2.178152299	2.323418429	2.333089249	2.77922224	2.350448944	2.635140377	1.892958002
CLEC7A	2.804113687	3.162302798	2.974585508	3.076742807	3.391016208	3.352551896	3.561418948	3.24885209	3.241228748	2.510557537	2.458820702	3.08952405	2.951734198	3.120048325	3.346977221	4.26964121	2.984433944	2.667441444	2.18897796	4.243981701	1.596767037	3.203806252	3.393865643	1.998344942	3.147915662	3.699152648	2.267441444	2.680725529	2.989028462	3.208497244	2.497842063	2.784433944	2.717774529	2.90597046	2.686452527	2.57612658	2.918013279	2.947799294	2.840852163	2.18102	2.77975965	3.246047764	2.733673815	2.86844646	2.646497367	2.815572327	2.935015372	2.329926614	2.507035868
KDR	2.922880486	2.494498292	2.64738943	2.626215133	2.459392614	2.364119037	2.454390484	2.301092517	2.61040098	2.751847712	2.7010295	2.859035969	2.62296296	2.686063325	2.048606602	1.869711663	2.467441444	2.667441444	1.98897796	1.013088532	0.828452909	1.633456444	1.707808589	1.553866458	3.24841573	2.334097282	2.550448944	2.688824485	2.883064273	3.421920083	2.984433944	1.833456444	1.922318544	2.18897796	1.471089408	2.718513651	1.975819202	1.495192413	2.776824773	2.146332787	2.594800919	2.658029949	2.756769259	2.89301781	1.996189614	1.997844121	2.620784032	1.835140377	1.892958002
NDUFS7	2.994417823	2.858091778	2.872571732	2.941673921	2.797523828	2.427941653	2.188417301	2.194156367	3.053689611	3.015698505	3.025885317	2.963399873	2.717749198	3.033456444	2.682591602	3.303696663	2.384433944	3.067441444	3.170476278	2.651547095	2.547256441	2.267441444	2.872863955	2.61012368	2.658325237	2.631182647	2.467441444	2.744360721	1.830457392	2.840541964	2.497842063	2.467441444	2.631182647	2.62296296	2.471089408	2.155469018	2.888817336	2.931710696	2.835104877	2.269997006	2.71713782	2.48442138	2.714517107	2.75145396	2.66870363	2.593300105	2.776305547	2.201155376	2.888413987
MTOR	2.524772552	2.812986444	2.818426395	2.666018716	2.675305289	2.583846964	2.465786496	2.377178588	2.689824098	2.597970298	2.917256852	3.008963854	3.260598301	2.433456444	2.365599102	2.586704163	2.467441444	2.784433944	2.862242402	2.271644882	2.385772182	2.762227682	2.814427804	2.598344942	2.799889087	2.978575766	2.667441444	2.722809485	1.935671154	1.556784037	2.350448944	3.376305547	1.722318544	2.453363579	2.822066908	2.642060899	2.631709793	2.405700618	3.06798224	2.436575009	2.892658494	2.55400604	2.436708649	2.453083341	3.094560233	2.54523724	3.028912429	3.176704226	2.941020868
GATA2	3.764515597	3.391148433	3.258729992	3.472128579	2.908441599	3.004011415	2.694852744	2.35942094	2.665372948	2.502682689	3.043128176	2.938320334	2.867441444	3.086063325	3.082591602	2.903696663	2.531827063	2.984433944	3.462242402	2.188637382	1.578145156	2.814834563	2.813022351	2.715337443	2.753111475	3.075661131	2.350448944	3.449642785	3.186099107	3.515955894	2.584433944	3.131827063	2.728268013	3.02296296	2.599860646	2.828733461	2.689742109	2.871798639	3.151216134	2.675806237	2.888114478	2.49013521	3.333673815	3.183428228	2.163489867	2.959315105	2.977128769	2.729926614	2.473050867
CDH1	2.328663024	2.621360519	2.663976171	2.971389783	2.792859613	2.878890518	2.546404875	2.670580943	2.833100351	3.267462935	2.884557106	2.838344406	2.73995546	2.169070825	2.429984721	2.069711663	2.150448944	2.667441444	2.267441444	2.130081032	1.097382544	1.950448944	2.71139297	2.153866458	2.658325237	2.051089782	2.067441444	2.741431366	2.218678654	2.387184656	1.950448944	2.667441444	2.669711663	1.78897796	3.394031377	1.761418487	2.450698305	2.439685618	3.352409479	1.708526022	3.94697533	4.048187086	3.523347261	3.176775737	3.236124083	2.34523724	2.331827063	2.446919114	3.352799606
ALCAM	3.253105934	3.570128013	3.383772765	3.626345338	3.097676064	3.088172293	3.259946468	3.325948984	3.740573902	3.99494892	3.86622362	3.375153947	2.78897796	2.950448944	3.282591602	2.503696663	2.950448944	2.667441444	3.145904929	4.357833384	2.258646066	2.067441444	3.287100588	2.187851458	3.427101397	2.412560766	2.350448944	3.669465595	3.40840077	2.74865564	3.810290548	3.176305547	2.762253013	2.62296296	3.974124242	2.516940002	2.821216309	2.538194991	3.039190721	2.198306212	4.127592556	3.887321294	3.752740032	3.528525447	3.73091032	4.055386597	2.945904929	3.079618861	4.23140845
REPS1	2.758994935	2.977771216	3.025774505	3.028726739	2.9479415	2.554860307	2.692739134	2.966248601	2.834317303	3.177468678	3.07059944	3.038475292	2.848819563	3.247534309	3.112992221	2.548175147	2.531827063	2.867441444	2.550448944	2.641339663	2.68771642	2.667441444	3.237501677	2.587851458	3.324186762	2.503696663	2.784433944	2.365882516	2.218678654	2.885555275	2.859313047	3.220784032	3.239311044	3.067441444	2.652467527	2.876935081	3.029315264	3.134284432	3.037893724	2.813669332	2.9972388	2.803851762	3.223916037	2.770826268	3.26870363	3.068179208	3.224368413	3.235140377	2.809950502
FBXW7	2.635280756	2.793079309	2.700722331	2.641981687	2.371557375	2.420636478	2.322312184	2.378814819	2.283994829	2.351847712	2.551241852	2.815151971	3.10597046	2.950448944	2.395999721	2.386704163	2.731827063	2.667441444	2.075569841	2.017562094	2.40326475	2.350448944	2.430750557	2.496715562	2.744521046	2.051089782	2.784433944	2.444346001	2.000056773	2.039791537	3.145904929	2.956398413	1.639311044	2.82296296	2.685167274	2.498318121	2.67819901	2.470741263	2.924003824	2.613112934	2.309256367	2.794394757	2.159530418	2.31746896	3.163489867	2.726615359	2.76452681	2.718147876	2.175965502
RICTOR	2.776996729	3.095170704	3.00099167	2.871294115	2.849858671	2.846062163	2.471740529	2.702744225	2.722523845	3.245676061	3.144757557	3.247281408	3.165812063	2.169070825	2.810077586	2.620689163	2.550448944	3.067441444	2.403055825	1.964066032	2.980376067	2.150448944	3.055201707	2.935244577	2.744093897	2.503696663	2.467441444	2.516860017	3.014134639	3.090028837	3.311919928	2.994927428	3.083789528	2.10597046	2.711023877	3.049295622	2.75085178	2.839685618	2.86194781	3.031958287	2.68415019	2.68442138	2.945452553	2.695947165	3.430174614	3.172737944	2.711919928	2.869125377	3.086114859
RAD21	3.345640804	3.356699781	3.156869613	3.213871311	3.406724244	3.401109611	3.386207507	3.66465965	3.393908548	3.797542743	3.612239461	3.262104294	2.267441444	3.086063325	3.565599102	3.285074782	2.867441444	2.667441444	3.228912429	2.695136398	3.686249847	3.588084285	2.849372438	3.503654105	3.589765071	2.915475401	3.145904929	3.551011947	3.374950597	3.527619193	2.976305547	2.931827063	3.457039251	3.770356079	3.363630758	3.102139886	3.482089076	3.218302577	3.134893381	3.340724397	3.48300746	3.427293799	3.478320675	3.631629847	2.924960852	3.09621474	3.675103316	3.17798948	3.763807878
SBNO2	3.25019954	3.777237072	3.615841074	3.128152114	3.671459947	3.46272704	3.749765888	3.482422022	3.569110805	2.775041785	3.569293654	3.429978626	3.267441444	2.920048325	3.112992221	3.168082282	2.984433944	3.384433944	2.939420633	3.332536101	3.382618719	3.210290548	3.468973482	3.121286911	3.091487016	2.231182647	2.984433944	3.197035904	3.289013742	3.079726006	2.859313047	3.026613301	3.051089782	2.58897796	3.458416996	2.86590677	3.15932677	3.378714702	3.272891967	3.075209466	3.257533014	2.88442138	3.368409242	3.132832079	2.533089249	3.088086343	3.094942149	3.372160211	3.402513158
EIF2B4	2.572558012	2.691541952	2.830245741	2.692411784	2.364147132	2.374371369	2.229423062	2.457897	2.915680702	2.741354228	2.600264352	3.014463176	2.717749198	2.769070825	2.965599102	3.192653632	2.267441444	2.984433944	3.067441444	2.119052721	2.200932166	2.150448944	2.670923674	1.848652696	2.479708278	2.103696663	2.150448944	2.599867516	1.913464892	2.390769037	2.350448944	3.218418945	3.509646132	2.834741698	2.323696289	2.769546884	2.481922145	2.826916321	2.872119916	2.416667875	2.536757071	2.750421659	2.537258197	2.03446146	2.596189614	2.885325183	2.893298048	2.929926614	2.74631531
ACSF3	2.643379712	2.659665427	2.567342151	2.606307998	2.234949791	2.123824999	2.016098852	2.063692814	2.367002329	2.340068975	2.898634971	2.701242481	3.004341079	3.203055825	2.765599102	2.386704163	2.267441444	2.784433944	2.62296296	2.077474151	2.535379074	1.750448944	2.583510913	2.541194046	2.697200846	2.198482901	2.550448944	2.478331001	2.180149638	1.839791537	1.550448944	2.497842063	3.051089782	2.62296296	3.096946011	2.941419329	2.67060544	2.98778822	2.709664719	2.71489597	1.936503522	1.783121405	2.242537918	2.757403429	3.074653098	2.57922224	2.331827063	2.718147876	1.957343621
CD164	3.470687479	3.335774975	3.427921924	3.410812386	3.611142971	3.658469245	3.779948033	3.617439113	3.653142617	3.900474785	3.391103614	3.305376949	2.53995546	2.433456444	3.70196391	3.749460401	3.784433944	3.384433944	3.920048325	5.04508041	4.163153824	2.973544387	4.041698994	3.799630196	3.918800297	3.774031751	3.473390913	3.641087239	4.307957473	3.511700273	3.301426444	3.479220182	3.517774529	3.576305547	3.981238765	3.347903624	3.508432292	3.632842475	3.364225155	3.741547619	4.019372268	3.87099854	3.920633133	3.899612495	4.324960852	4.09621474	3.747702685	4.356606439	3.885151456
DIPK2B	2.877923716	3.085233636	2.762038357	2.584819659	2.427421892	2.044264406	1.646654391	2.152482445	2.218133304	2.358450724	2.829050311	2.983499554	3.087348579	2.969070825	2.66038534	2.069711663	2.931827063	3.301426444	2.62296296	1.413088532	1.29448263	2.267441444	2.797588779	1.636873958	2.993939618	1.734097282	3.131827063	2.361338501	1.966071773	1.556784037	1.950448944	2.497842063	2.586704163	2.73995546	2.271089408	3.083518005	2.403458661	2.587078737	2.899531103	1.955399035	2.559363327	2.991531441	2.581736681	2.557403429	2.557660598	2.86222974	2.701426444	2.615233242	3.418829326
CDKN1B	3.025496728	2.917763703	3.044152112	2.939623251	3.218075033	2.952561179	3.223136454	3.409261438	2.683994829	2.676433783	2.940352296	2.634153901	3.131827063	3.120048325	3.229984721	3.669711663	2.784433944	2.667441444	2.50597046	2.027166397	3.425522634	3.196212682	2.238878954	2.937639106	2.90519825	3.025983605	2.614834563	2.973405633	2.993572478	2.61468536	3.150448944	3.414834563	2.748175147	2.50597046	2.988081908	3.250865501	3.139535074	2.467156881	2.962450857	2.73467102	2.920312854	2.167428879	3.172953258	2.807711182	2.351711129	2.989715724	2.848819563	2.679618861	2.834521852
CXADR	2.344263527	2.511698796	2.46886678	2.769943996	2.260769891	2.407297509	2.001057583	2.078305506	2.108445979	2.693579757	2.787760135	2.855753351	2.42296296	3.403055825	2.531614102	1.986704163	2.584433944	2.867441444	1.58897796	1.764066032	1.269281053	2.067441444	2.704908675	1.670858958	2.415322659	1.586704163	2.467441444	1.864253135	2.230457392	2.138162156	2.467441444	1.950448944	2.269711663	2.350448944	3.085167274	2.457027946	2.672249541	2.735295077	2.916410254	2.299675374	2.415600463	2.38605076	2.753701149	2.395932444	2.577567733	2.37922224	1.433456444	1.918147876	3.107035868
BRD4	3.563587165	3.777448445	3.910057457	3.893049233	3.695157995	3.739426735	3.588439065	3.869656946	3.766828323	4.243734036	4.071884694	3.662391615	3.493298048	1.769070825	3.591455706	3.276946385	3.776305547	2.931827063	3.955437295	3.409294943	4.236955787	4.146000329	3.661974398	3.956329288	3.362715778	3.947045835	3.840691166	3.546301002	3.728828011	3.5612576	3.396212682	3.516393491	3.790288545	3.945904929	3.744353851	3.78184041	3.528506763	3.606985871	3.583667334	3.673231316	3.497085326	3.629399932	3.529644588	3.575299831	3.307983072	3.777211507	3.660886696	3.675074846	3.93872174
POU2F2	2.028648304	2.459614415	2.369509442	2.653497454	2.134431528	1.809177249	1.934328391	1.8652865	2.017310082	2.306083974	2.064649971	2.771554907	2.30597046	2.403055825	2.331614102	2.386704163	3.610290548	2.667441444	2.441584841	1.91740862	3.363094227	2.150448944	2.81897182	3.132223199	1.930016031	2.361597987	2.267441444	1.935481897	1.966071773	2.304177156	2.267441444	1.867441444	3.586704163	2.70597046	2.432560392	3.778707346	2.85362766	1.699736428	2.565557901	3.569967196	2.282352434	1.746771318	2.261159799	1.60047646	2.834718629	2.623700724	1.467441444	1.815233242	1.492958002
HLA-DRB3	4.750052588	4.342634747	5.168657299	5.044271169	5.095669758	5.333960511	5.51733668	5.236863857	5.029807619	4.100285958	4.072276616	3.777679104	3.48897796	3.722516123	5.105061332	4.873389124	2.542930194	3.259922695	4.192527645	6.183557208	3.968441803	4.74464035	4.974648569	4.104809262	4.827966934	4.872841631	3.750448944	4.305174358	5.438955882	4.176478603	3.637133905	2.733456444	4.201484755	3.318693769	4.424893649	4.278786367	4.350560889	4.175481068	4.3927838	4.022320446	4.679113649	4.623457428	4.836710704	4.16580665	2.92140359	4.417538687	3.857710787	3.621732258	4.67022974
CCL2	3.492610555	3.214485033	4.670583461	4.007532663	4.79346941	5.51047925	5.174442316	5.241450033	4.410228967	2.89559049	4.438536461	4.370797932	2.78145921	3.061552075	3.235291563	4.469711663	4.557803866	4.663600156	3.661497161	6.233645029	2.037016786	3.525937694	4.943869688	3.141809553	4.574486939	3.617360671	3.042930194	4.656384399	5.464629322	3.407761537	1.733456444	2.233456444	2.797807294	4.17394046	4.150675336	2.596287959	2.864568077	4.014517021	3.445435108	2.602960899	2.692111253	2.906977724	2.823943158	3.021053341	2.92140359	3.148821621	4.502464095	3.782696306	3.716784442
GNG12	3.166062727	3.020451944	2.955694299	2.957905039	2.542874295	2.587166266	2.498948925	2.641773308	2.798688202	2.61942164	2.910047078	2.860771548	2.984433944	2.886063325	2.282591602	3.020689163	3.501426444	3.067441444	3.321333579	1.824867269	1.175383996	2.962227682	2.521886454	2.119881458	2.958825305	3.32142487	3.467441444	2.350845017	3.230457392	3.202547775	3.705076785	3.659313047	2.790288545	2.970356079	2.251182273	2.290189725	2.723212321	3.565387263	2.679010551	2.253674253	3.070214848	2.657347824	3.008246827	3.015839579	3.424975572	3.635479462	3.644512931	3.711304733	2.951514352
ROBO4	3.853238019	3.781943562	3.5526899	3.412429332	3.071540781	3.403490503	3.166838646	3.373829827	3.282518923	3.706951479	3.267044499	3.441950606	2.13995546	2.886063325	2.821856324	3.051089782	3.301426444	2.467441444	2.659313047	2.016672913	1.726361496	3.176305547	3.009367517	2.345738061	3.847414005	2.103696663	1.950448944	3.591433029	3.608935597	3.771612329	2.584433944	2.267441444	2.439311044	2.10597046	2.735475027	2.695418208	3.030650933	3.00258061	3.484688112	2.287804613	3.37158563	3.491563538	3.1631148	3.864139828	2.177567733	2.359315105	2.956398413	2.665540995	2.698907471
CCL18	3.303798786	3.493548191	3.874175657	4.015031578	6.142885282	6.111534434	5.492394405	5.29821825	3.633958456	2.480552991	1.657415248	2.59217706	2.57394046	1.769070825	4.331614102	5.170151381	3.750448944	2.467441444	3.214954763	7.993261645	3.325242287	3.555384539	4.616932353	0.319881458	4.707809769	3.552719163	3.335411445	4.656384399	6.613512344	4.715116459	3.233456444	1.233456444	3.327254139	4.396332882	4.07467379	4.1590534	4.014348218	3.640286404	4.168891695	4.183366135	4.992629885	4.096233536	4.642658118	3.936090841	2.517726129	2.885787215	2.954033326	3.536769757	3.654019001
TRAF1	2.351758468	2.671393153	2.475103111	2.522144101	2.461665491	2.445254558	2.7668352	2.857802691	1.952924463	2.559976109	1.858820702	2.741154288	2.604341079	3.086063325	1.531614102	2.598482901	2.467441444	2.467441444	3.048819563	1.7360305	3.552515205	1.550448944	2.544981898	2.928760282	2.245723278	2.651089782	2.784433944	2.370356079	1.966071773	2.660449098	1.233456444	2.879220182	2.548175147	2.18897796	2.588081908	3.336144973	2.481922145	2.616728928	2.513816431	3.140096456	2.218621841	2.44460711	1.469288196	2.23446146	3.124960852	2.609622859	2.659313047	1.936769757	2.240351121
CCR4	2.017788188	2.150116856	2.32097229	2.614554565	2.380561046	1.534044596	2.424046403	2.419262544	2.231387948	1.589091474	1.92903559	2.520827765	3.170356079	2.803055825	2.365599102	1.934097282	2.667441444	2.467441444	1.90597046	1.374559516	2.588359193	2.150448944	1.86204485	2.218252077	2.084252293	1.934097282	2.550448944	1.652474398	1.849079273	1.956784037	1.833456444	2.711919928	2.820689163	2.70597046	1.689711289	2.306446518	2.509134455	2.632092048	2.626657219	2.336026727	1.871324123	1.700113905	1.850666315	2.195932444	2.880482367	1.763859121	2.48151931	2.352132877	1.90473674
ERBB2	3.098140941	2.961151648	2.691962223	3.093960759	2.775822254	2.79210509	2.27737427	2.577565306	2.951309803	3.454145537	3.26346246	3.097426231	2.951734198	2.530541809	3.09437034	2.186704163	3.501426444	2.867441444	2.467441444	1.852367974	1.305799335	1.833456444	2.876873143	1.870858958	3.279803679	2.442961385	2.414834563	3.320798752	2.727542757	2.957534464	2.976305547	3.376305547	2.186704163	2.50597046	3.479968232	1.725068399	2.401020779	2.795692481	3.036343098	1.874541022	3.564643076	3.226234939	3.298824582	3.427906712	3.500509702	3.443073032	2.803055825	2.370754758	3.474336121
MSH2	2.263286847	2.581201942	2.250672048	2.062329582	1.888883531	2.008034518	1.448783839	2.156280895	2.372831598	2.424361728	1.730679691	2.64164203	2.38897796	2.550448944	2.195999721	2.334097282	2.550448944	2.784433944	2.286063325	1.7360305	2.084474493	2.184433944	1.67740797	1.670858958	2.001244794	2.217104782	2.150448944	1.716860017	1.984693654	2.055154656	3.240691166	2.550448944	2.786704163	2.10597046	2.285167274	2.506446518	2.044748836	1.942600252	2.50550061	2.540500289	2.311161708	1.358550056	1.19677418	2.41001031	2.777567733	1.880851621	2.150448944	2.849218242	2.496542384
CD99	3.678029403	3.279918362	3.563329935	3.386732005	3.546954844	3.869623368	3.483260645	3.658859976	4.001986999	4.016320483	3.737809206	3.668078569	3.654422484	3.66531145	4.138818775	3.464031644	4.880849054	3.759922695	5.159118342	4.112512836	3.837978291	4.555745032	3.469657988	4.000690033	3.841822994	4.832884947	4.679010323	3.108927581	3.855736283	3.884484186	3.752660343	3.755653504	3.382274704	4.862167245	2.796915961	3.795562647	3.864923596	4.532218395	3.45373766	3.5264679	3.67016435	3.493785107	3.755310646	3.586635065	4.336029332	4.483454137	4.818853279	5.250109331	3.947787159
NFKBIZ	3.980859757	4.522941024	4.28575837	4.083412289	3.412079227	3.412625828	3.770704998	3.889810779	3.846096041	3.67607668	4.180739375	4.255482513	3.531827063	3.067441444	4.528755811	3.854674163	3.448819563	3.765812063	2.867441444	3.445801696	3.331245791	3.440691166	3.527835923	2.796730282	3.14271662	3.582160148	3.479220182	3.656639527	3.403641155	3.143456598	2.984433944	2.233456444	3.226638632	2.970356079	3.466545393	2.745725961	3.077543983	3.087064016	3.137757865	2.915618221	3.062424805	3.134752448	3.435747532	2.604811268	3.008791573	3.197844121	3.189728387	2.913603861	3.126943002
KDM5C	2.476056143	2.410449392	2.514630518	2.519410026	2.311030914	2.069658978	2.383913894	2.126996313	1.87804536	2.624361728	1.856285936	2.694127447	3.131827063	3.086063325	2.395999721	1.469711663	2.996212682	2.467441444	2.536371078	2.420323254	2.424301197	3.343605801	2.67740797	2.991501799	2.535729862	1.669711663	2.467441444	2.69175384	2.444535257	2.196063479	2.697842063	2.879220182	2.439311044	2.50597046	2.929645758	2.248010368	2.591419704	2.33730581	2.568374951	2.287586546	2.213968758	2.086859261	2.896430053	2.81001031	2.807968352	1.54523724	2.003055825	3.035140377	3.132892471
SAMSN1	2.914408866	3.207837786	2.867626512	3.017837183	3.060561277	2.733905842	3.275687355	2.793915215	2.57641598	2.533738334	2.690270936	3.16456924	2.170356079	2.433456444	2.531614102	3.054674163	2.584433944	2.467441444	2.58897796	2.445717825	2.917234851	2.467441444	2.721886454	3.396730282	2.734680246	3.012560766	2.867441444	2.75031019	2.083064273	2.273776537	2.614834563	2.350448944	3.115475401	2.78897796	1.923696289	3.37612658	3.026293886	2.922693118	2.756730214	3.432485242	2.380329322	2.498637999	2.815721681	2.867911633	2.977567733	2.080851621	2.873390913	2.118147876	2.262557383
GLS	3.183040507	3.020053059	2.827064463	3.110031939	2.871540781	2.857937518	2.792691803	3.00013904	2.25942348	3.044781366	3.140352296	2.888998733	2.93995546	2.686063325	2.86038534	2.895568266	3.345904929	2.984433944	3.62296296	2.505629882	3.37374131	3.145904929	2.886286794	2.787851458	2.709742265	2.926792107	2.414834563	2.82572412	2.800056773	2.704177156	3.776305547	3.820784032	2.400782028	2.453363579	3.285167274	3.352872137	2.91379867	2.679758841	2.73022688	2.921474575	3.324044535	2.992535056	3.145740948	2.714637347	3.227875486	3.383695803	3.214834563	3.098240742	3.30473674
MR1	2.533125057	2.915304307	2.643567665	2.60682891	2.434812881	2.105027861	2.043289466	2.072591676	1.942430979	2.363164418	2.31205781	2.508228148	3.331827063	3.203055825	2.66038534	1.869711663	2.667441444	2.667441444	2.22296296	2.544158897	1.903096374	2.667441444	2.76994932	2.153866458	2.784433944	1.934097282	2.267441444	2.044346001	2.147449892	2.80721199	3.067441444	2.893298048	2.366797028	2.78897796	2.794031377	2.556219445	2.27819901	2.970071516	2.988428608	2.535525356	2.157916004	2.294164437	2.733673815	2.543325563	3.072353971	2.028244739	2.88151931	2.596611361	2.640351121
C7	4.387616572	4.043109933	3.916556258	4.122266586	2.938830385	2.870805477	2.517347689	3.13154135	3.669916964	3.189821408	3.416376471	3.011069988	3.648819563	4.934221591	3.712992221	2.420689163	3.848819563	3.267441444	4.574044848	1.764066032	4.070781907	4.388907507	3.367650192	3.141194046	3.180208346	3.182160148	3.931827063	4.331545149	3.680914786	3.9612576	3.176305547	3.893298048	4.048189868	3.687348579	3.213938512	4.149376302	4.650606282	3.623739144	3.700609875	4.489464078	3.255034825	3.804313794	4.164136066	4.001881913	3.030174614	4.240707945	3.835030093	3.913770791	4.438747592
IFITM1	3.507154722	3.341761949	3.689299363	3.331004832	4.188816059	4.360563079	3.768451307	4.09117292	3.161803287	3.557965376	3.714452339	3.090305682	2.804341079	3.414834563	3.391455706	4.75540987	3.214834563	2.667441444	3.403806252	1.786338254	3.991560951	3.525342768	3.147088031	3.341194046	3.058325237	2.134097282	2.867441444	3.460532342	3.263157138	3.846659628	2.814834563	3.279220182	2.695568266	2.82296296	3.871839835	3.471237896	3.560192636	3.251949703	3.237581621	3.468315022	3.512490676	3.65532933	3.347751681	3.645337102	2.377567733	2.114836621	2.871025826	2.279618861	3.968914897
P2RY13	2.629163092	2.610758846	2.628208315	2.398893755	2.364526976	2.547532296	2.232302938	2.280887003	1.96105286	2.359976109	2.348942725	2.631000438	3.034741698	2.603055825	2.512992221	2.503696663	3.048819563	2.467441444	2.10597046	1.991566737	1.691582716	1.433456444	2.276873143	1.670858958	2.674509236	1.534097282	2.150448944	2.470202604	2.230457392	2.58264064	2.867441444	2.233456444	2.748175147	2.53995546	2.123696289	2.603531884	2.316728025	2.752272857	2.679357144	2.453674253	2.327345707	2.362134437	2.016681315	2.464862079	2.763489867	2.431829121	2.297842063	2.152132877	2.601822105
KLF4	3.957465542	3.982255807	4.159077092	3.803171697	2.480487135	2.699838859	2.684424471	2.185158876	4.414874543	3.852517459	4.01605462	3.852067074	3.610290548	2.969070825	3.195999721	3.646545767	3.248819563	3.101426444	2.653363579	3.842529517	1.016674172	3.859313047	3.257500835	1.701259577	3.165167077	3.392653632	2.350448944	3.440455528	3.094843011	3.522728584	3.033456444	2.750448944	1.839311044	2.38897796	2.588081908	2.286539384	2.579233905	2.97618918	3.024432668	1.845714052	2.353510743	2.874186849	2.772953258	3.56780489	2.234718629	1.597844121	2.331827063	2.869125377	2.737436486
CSF1R	2.893300747	3.033985738	3.158790585	3.260085699	3.288244737	3.253244201	2.948759642	2.825791103	3.285280083	2.541781377	2.427765057	3.005666478	3.543605801	2.486063325	3.708448206	3.654674163	3.384433944	3.267441444	2.358577341	4.348042294	2.908013502	3.218418945	3.024078838	2.387851458	3.424201483	3.129553266	2.731827063	3.189589633	2.989167216	3.047026259	1.697842063	2.467441444	2.703696663	2.50597046	2.496946011	2.672461518	3.162491763	3.140671033	3.052603568	2.656207536	2.701629341	2.924494603	2.469288196	2.584904134	3.099104248	3.248272074	2.667441444	2.699525996	2.718814605
IL16	2.826294348	3.026569608	2.305192124	2.979284852	2.453863737	2.168663053	2.547390097	2.404462428	2.643166686	2.840972876	2.272778368	2.643019307	2.879220182	2.369070825	2.648606602	2.534097282	2.784433944	2.867441444	1.841584841	1.891552016	3.391270971	2.945904929	2.61897182	3.302010004	2.576138617	2.914190147	2.550448944	2.852474398	2.713464892	3.18264064	1.750448944	3.014834563	2.734097282	3.214834563	1.723696289	2.856234166	2.950713026	2.996751341	2.230808931	2.87887583	2.174143357	2.152720786	2.636708649	2.215839579	2.607968352	2.397844121	2.754033326	2.479618861	2.384844326
ICAM1	3.732905293	4.909620227	4.796287259	4.21551837	3.925547048	4.23175256	4.286029194	4.434606015	4.637923095	3.443665328	4.499597308	4.552976441	2.487348579	3.003055825	2.882591602	3.915475401	1.950448944	3.267441444	2.550448944	3.223015706	2.632596524	1.950448944	4.209689367	3.218252077	3.094439686	2.715475401	2.550448944	4.232592211	4.529340514	3.196063479	2.067441444	1.633456444	2.039311044	2.18897796	3.066545393	2.939241665	2.275149455	2.614579441	4.297262273	2.515298712	4.406162576	3.758550056	4.072371207	3.872197772	2.533089249	2.397844121	2.814834563	2.659711726	4.251597374
KRT5	2.980859757	3.01649317	3.006629074	2.85739562	2.81957688	2.723755182	2.824994032	2.428863618	2.912030361	3.069857464	3.000264352	3.387535281	2.917749198	2.969070825	2.712992221	2.651089782	2.879220182	3.131827063	3.247442286	2.164866418	2.073754615	2.976305547	2.811893038	3.387851458	3.258325237	3.030053335	4.12498392	3.40127297	2.947449892	2.952240022	3.540705887	2.950448944	3.966726576	4.190383413	5.036001614	3.473866971	3.643619524	3.43780697	3.741495519	3.149818201	3.933918791	5.372004765	2.903273196	2.882524326	3.408791573	2.642322605	3.242335268	3.107119566	4.571434904
AXIN2	2.829867598	2.756582597	2.74642011	3.086584839	2.879224842	2.356646932	2.535098856	2.799412393	2.534422782	3.011067708	2.657415248	2.897031642	0.98897796	1.769070825	3.331614102	2.469711663	1.750448944	2.467441444	2.992562341	0.816672913	1.946730663	3.555384539	2.669399773	1.319881458	2.970844175	3.137681663	4.072377039	2.708851819	0.384693654	2.644727132	1.233456444	2.233456444	2.590288545	2.58897796	3.07467379	2.7440159	2.599310718	3.40582115	2.858551574	1.436132206	3.44514209	3.395793817	3.157231291	3.395522459	3.325081051	2.563859121	3.369070825	2.536769757	2.516515478
PLA2G6	2.761111109	2.224106778	2.347589936	2.70639102	1.964158707	2.035535223	1.747760582	1.860979868	1.825438479	1.970469593	2.361735336	2.403835265	2.984433944	2.486063325	2.131614102	1.869711663	2.467441444	3.301426444	1.841584841	1.438945135	2.275860749	2.584433944	2.24342297	2.387851458	2.598830227	1.952719163	2.150448944	2.413945382	2.444535257	2.06564814	2.897842063	3.111919928	2.839311044	3.10597046	2.471089408	2.720524384	2.044748836	2.64498006	2.265546103	2.110655471	2.410160268	1.528149437	2.598059434	2.570075841	2.894560233	2.306708224	2.711919928	1.770754758	2.24630059
ATP2A2	3.220847272	3.049606244	2.97068538	3.156935426	3.266787148	3.355611672	3.446364816	3.401783393	3.086924184	3.00545473	2.96705922	3.027909101	2.62296296	3.130541809	4.204878545	2.548175147	3.067441444	4.184433944	4.081427286	3.634207837	2.943688226	3.145904929	3.483357439	2.599630196	3.184433944	3.31866371	2.931827063	3.089743107	2.689013742	2.730033759	4.088099006	3.582255016	2.956303544	3.42296296	3.632560392	2.823439019	3.106302843	3.64498006	3.185628283	3.091701898	3.549279956	3.611086484	3.483461462	3.412818201	4.663658243	3.741693361	3.767941512	3.658097066	3.59451693
MLPH	3.446400544	3.182831794	3.383773931	3.533634155	3.041278916	2.74114231	2.655952178	2.4561947	3.461482476	4.072028521	3.511236931	3.328112447	2.370356079	3.403055825	2.448606602	2.069711663	2.384433944	2.984433944	2.930541809	2.925920812	1.13685498	2.267441444	3.70150739	1.670858958	3.68840681	2.97986102	2.150448944	3.207102239	3.180149638	3.744111625	2.828912429	2.550448944	1.986704163	1.98897796	3.163630758	2.116940002	2.092811702	2.287064016	3.305104235	1.636012006	3.258673494	3.00980123	4.592122322	3.910418355	3.124960852	2.389715724	2.520048325	2.804739758	3.950788873
SF3A1	2.994715513	3.234794996	3.262311063	3.239437006	3.169037371	2.817052096	2.942307034	3.11285891	3.149033991	3.268840213	3.491329796	3.484830394	2.899127317	3.384433944	2.531614102	2.786704163	2.931827063	2.784433944	3.250463665	2.943029585	3.657532504	2.828912429	3.155871454	3.12711618	2.918237294	2.74004675	2.667441444	3.094942149	2.823152217	3.322728584	3.428912429	2.994927428	2.986704163	2.867441444	3.860161147	3.152447639	3.142584629	3.097586941	3.081628551	3.34138171	3.126643494	3.001532596	3.187031123	2.706440649	3.544867986	3.009622859	3.107375913	2.913603861	3.526943002
CD2	2.371665602	2.407308255	2.547330264	2.590921157	2.844703846	2.655442358	2.959726632	3.15797321	2.025438479	2.424361728	1.986186486	2.926026807	2.782134817	2.569070825	2.97737784	2.786704163	2.667441444	2.667441444	2.086063325	1.310173897	3.825928301	2.433456444	2.130014851	2.715337443	2.167259793	1.586704163	2.467441444	2.052474398	2.101686154	1.851570275	3.014834563	2.531827063	2.122318544	2.62296296	1.471089408	2.827448207	2.689227321	2.957567299	2.364543572	2.882697595	2.255140124	2.420035761	1.733673815	2.014554325	2.046497367	2.34523724	2.184433944	2.279618861	2.149215224
HLA-DPA1	3.730029226	3.607422011	4.101784861	3.831740667	4.762037343	4.790654521	4.844693488	4.77897076	4.449096926	4.192566255	3.609143176	3.676504681	3.223713387	3.939420633	5.263024747	4.960211394	2.996212682	3.731827063	3.565812063	4.238727851	3.986026473	3.720798752	4.283679289	4.55917691	4.313036987	3.648675215	2.848819563	4.183043392	3.607596666	3.924878432	2.614834563	2.996212682	4.064709285	3.231841784	4.451507893	4.230874512	4.453450903	3.625607752	4.114835173	4.404430913	3.904807752	3.912715865	3.927151093	4.111547667	3.403424336	4.104228703	3.430909246	3.121732258	4.294702082
HLA-DMA	3.600311629	3.697594409	3.894622156	3.894630067	4.785273187	4.959051835	4.982835202	4.595623416	3.942993983	3.819792268	3.657344796	3.400426574	3.034741698	2.686063325	4.808462926	4.323068971	3.331827063	3.067441444	3.407529388	5.277013282	4.552940884	3.727283048	4.18295441	4.8303087	4.033443169	3.908170226	2.814834563	3.837603829	4.404530336	4.047541048	2.233456444	2.233456444	3.899152648	2.853363579	3.830410905	3.933947223	4.150713026	3.207786258	3.749841964	4.452472233	3.905422654	4.101913948	3.939317193	3.508153052	2.880482367	3.491670725	2.694942149	2.293696726	3.99451693
JUNB	5.019632439	5.460294241	5.621503977	5.548353925	4.36376519	4.260693795	4.342774857	4.372920465	4.949195707	4.257629129	5.538932107	5.045088656	4.770391865	4.568988911	4.627173889	4.781396812	4.977171593	5.882885969	3.84725975	4.588833171	3.637831358	4.954499074	4.588342383	3.694811793	3.470217461	4.947916294	4.769652843	4.909895664	4.392446631	3.897601041	3.752660343	2.379697069	3.722917224	4.04081669	4.521649429	4.059444517	4.286545277	5.081904936	3.994873507	3.547177017	3.628726224	3.903013145	4.037619623	3.295268726	3.365805485	3.540581769	3.801502561	4.170163028	4.23595154
ICAM2	3.02699478	3.214220561	3.025721041	2.542706262	2.466945754	2.674765996	2.581501162	2.734244311	2.898702922	2.795277439	2.947657471	2.872054975	3.121333579	2.686063325	2.810077586	2.703696663	3.131827063	2.667441444	2.370356079	1.374559516	2.494400647	2.731827063	3.006179208	2.270858958	2.921425602	2.451089782	2.350448944	2.77476134	2.894843011	3.18264064	2.867441444	2.626613301	2.186704163	2.50597046	2.323696289	2.628733461	2.939535074	2.979912316	2.947801431	2.851934359	2.427639419	2.680206771	2.898729181	2.507725903	2.951711129	2.431829121	2.511919928	1.801155376	2.649229945
PARP12	3.10875589	3.204355585	2.956451864	3.085598374	3.360454594	3.521815749	3.451211576	3.267697588	2.769999986	3.103062596	2.903929414	3.096768919	3.313205182	3.150448944	3.112992221	2.251089782	3.648819563	2.867441444	3.092012794	3.326287443	2.87195722	3.162227682	3.218316793	3.05753152	3.026399233	2.737681663	2.350448944	3.013945382	3.234041773	2.621169656	3.331827063	3.218418945	2.548175147	3.10597046	2.832560392	3.044119896	2.414348218	2.464791794	2.983938649	3.021726679	3.037637046	2.762134437	2.605653004	2.370826268	2.113182114	2.642322605	2.511919928	2.465540995	3.11150943
BLK	2.038489103	2.127584416	1.874816248	2.119624093	2.083653873	1.657620021	1.793656951	1.866857807	2.298702922	2.012582991	1.852871233	2.592863725	2.10597046	2.569070825	1.931614102	1.869711663	2.067441444	2.667441444	2.603055825	0.896096032	4.275745488	2.267441444	2.386272073	4.420063251	2.065630412	1.669711663	2.667441444	2.30873162	1.418678654	1.473776537	2.414834563	2.667441444	4.257957873	2.70597046	2.368174773	3.721153346	3.300557444	2.401691429	2.300393592	3.99615404	1.729664873	1.738642921	2.216681315	1.83446146	1.899104248	1.680851621	2.479220182	1.718147876	1.345564883
BMP4	2.555481603	2.75768875	2.402910945	2.438508659	2.376296292	2.372434858	1.951058206	2.203662041	2.269916964	2.417877433	2.472778368	2.620577407	2.951734198	2.369070825	2.810077586	2.269711663	2.150448944	2.467441444	2.750448944	1.533665413	1.278298631	2.628912429	2.769294294	1.715337443	2.629230846	2.465167647	2.911919928	2.97394046	2.180149638	2.239791537	2.394927428	3.279220182	1.839311044	2.58897796	3.022066908	2.84571124	2.956257177	3.094466934	2.991851339	1.780505211	2.975032538	1.905943174	2.242537918	2.604060841	2.533089249	2.114836621	2.923698666	2.879618861	3.54631531
CD4	3.057246838	3.428064632	3.301400051	3.593060178	3.646075216	3.722512815	3.688988819	3.722950921	3.46910269	3.105358495	3.118542106	3.353245598	3.838326079	2.769070825	3.512992221	4.257039251	3.184433944	3.184433944	3.30597046	4.295777509	3.652648475	3.757683667	2.916687412	3.085826005	3.459299772	3.729553266	3.228912429	3.270717393	3.391928376	2.952240022	2.150448944	3.014834563	3.454139337	3.810290548	3.052467527	3.444523729	3.655624478	3.632699951	3.364710503	3.359529375	3.061315986	3.303043261	3.0121373	3.03446146	3.108638099	3.334208929	3.648819563	3.059711726	3.090947269
STK11	2.904350628	2.703712993	2.921768179	2.83321771	2.836362004	2.524371992	2.792415953	2.798320476	2.665372948	2.847457172	2.895735057	2.909049028	3.099127317	3.150448944	2.893085086	2.303696663	3.384433944	2.867441444	2.96452681	2.43163996	2.803159309	2.931827063	3.030750557	3.304040943	2.958825305	2.568082282	3.067441444	3.008211513	2.591928376	2.627119125	3.226613301	2.976305547	2.122318544	3.287348579	3.555670556	2.925818826	2.90265016	2.848703196	2.906107422	2.963681087	2.880639624	2.48603604	3.107438326	3.032450727	3.440668098	3.332564827	3.290398134	3.118147876	2.707035868
WNT3	2.416368195	2.583793423	2.464726598	2.322286624	2.047930549	2.232787481	1.713906468	2.157857114	1.791453479	2.242983609	2.773278436	2.785213384	2.931827063	2.803055825	2.512992221	2.251089782	3.184433944	2.467441444	1.324592341	1.582687913	1.474575495	2.267441444	2.530014851	2.482637696	2.799234061	2.231182647	2.467441444	1.864253135	0.784693654	1.556784037	2.331827063	2.194927428	2.586704163	2.53995546	1.588081908	2.64571124	2.41964266	2.548688475	2.865137226	2.528553356	2.412045522	2.550710054	1.91376668	1.995932444	2.227875486	2.080851621	1.814834563	1.453762257	1.828572383
MFNG	2.897271847	3.063901009	2.830769881	2.797637556	2.852130702	2.382177915	2.523320119	2.726434331	2.779604289	2.854762347	2.678727837	3.050646333	3.248819563	3.437040825	2.765599102	2.386704163	2.350448944	2.867441444	2.467441444	2.7458713	2.968558193	2.033456444	2.975243762	2.979723062	2.81621184	3.032467901	2.784433944	2.561338501	2.335671154	2.996063479	2.233456444	2.233456444	3.095568266	2.50597046	2.471089408	3.078925776	2.685336848	2.779912316	3.159863157	2.89528251	2.427639419	2.479126937	2.7291298	3.053833768	2.733089249	2.609622859	2.014834563	2.087747258	2.654428986
BCL6	2.897045453	3.301267705	3.267328943	3.254417595	2.885983283	2.819604137	2.612277087	2.80840949	3.381710422	3.387643744	3.63312004	3.412990317	2.750448944	2.169070825	2.648606602	2.998482901	3.448819563	4.218418945	2.911919928	2.484246841	2.342365204	2.931827063	2.19440047	2.987851458	2.665095586	2.598482901	3.350448944	3.026547341	2.591928376	2.847026259	2.150448944	2.550448944	2.122318544	2.73995546	3.032560392	1.925818826	2.78565766	3.016658476	2.911139989	2.321332051	2.722286903	2.820924942	2.63075918	2.678939944	3.064159614	2.771093843	2.814834563	2.318147876	3.195992836
XCL1/2	2.775319172	2.648949508	2.605434722	2.662047668	2.591014822	2.617428131	2.298175079	2.208206057	2.734302583	2.848278051	2.564129865	2.844080055	1.90597046	2.847534309	2.448606602	2.269711663	1.950448944	2.667441444	2.003055825	1.491552016	1.503788602	2.433456444	2.740508335	1.987851458	2.567822796	2.334097282	2.267441444	2.341431366	2.018678654	2.20721199	2.931827063	3.093298048	2.651089782	2.62296296	3.422066908	3.10426759	2.759730604	2.371715617	2.749848897	2.384967243	2.48300746	2.72761461	2.31376668	2.35145396	2.943582733	2.314836621	2.467441444	2.604739758	2.375965502
STAT4	2.587092335	2.42785809	2.509088111	2.287839592	2.500699441	2.181048602	2.391543321	2.323926721	1.908445979	2.500884933	2.034249352	2.602755912	2.10597046	2.686063325	2.995999721	2.503696663	2.267441444	2.784433944	2.120048325	1.638945135	2.551453758	2.996212682	2.301979319	2.824201546	2.200709967	1.786704163	2.150448944	1.282875016	1.618678654	2.421169656	1.633456444	2.267441444	1.805326044	2.30597046	1.723696289	2.259134079	1.727756336	2.216728928	2.52007622	2.191653721	2.328139487	2.134098906	1.869288196	2.195932444	1.982111748	2.228244739	1.969070825	1.487747258	2.468506852
SERPINH1	3.305497128	3.021789954	3.08210045	3.277692701	3.148821497	2.963848099	2.855794454	2.998948347	2.874390526	3.027550037	2.831488192	2.966210419	2.90597046	3.286063325	3.591455706	3.220689163	3.667441444	3.301426444	4.933213288	2.016672913	1.929241372	4.074676167	3.420188365	2.432329943	3.09530878	4.998412448	3.976305547	3.239801985	3.019429081	2.801262521	2.750448944	2.111919928	2.556303544	4.585184371	3.046638258	2.208075899	3.295036552	4.789005588	3.413700817	2.556419209	3.227446136	3.601841029	3.676454211	3.329932165	3.389346471	3.26222974	4.165277237	5.251894409	3.214851214
PDGFRB	3.655411999	3.707782722	3.18691814	3.596974507	2.80676051	2.747090121	2.278961834	2.707851243	3.193027128	3.284440715	3.175480026	3.100492054	3.707375913	2.603055825	3.738848824	3.529553266	3.311919928	3.448819563	4.216657921	2.077474151	2.711988022	4.118499625	2.98426134	2.759815927	3.777936374	3.451089782	4.101426444	3.52573884	3.127542757	3.624357965	3.957683667	3.920798752	1.922318544	4.33995546	2.452467527	2.125818826	2.947128644	4.013470167	3.40886584	2.322603888	2.726643494	3.015630499	2.767658815	3.083413507	4.013947261	4.011196507	3.253483778	4.107298822	3.218294499
PARP4	2.850949967	3.195702977	2.739172856	3.017349727	3.320597191	3.006180029	3.292640139	3.110117076	2.965526423	3.223826901	3.24602809	3.251133789	3.02296296	2.569070825	2.829984721	2.269711663	2.267441444	3.267441444	3.275569841	3.653455117	3.394900376	2.667441444	3.250946087	3.310138401	2.941193983	3.192653632	2.467441444	3.528638754	3.211835511	2.990769037	2.950448944	3.210290548	3.283789528	3.62296296	3.149552893	3.423605949	3.128319339	3.149203264	3.071135703	3.13472592	3.527596334	3.550936447	3.583259318	3.344148785	3.189346471	2.726615359	2.837040825	2.996611361	3.258902549
IFNL2	2.493641852	2.578079631	2.697225101	2.578949554	2.268444479	1.969746438	1.63789515	2.149751745	1.850031134	2.264073287	2.360860546	2.547899223	2.965700608	3.311552075	2.081614102	1.969711663	2.250448944	2.467441444	1.488081864	1.079789768	1.452041805	3.356419718	2.565490148	1.692844732	1.630201655	1.698959788	2.646689569	2.316941422	2.111416303	2.380003709	2.606419718	2.813938468	2.901566669	1.83897796	2.400675336	3.047274032	2.827383159	2.587562208	2.696937729	2.501474337	2.292775575	1.811238342	2.725863802	2.243295513	2.163966754	2.411938476	2.345793474	2.475491633	2.275069406
GIMAP6	2.699785042	2.446171538	2.614274683	2.746290644	2.645589099	2.688663016	2.703156836	2.570117608	3.235861511	2.918685934	2.726135676	2.75863453	1.70597046	2.486063325	2.195999721	2.469711663	2.784433944	2.667441444	2.158577341	2.097501485	2.941572344	2.414834563	2.566364938	2.645752782	2.693131117	2.715475401	2.984433944	2.770217325	2.497142139	3.396718506	2.762227682	2.959327768	2.356303544	2.453363579	2.357681289	2.498318121	2.52640063	2.545500166	2.906726963	2.634397346	2.562528321	2.372627921	2.764074434	2.912924945	2.602139082	2.642322605	2.737776532	2.435140377	2.240351121
THEM4	2.81267066	2.693766346	2.720546072	2.66849546	2.649843335	2.522265859	2.484765657	2.639357102	2.729103541	2.287462093	2.042377749	3.001158823	2.984433944	2.169070825	2.765599102	2.269711663	2.750448944	3.067441444	1.841584841	1.827166397	2.397685659	2.384433944	2.44342297	2.432329943	2.513693278	2.469711663	2.731827063	2.252474398	2.347449892	1.873776537	2.233456444	2.350448944	3.632467901	2.90597046	2.705074408	3.31581069	2.895344985	2.48558811	2.95396495	2.810718406	2.519525743	2.298637999	2.967658815	2.723418429	2.797474868	2.676307605	2.945904929	2.718147876	2.737436486
ADGRE5	3.585134296	3.503570399	3.971922441	3.791581097	4.222281127	4.169602553	4.111907226	3.988756751	4.911010014	4.296734242	4.109691458	3.931442132	3.493298048	3.447534309	3.629984721	4.35540987	3.893298048	3.184433944	3.51550431	5.262963504	3.766530805	4.054769032	4.156993691	3.632329943	4.082072445	3.159953885	3.196212682	3.67231108	4.042920597	4.077941667	3.331827063	3.479220182	3.665167647	3.02296296	3.422066908	3.035217756	3.372749609	3.211482749	3.648094223	3.452541171	3.380904972	4.076817123	4.157115852	3.75963062	3.756045938	4.160065532	2.784433944	2.8100342	3.841616337
MUC4	2.309457647	2.753221311	2.353787475	2.404523659	2.729666213	2.598826288	2.080243318	2.192395344	2.297417668	2.300884933	2.369863733	2.817831148	3.034741698	2.686063325	2.131614102	2.269711663	2.848819563	2.984433944	1.736371078	2.139614882	0.738210687	2.433456444	2.838974355	1.870858958	3.016073086	2.451089782	3.048819563	2.844346001	2.135671154	1.587184656	3.248819563	2.784433944	1.956303544	2.38897796	3.413938512	2.340035446	2.406219821	2.261207413	2.934142954	2.066927414	3.656364839	2.893035124	1.986280696	2.765531826	3.027875486	2.209622859	2.150448944	2.435140377	2.467851826
ITGB1	4.862305385	4.620285725	4.547531765	4.797537754	4.372103326	4.458139976	4.478027728	4.571606808	4.752854011	4.957840115	4.646570782	4.142227163	4.048819563	3.697842063	5.100834598	4.412560766	4.307375913	4.852403945	5.849583224	5.070592233	4.095459711	5.405511985	4.098578034	3.923225708	4.583416274	5.850622161	5.848463993	4.636535146	4.53055706	4.2218381	5.472797518	5.462396058	4.624627899	5.374940597	4.598758489	3.786906821	4.291787141	5.400784014	4.497926159	4.194559355	4.768653735	5.088245693	4.611635928	4.884521144	4.974365509	5.48583038	5.266538348	6.194216413	4.717199945
MTF1	2.524356392	2.353868168	2.38128818	2.584616524	2.394865305	2.01026171	2.181745582	2.174249233	1.96105286	1.628370917	2.909951677	2.74942678	2.887348579	2.886063325	2.912992221	1.869711663	2.531827063	3.448819563	2.10597046	2.639768357	2.127302909	1.950448944	1.896029851	1.584267077	2.548637912	1.831182647	2.584433944	2.316860017	1.384693654	2.190769037	2.414834563	2.784433944	1.605326044	2.42296296	2.181597613	2.584910003	1.850043279	2.287064016	2.736568652	2.119019506	2.517646003	2.452874261	2.309222665	1.95145396	2.680482367	2.46222974	2.033456444	2.435140377	2.462557383
MAPKAPK2	3.183769419	3.091723168	3.281371256	3.066276406	3.384399834	3.209251064	3.269973409	3.10140095	3.271202217	3.930074256	3.496335844	3.560011807	3.228912429	3.003055825	3.338848824	2.548175147	3.101426444	3.067441444	3.384433944	3.113853679	3.32556019	3.184433944	3.379787778	3.048652696	3.243004433	3.17047681	2.584433944	3.061353221	3.107635623	3.236532775	3.067441444	3.414834563	3.251089782	3.370356079	3.932575113	2.920354705	3.179233905	3.270787994	3.245839386	3.085787275	3.032795107	3.30711299	3.361924947	3.310914212	2.874653098	3.51328792	3.892012794	3.637534905	2.790043367
CXCR4	2.565479231	3.102538058	3.413219728	2.87928512	3.420401132	3.218625745	3.63492488	3.902032661	3.16521799	2.881157054	3.090270936	2.892821675	3.243620522	3.233456444	2.629984721	4.30444709	2.701426444	2.667441444	2.570356079	2.398940213	4.853616617	3.654769032	2.903264573	4.676336497	2.698330159	2.798482901	2.350448944	3.181225597	2.547449892	2.602547775	1.950448944	3.331827063	5.529351927	3.087348579	2.977053597	4.948851208	4.966965326	2.91507951	2.688172362	5.384858877	2.571142065	2.774340324	2.042537918	2.512924945	2.543582733	1.628244739	2.930541809	2.687747258	1.428572383
CXCL12	2.810026423	2.878165843	2.894576493	2.740446473	2.239147126	2.505027861	2.331788072	2.008956484	2.664717922	2.832094052	2.427765057	2.85700515	2.22296296	3.003055825	3.561055087	2.469711663	3.331827063	3.067441444	3.014834563	1.938959856	2.712582646	3.713205182	2.774493335	2.779723062	2.778506046	2.86286852	3.184433944	2.391739119	3.044535257	2.731677861	3.674676167	3.067441444	1.839311044	2.770356079	2.554096908	3.3515255	3.79197284	3.388224059	3.043949856	2.539611108	2.591218879	2.166143626	2.980546828	2.660318063	3.141968072	2.368332683	3.311919928	3.028656081	2.474336121
BATF	2.636362066	2.513465127	2.576495108	2.451664383	2.476560495	2.294969634	2.328647979	2.373290981	1.92205536	1.89559049	2.43139128	2.590510167	2.850632126	2.964058325	2.193268269	2.405496637	2.417115611	2.467441444	2.514909205	1.760031246	2.741809571	2.095110611	2.113674018	2.450653932	1.707809769	2.081039996	1.750448944	1.870460429	1.246347821	2.591917344	3.095110611	2.007432475	2.533646877	2.58897796	2.425496263	3.10986767	2.887007404	2.352787579	3.022050307	2.967248968	2.349296102	2.283053183	1.94858653	2.400196648	2.625035494	2.77847785	2.533021857	2.310745789	2.496884248
BIRC3	2.465800042	3.033985738	2.690392008	2.628488197	3.347128957	3.412997647	3.603190801	3.771712722	2.895537929	2.414948078	3.088260203	2.787155409	2.414834563	2.633456444	2.648606602	4.376961106	2.711919928	2.867441444	2.93995546	1.923596736	4.552996283	2.814834563	2.73596432	4.03234336	2.084252293	2.715475401	2.067441444	2.70873162	2.452663654	2.931677861	2.150448944	3.048819563	3.843784607	2.42296296	2.806703789	4.484246737	4.134087963	2.981388222	2.873955743	4.46962106	2.877963818	2.887205855	2.938147378	2.321053341	2.18569613	2.46222974	2.723698666	2.570754758	1.711579883
MAGEA12	3.09048605	3.073191432	2.757223338	2.907761922	2.40686606	2.646153549	2.298133262	2.556971649	3.01954911	2.799267951	2.56109271	3.043122018	2.649942007	2.769070825	2.735291563	3.873389124	2.542930194	2.467441444	2.63731565	2.285972641	2.235998779	2.637133905	3.252724707	2.670101317	2.950523183	2.637681663	3.250448944	2.693978147	2.288371115	2.615280287	3.894420491	2.894420491	2.505326044	4.042423257	2.39338875	1.735054946	2.494027225	2.40332081	3.087112303	1.789741331	2.50648335	1.849239115	2.127784446	2.924730803	2.517726129	3.128500629	1.661552075	2.940447218	3.35555143
KIR Family	2.491508705	2.579102248	2.547515144	2.5773581	2.157370308	2.25678947	2.082657643	1.925103464	2.305729331	2.351669794	2.410407449	2.729713333	2.773301813	2.813784743	2.429506429	2.77333439	2.43999099	2.975165308	1.88993023	1.267959839	1.648546094	1.885267808	2.292826095	1.944670083	2.229539863	1.899426544	2.493169399	2.202009105	1.875488535	1.803500162	2.557880871	2.794358717	2.874214594	2.642156369	2.676447245	3.063234043	2.627589743	2.397760408	2.920929896	2.778442642	2.428638338	1.941216339	1.859393405	2.397724635	2.665102139	2.212559965	1.914673379	2.090866785	2.142632022
PDK1	2.409790784	2.427616937	2.236895946	2.300357227	2.026448845	1.757536113	1.927141883	2.211740959	2.275023982	1.936484593	2.155785868	2.19465035	2.170356079	2.086063325	2.248606602	2.420689163	3.048819563	2.467441444	2.687348579	1.56048165	2.158474518	2.414834563	2.321886454	2.353866458	2.137609602	2.398482901	2.667441444	2.264253135	2.391928376	2.001262521	2.556398413	2.550448944	2.205326044	2.82296296	3.588081908	2.356219445	3.056815969	2.339670897	2.722695255	2.584395277	2.105309123	2.275542556	1.764074434	1.923418429	2.46870363	2.26222974	1.950448944	2.963911615	1.873050867
TP53	2.711655803	2.51189237	2.776490615	2.51938671	2.580668911	2.503990571	2.347570691	2.795629045	2.05942348	2.530464672	1.703178987	2.361534444	2.50597046	2.686063325	2.882591602	3.020689163	1.750448944	2.467441444	2.792562341	2.231710413	2.836764403	2.667441444	2.507808589	2.735244577	2.90331851	2.495568266	2.614834563	2.369466898	2.566071773	2.621169656	2.648819563	2.467441444	1.956303544	2.30597046	2.218482527	2.511740961	2.636620439	2.784149382	2.805239085	3.03188847	2.519525743	2.384406659	2.533673815	2.414554325	2.299104248	2.940693224	2.667441444	2.982533495	2.649229945
CCR5	2.261978277	2.286077831	2.328782269	2.597811332	2.856225876	2.728706801	2.915530442	2.667381947	1.922523845	1.692006109	2.278727837	2.632037727	3.014834563	2.169070825	3.048606602	2.851089782	2.267441444	2.667441444	2.38897796	2.081058532	2.061152656	1.750448944	2.880992351	1.681352442	2.096031031	2.186704163	2.150448944	2.458423866	1.966071773	2.439791537	2.550448944	2.467441444	1.922318544	2.50597046	2.071089408	2.150925003	2.167035779	2.180594441	2.452123264	1.880519932	2.354331623	2.347521745	0.952295696	2.046240198	2.06870363	1.828244739	2.48151931	2.053762257	2.028572383
ENG	4.534370102	4.430021844	4.273761515	4.567813524	4.242107547	4.438201398	4.12029874	4.100905344	4.183650702	4.019913114	4.152896449	3.405991233	3.705076785	2.686063325	4.274463205	4.42143959	3.014834563	3.067441444	3.774177843	4.634380008	2.917474645	4.282804564	4.047306366	2.470858958	4.296898536	3.234862429	3.667441444	4.352119584	4.649642276	4.795184794	4.385184371	3.014834563	3.231182647	4.703835864	3.311023877	3.195918276	3.781815402	3.444792636	4.07447593	3.028315726	3.858018362	4.09275321	4.166435193	4.288569195	3.086431836	3.915587048	4.055786283	3.654512684	4.355492058
FLNC	2.710841529	2.365992478	2.158040158	2.262329582	1.854471382	1.448275937	1.411149519	1.627578365	1.837217217	1.770469593	2.403848734	2.500170204	3.279220182	2.686063325	2.965599102	2.469711663	3.731827063	2.867441444	3.459313047	1.130081032	1.024802568	2.550448944	2.101979319	1.236873958	2.239238982	3.348175147	2.784433944	1.888824485	1.818678654	1.504177156	4.233385991	3.999797064	1.766797028	3.053363579	1.832560392	1.199947502	1.856527574	3.004391642	2.628201426	1.646534931	1.421551196	1.558550056	1.933673815	2.214554325	3.738383691	3.877592859	3.535015372	3.630596361	2.020443986
CD58	2.639872986	2.519694561	2.463715952	2.796703695	2.958743708	2.687503088	2.893693242	2.983303314	2.834317303	2.792771256	2.569863733	2.488151334	2.770356079	2.369070825	2.829984721	2.503696663	3.565812063	2.984433944	2.350448944	3.433814395	3.034090958	2.814834563	2.81147365	2.701259577	2.846723414	1.903696663	1.950448944	2.50873162	3.173306495	2.549940894	2.614834563	2.350448944	2.956303544	2.38897796	2.535475027	2.550925003	2.264121144	2.662492667	3.113211258	2.617904914	2.63204468	2.871117256	2.501262463	1.814554325	3.133089249	2.306708224	2.033456444	2.215233242	2.190043367
COL6A6	3.282471731	3.485660784	3.09412872	3.471294115	2.962606822	3.203490503	2.47765342	3.042620707	2.584610336	2.613472172	3.048327218	2.76463073	2.868726698	2.633456444	2.312992221	1.669711663	2.150448944	2.867441444	2.18897796	1.755937635	1.683704028	2.150448944	2.24342297	2.274509299	2.801244794	3.095568266	3.501426444	3.047930382	2.791928376	3.618755089	2.433456444	2.667441444	1.722318544	2.62296296	2.218482527	2.120524384	2.423227042	2.747894695	2.636007973	2.030812964	2.553760452	2.131733819	2.4121373	2.963232698	1.899104248	1.34523724	2.614834563	2.053762257	2.868506852
CASP1	2.843118472	2.805484897	2.922199595	3.040591186	3.507493827	3.426982019	3.687964077	3.276901039	2.784148304	2.812582991	2.555785868	2.815426579	2.984433944	3.467441444	3.112992221	2.934097282	2.150448944	2.867441444	2.136371078	2.925537017	3.040915575	3.248819563	2.903264573	2.765645196	3.1936794	2.865167647	2.150448944	2.603451898	3.011835511	3.079726006	1.750448944	2.214834563	3.034767029	2.73995546	2.640688789	3.244119896	3.161908267	2.916277124	3.167471663	3.307899172	2.574238757	2.445141937	3.259545139	2.604060841	2.597474868	2.526615359	2.086063325	2.249218242	2.692958002
APOC2	2.404365349	2.764194722	2.475473631	2.612165444	2.078331168	2.202835477	2.564172032	2.028721095	1.942430979	2.52025724	1.838793368	2.40577729	1.90597046	2.369070825	2.448606602	2.586704163	2.150448944	3.101426444	2.853363579	5.098667716	0.749989425	1.950448944	4.197530973	1.353866458	3.599840326	2.837132116	2.150448944	2.613945382	3.211835511	2.330033759	2.976305547	2.384433944	1.956303544	2.30597046	1.840688789	2.130362842	2.233720526	1.822678397	2.526634097	1.799127092	2.606938504	2.235728286	1.503273196	1.71746896	2.434718629	1.880851621	2.184433944	1.718147876	1.492958002
MAP3K12	3.064823364	3.035678054	2.968533642	2.920969166	2.671846872	2.34317313	2.153887668	2.291895276	2.600987329	2.355036021	2.751241852	3.094150282	3.151734198	2.969070825	2.565599102	1.986704163	2.784433944	2.467441444	3.511919928	2.081058532	2.272563124	2.414834563	2.559059763	2.652237077	2.865095586	2.786704163	3.131827063	2.547380835	3.108920876	2.485555275	2.150448944	2.931827063	2.503696663	3.604341079	2.666545393	2.318225256	2.898106145	3.181614616	2.958857918	2.411420618	2.523248878	2.26158489	2.792230165	2.009355284	2.924960852	3.437123563	3.076320268	2.962626361	2.640351121
SFXN1	2.732732753	3.005484897	2.883434941	3.025198053	2.882686823	2.322828862	2.636612798	2.764100685	2.47804536	2.293411562	2.951337253	2.7408903	2.53995546	2.769070825	3.112992221	2.651089782	2.867441444	2.867441444	2.750448944	2.31464746	3.018477706	3.131827063	2.121886454	3.198344942	2.484252293	3.460623632	2.984433944	2.561338501	2.218678654	2.38264064	3.079220182	1.550448944	3.051089782	3.234741698	2.715567892	2.150925003	3.004209088	3.180594441	3.007604172	2.791285452	2.493310292	2.637836762	2.7291298	2.460318063	2.943582733	2.951186708	3.294942149	3.152132877	2.601822105
LAIR2	2.621315109	3.043555416	1.926181031	2.549498986	2.374346522	1.948012529	2.234151382	2.03489384	2.246271759	2.626298525	1.818379296	2.429336129	1.98897796	3.019070825	2.429693458	2.842674937	2.750448944	2.467441444	2.666643244	2.799521452	1.704616059	2.460179093	2.721222736	2.589085357	2.519943478	2.198959788	2.500448944	2.119088077	2.073415529	1.15328106	2.233456444	2.233456444	2.585808068	2.08897796	2.258915188	2.56841088	2.601448294	1.329456839	2.856806894	2.197080486	2.143516742	2.036354423	1.481543821	2.624812716	2.76204611	2.436822395	2.820909555	2.488608488	1.85555143
PSMB8	2.915303562	2.886399681	2.680512886	2.699410868	3.303398452	3.35027353	3.315722892	3.218314882	2.909851433	2.356391728	3.012866312	2.761751309	2.331827063	3.369070825	3.546977221	3.485074782	3.524521888	2.784433944	2.170356079	2.46562496	3.108551821	1.750448944	2.457500835	3.018252077	2.993939618	1.986704163	2.384433944	2.990124459	2.294843011	2.910126624	2.731827063	2.233456444	3.000782028	2.70597046	2.232560392	2.974020446	2.846322485	2.91587329	2.882914441	2.88918189	2.756699052	2.855635421	3.006938258	2.869335641	2.260575233	2.932564827	2.68151931	2.265540995	2.960928003
ITGB6	2.751470073	3.133889504	2.865823706	3.135759298	3.734490476	3.649319008	3.439745587	3.28616817	3.505614367	3.859120471	3.086856233	3.361153901	3.02296296	3.920048325	3.488541071	2.768082282	2.350448944	2.867441444	2.271985459	2.448647181	1.508560495	2.097842063	3.532477681	2.135244577	2.842701899	2.568082282	2.984433944	3.170356079	3.508920876	2.89963314	2.384433944	2.562227682	2.722318544	2.62296296	3.494046097	1.486539384	1.844748836	2.547894695	3.309969673	1.219034227	4.415968144	4.513534623	4.185387022	3.943840352	3.124960852	2.26222974	2.784433944	2.235140377	3.771421487
IL3RA	2.41556059	2.830634008	2.787249286	2.764912524	2.894093124	2.769615892	2.941076589	2.532407834	2.912030361	2.014948078	2.989236041	2.79741151	2.834741698	2.833456444	2.829984721	2.069711663	2.150448944	3.301426444	3.218418945	4.177018077	1.677295016	2.901426444	3.168077341	2.262730561	3.000743422	3.288659164	2.267441444	1.916860017	3.31503854	2.104177156	2.784433944	2.511919928	2.885074782	2.62296296	1.618482527	2.453839637	2.281098924	2.324870781	2.653904375	1.775210769	2.220334244	2.298637999	2.856615784	2.363232698	3.133089249	1.514836621	2.667441444	2.318147876	2.420443986
MYCT1	2.831340756	2.681187222	2.548367554	2.595187664	2.490186839	2.256883012	2.179115308	2.394406077	3.085707232	3.002443861	2.661750057	2.726982113	3.370356079	3.214834563	2.765599102	2.303696663	3.618418945	2.984433944	2.38897796	1.913853679	1.338961114	2.467441444	3.000349939	2.52711618	2.676947118	2.695568266	2.467441444	2.433852517	1.618678654	2.279726006	2.614834563	2.762227682	2.322318544	2.85694796	2.569460027	2.495418208	2.089227321	3.001295356	2.949835934	1.95058994	2.379437799	2.213551465	2.518240243	2.443340284	2.113182114	2.080851621	2.701426444	1.853762257	2.64630059
IRF4	2.113862908	2.490290154	2.369117139	2.318586804	1.935288781	1.789176999	1.884101586	1.901735217	1.855839098	1.882690201	2.072778368	2.637025308	2.287348579	2.603055825	1.331614102	2.303696663	2.267441444	3.067441444	2.725342768	1.148702913	2.464248941	1.950448944	1.66204485	2.771594665	1.793116397	1.934097282	2.267441444	2.288824485	2.117049273	1.704177156	2.350448944	3.067441444	1.922318544	2.30597046	3.10289548	2.953319531	2.403458661	1.789978651	2.473313367	2.885597509	1.812672372	1.583121405	2.133673815	2.49301781	1.86870363	1.880851621	2.320048325	1.932225742	2.092958002
DTX4	2.618134781	2.964757725	2.409455548	2.777148102	2.748501329	2.651670552	2.288422977	2.562833898	2.398688202	2.397970298	2.657344796	2.75863453	2.970356079	3.003055825	2.648606602	2.186704163	2.150448944	3.384433944	1.524592341	2.189780112	1.37166086	2.750448944	2.875397237	2.153866458	2.790216483	2.386704163	2.350448944	2.921333579	3.089013742	2.679726006	2.214834563	3.576305547	2.439311044	2.867441444	2.866545393	2.823439019	2.040442204	2.412184913	3.010307311	2.325792196	3.385433268	2.77314271	2.784269963	2.561947444	2.480482367	2.06222974	1.950448944	2.22701198	3.304014489
CFD	4.378298368	4.200477845	4.120815625	4.209797583	3.681964601	3.81009223	3.314640791	3.445775439	4.180513158	4.039318429	4.051366528	3.899073385	3.892655421	3.269070825	2.831614102	3.054674163	3.835411445	3.467441444	3.764722599	2.91487152	2.146999628	3.894420491	3.961881023	2.980845505	3.794373486	3.943399019	3.911412991	4.305174358	3.589389122	3.866530457	2.525937694	2.233456444	2.797807294	3.58897796	3.782192539	2.881445821	2.599310718	4.374578063	3.068374951	1.713739784	3.072020386	3.024487739	3.420265696	3.682017389	2.10268863	4.08605618	4.622968145	3.329251008	4.469960775
TRAT1	2.441883719	2.394456586	2.436347844	2.390137417	2.515526621	2.155191999	2.530322695	2.596187187	1.772831598	2.208998609	2.475966677	2.638620652	2.18897796	2.169070825	2.712992221	2.669711663	2.950448944	2.784433944	1.871985459	1.296096032	2.819436405	3.176305547	1.96041547	2.365645196	2.624340237	2.534097282	2.531827063	1.652474398	2.747449892	2.504177156	2.814834563	2.267441444	2.322318544	2.50597046	1.923696289	2.57029731	2.492811702	2.153093736	2.723214058	1.767082372	2.422036544	2.025234802	2.178152299	1.848539326	2.924960852	2.34523724	2.701426444	2.182533495	2.084829605
NR3C1	3.468582773	3.234513632	3.349543492	3.211220568	3.320011686	3.190077783	3.372128806	3.2202852	2.840801599	3.132455366	2.90182328	2.947076672	2.887348579	2.769070825	2.97737784	3.651089782	3.184433944	2.867441444	2.784433944	3.329216799	3.761337388	3.654769032	3.130765278	3.709317521	3.671487858	2.929553266	2.731827063	3.397035904	3.376494804	3.634522042	2.931827063	3.093298048	3.865167647	2.970356079	2.557681289	3.237516884	3.483918963	3.552488564	3.271055503	3.629532554	2.941849083	3.042547707	3.348502108	3.566531962	3.250081749	3.462980167	3.448819563	3.103110377	2.966222445
TSC1	2.746272249	2.782551029	2.485225875	2.808931583	2.66651926	2.462543882	2.451093125	2.550784984	1.51954911	2.715912018	2.732217253	2.839931012	2.861941234	2.41531145	2.977854727	2.219711663	1.750448944	2.863682069	2.964804513	2.439141096	2.192181652	2.525937694	2.558203562	1.730845505	3.045151088	2.845200413	3.557653617	2.531897007	2.823415529	2.219039662	2.935295174	3.290661116	3.062530716	2.485218585	1.966433938	1.947054173	2.132831015	2.507080185	2.558523134	2.530609862	2.61341404	2.720595822	2.604507095	2.941509351	3.061145413	2.856340371	2.981873603	3.031089738	2.425790509
MSR1	2.803426781	2.787063772	2.618570595	2.944148391	2.651528182	2.924828304	2.752360594	1.926278675	2.857840334	2.410363996	1.477225788	2.752641732	2.517298793	2.964058325	2.331614102	1.469711663	2.278769778	2.995762278	2.181575872	4.315143219	1.0088036	2.956764778	3.252019851	1.319881458	3.097784769	2.683491637	2.417115611	2.698936038	2.020323852	2.096775068	2.869086642	2.007432475	1.67199271	2.255644626	2.018032122	1.812172738	2.014348218	2.488283311	2.378646417	1.362001399	1.554853222	2.467233524	1.363624029	2.17417268	2.486689661	2.166310761	1.897391658	2.172399956	1.992026524
HLA-E	5.352193159	5.94752811	5.708921753	5.270636409	6.157437068	6.381218864	5.980080265	5.963846295	5.820804837	6.008697379	5.733003767	5.21303594	3.978414023	3.920048325	5.238172033	5.492309505	5.003806252	3.448819563	4.567524466	5.275836779	6.021600984	4.716393491	4.892799266	5.649448063	5.645516811	4.224339504	3.667441444	5.538792145	5.832230744	6.104854238	4.668191871	4.210290548	5.332064873	4.080043404	4.825611823	5.092314846	5.274322314	3.800725047	4.808395207	5.603201218	5.10126431	5.390762362	5.358306797	5.685404202	3.280482367	3.839490992	3.811813184	3.469125377	4.736995874
CD247	2.284443494	2.295410447	2.347187104	1.991504654	2.247203379	2.031644751	2.548924883	2.270177109	2.014410168	2.227550037	2.361735336	2.733653833	2.487348579	2.569070825	1.648606602	2.548175147	2.267441444	3.067441444	2.441584841	1.894740325	3.28374889	1.950448944	2.179037351	2.707209046	2.334848442	1.986704163	1.950448944	2.395323501	1.849079273	1.718255021	2.350448944	1.433456444	2.883789528	2.453363579	2.335475027	2.887824637	2.314717292	2.222678397	2.323742584	2.945699331	2.185922095	1.92761461	2.061159799	2.11746896	2.034718629	1.34523724	2.286063325	1.687747258	2.403466207
P4HA2	3.093011936	3.102371548	3.036287897	3.055047696	2.35215472	3.06753747	2.525165264	2.616408451	2.761497129	3.099402061	3.429509092	2.964145838	2.698738965	2.964058325	2.193268269	2.664699163	2.750448944	2.800774777	3.992562341	2.085791221	1.404092448	2.761777277	2.390365684	1.653214791	2.743928828	3.552719163	2.612103111	2.611257903	2.761121326	2.291762569	2.340765809	2.835908085	2.607777684	3.827059799	1.351365456	2.478839405	3.00479177	3.640286404	2.93043036	2.088208902	2.914627373	2.647422985	3.299409003	3.258018936	2.348343828	2.482154955	2.745498497	3.520531329	2.05624155
SLAMF7	3.047592035	2.638506494	2.884229899	2.905769411	3.377775371	3.5855618	3.751876614	3.451677784	2.142430979	2.628370917	2.703178987	2.726420131	3.287348579	2.686063325	3.49437034	3.737681663	3.067441444	2.667441444	2.853363579	2.901140323	2.695764677	3.014834563	2.73596432	2.535244577	2.615322659	2.269711663	2.267441444	2.450295469	2.683064273	2.91305598	2.931827063	2.784433944	2.534097282	2.78897796	3.871117584	2.642060899	3.109134455	2.435280357	2.807011324	2.41008495	2.62372886	2.922415568	1.822630784	2.671634769	2.860575233	2.409622859	3.087468778	2.94400448	2.443935502
HDAC2	2.482828833	2.496824227	2.670152034	2.494015455	2.55731238	2.519461345	2.282670429	2.795167013	2.359923548	2.420777347	2.408392749	2.937834986	1.78897796	2.169070825	2.331614102	2.503696663	3.079220182	3.067441444	2.797856783	2.121952635	2.508941475	2.867441444	2.447007351	2.645752782	2.879708278	2.982160148	3.467441444	2.399867516	2.558766598	2.156784037	2.467441444	3.059313047	2.703696663	2.853363579	3.098590113	2.318225256	2.821216309	3.012184913	2.818304714	2.289904141	2.854129478	2.829708365	2.926830672	3.029917445	2.06870363	2.914836621	2.414834563	3.093696726	2.51233031
TNF	2.629412802	2.7380779	2.805171751	2.992469767	2.626936544	2.476396822	2.203031632	2.098163161	2.889824098	2.042983609	2.359370249	2.987824615	3.33995546	2.867441444	2.048606602	2.703696663	2.701426444	3.184433944	2.550448944	2.194466651	2.800563897	2.784433944	2.638878954	3.324216266	2.499080586	2.198482901	2.384433944	2.722809485	2.772021242	2.235247521	2.511919928	2.214834563	3.412560766	2.453363579	3.046638258	3.06402703	2.832076424	2.848394763	3.068615696	2.882290533	2.521536476	2.37581623	2.295144799	2.131546825	2.680482367	3.101509182	2.628912429	2.253762257	2.390043367
MAP3K14	2.741523937	2.785135271	2.93509345	2.942694314	2.726512749	2.638756988	2.638457286	2.815110832	2.681695701	2.910557537	2.989937798	3.153822207	2.53995546	2.486063325	2.712992221	2.968082282	3.396212682	2.984433944	2.50597046	1.857567016	3.11215837	2.414834563	2.847896532	2.950211624	2.874936385	3.075661131	2.731827063	2.591739119	2.766071773	3.047849481	2.697842063	2.679220182	2.503696663	2.10597046	3.013938512	3.161933275	3.007932223	3.018787925	2.862639037	2.679302979	2.467800282	2.762134437	2.772953258	2.58543896	2.66870363	2.371093843	2.433456444	2.201155376	2.484829605
ELMO1	3.168060727	3.054070312	3.131492293	3.202102609	2.872383703	2.921824795	2.670178411	2.937617781	2.922523845	2.890650402	3.326135676	2.911108024	2.85694796	2.803055825	2.795999721	2.703696663	2.731827063	3.501426444	2.511919928	2.885959244	3.106030526	2.584433944	2.755871454	3.496715562	2.458325237	2.669711663	2.584433944	3.05694796	2.852663654	2.72420449	2.931827063	2.984433944	3.426638632	2.38897796	2.588081908	3.442811326	3.142584629	2.600501576	2.46205554	2.906935769	2.361470945	2.723605422	2.035303196	2.848539326	1.951711129	2.228244739	2.96452681	1.853762257	2.684829605
RPS6KB1	2.828970154	2.832985602	2.978792331	2.867650543	2.348357624	2.061251589	2.329519367	2.176913508	2.561803287	2.872661977	2.575158176	2.867498634	3.053363579	2.886063325	2.395999721	2.386704163	2.731827063	2.931827063	2.433456444	2.29766968	2.558251439	1.233456444	2.869279573	2.844108681	2.749807727	3.109646132	2.784433944	2.678331001	2.600056773	2.485555275	2.994927428	3.240691166	3.432467901	2.853363579	3.123696289	3.527127395	3.069228163	2.952272857	3.298538729	3.361643128	2.760065491	2.601841029	2.236708649	2.821789048	2.933089249	3.140693224	3.017884118	2.479618861	2.749215224
PTPN11	3.446655661	3.637433941	3.461887175	3.312708047	3.36536278	3.209177249	3.258990927	3.369998222	3.482865517	3.364096889	3.25006672	3.485810424	3.046058403	3.086063325	3.029984721	2.851089782	2.784433944	2.867441444	3.667441444	2.951820769	3.271963682	3.293298048	3.567650192	3.371594665	3.116226561	3.625983605	3.111919928	3.242850056	3.478520258	3.391519464	3.640691166	4.230197682	3.654674163	3.667441444	3.421532082	4.01770515	3.771275187	3.660393139	3.745992403	3.746513166	3.451249651	3.557827805	3.393515419	3.463732766	4.166539422	3.568193929	3.339420633	3.911593128	3.388032635
SH2D1A	2.838574457	2.885091112	2.254459988	2.237993871	2.344637116	2.255927705	2.313434538	2.460812938	1.76105286	2.014948078	1.886856233	2.579552311	2.853363579	2.550448944	3.508448206	2.669711663	2.667441444	3.067441444	1.724592341	1.164066032	2.863972695	2.614834563	2.647007351	2.81012368	2.587195104	2.368082282	2.150448944	2.347260635	1.683064273	1.239791537	3.014834563	2.562227682	1.922318544	1.78897796	2.168174773	2.242060899	1.824841702	2.602679239	2.297136575	2.002806874	1.960065491	2.172627921	2.016681315	2.098847079	2.430174614	2.14523724	1.96452681	1.918147876	2.058973002
SMAD2	3.007926895	2.954412802	2.712859916	3.006164838	2.699838986	2.70705868	2.709126814	2.741308334	2.60108273	3.227550037	2.759370249	3.420021606	3.287348579	3.350448944	3.17737784	2.851089782	3.079220182	3.301426444	2.441584841	2.679047799	2.567818602	2.667441444	2.816672692	2.979723062	3.305564881	3.051089782	2.867441444	2.756139459	2.966071773	2.715955894	3.150448944	2.994927428	2.473296044	2.73995546	2.388081908	2.990204445	2.484028279	2.651891505	3.01553123	2.778625471	3.064018948	2.762134437	3.237338877	2.678939944	3.280482367	3.189715724	2.920048325	3.479618861	2.945564883
BMP5	3.165323432	3.140898312	2.875466225	3.154730223	2.461819944	2.49014988	2.323367611	2.302270044	2.724236247	2.861653753	3.111236931	2.96342651	2.517749198	3.467441444	2.765599102	1.669711663	2.814834563	2.467441444	3.189728387	1.277474151	2.457098936	3.720798752	3.033679913	2.779723062	2.817035062	3.407361725	3.765812063	3.056413133	3.258613123	3.11305598	3.145904929	1.833456444	3.065167647	3.467441444	2.535475027	3.004817138	3.392498651	4.065896655	3.225110173	2.081313712	2.922940445	3.118121262	2.935247464	2.640410929	1.234718629	2.77922224	4.273390913	3.616518496	2.951514352
TGFBR2	4.292180785	4.231014067	4.275879216	4.384104476	4.214296158	4.445224083	4.110239502	4.082726553	4.531120755	5.21522469	4.51442524	4.305774434	3.210290548	3.984433944	3.629984721	3.729553266	3.979889929	3.745904929	3.910444022	3.38343834	4.070733237	4.054769032	3.961680685	3.916622696	3.81756811	3.524354225	4.462897429	3.895548414	4.362123494	4.469982949	3.559327768	3.762227682	3.503696663	3.234741698	3.445162352	3.63280319	3.64265612	3.596977735	3.97216778	3.649647115	4.334138899	4.267013759	4.50314402	4.664421467	3.828163881	4.377072753	4.173798958	3.5270267	4.784929273
GPSM3	2.672046955	2.777081096	2.780703953	2.672802093	2.940147922	2.883989756	2.846547952	2.962503951	2.470667391	2.627550037	2.498634971	2.934168622	2.22296296	2.286063325	2.629984721	2.503696663	2.267441444	2.467441444	2.30597046	3.254308254	4.077954766	2.996212682	3.137249574	3.588601885	2.424340237	2.768082282	2.467441444	3.078331001	3.094843011	2.66564814	2.350448944	2.467441444	3.632467901	2.62296296	1.554096908	3.307196945	3.204209088	2.46933581	2.748944161	3.398401613	2.246657373	2.589239069	2.0121373	2.61001031	2.627875486	2.525330105	2.403055825	2.665540995	2.262557383
KRT19	3.227033643	3.449550581	3.232097868	3.611243593	3.13469201	3.266789252	2.619044025	2.8210603	3.5049021	4.208998609	4.214905221	3.677835682	2.02296296	2.886063325	2.448606602	2.934097282	2.867441444	2.667441444	3.003055825	2.255952356	0.835296052	2.731827063	3.240164208	1.384267077	4.426888421	2.348175147	3.293298048	4.325629525	3.083064273	3.644611693	2.784433944	2.267441444	2.503696663	3.531827063	5.351478633	1.369546884	1.210763836	2.468206497	4.273811509	1.420342796	5.139257335	5.263550205	4.571168975	4.354290027	2.616096748	1.74523724	2.36452681	3.170754758	4.50027086
NF1	2.774450078	2.824890661	2.674816248	2.99110082	2.608681535	2.890735927	2.539931266	2.60007766	2.134302583	2.944542537	2.801838001	2.755239915	3.385719198	2.086063325	2.848606602	2.703696663	2.667441444	2.984433944	2.884448665	2.155937635	2.573528433	2.414834563	2.352287073	2.735244577	2.785811221	2.974031751	2.701426444	2.876320268	2.327542757	2.813041259	3.473390913	2.150448944	2.786704163	2.453363579	3.077038877	2.706446518	2.442738103	3.097321862	3.02509674	2.717560246	2.805225695	2.848425646	2.904023623	2.89301781	3.06870363	3.126615359	3.248819563	3.388482964	2.809950502
NDUFA11	3.281061902	3.305758571	3.231151163	3.408325834	3.286919052	3.158638631	3.104755227	3.314689268	3.516503923	3.238269915	3.491329796	3.188655242	3.004341079	3.614834563	2.995999721	3.348175147	3.531827063	2.867441444	3.501426444	3.728951719	3.322336503	3.362227682	2.984894796	3.433615197	3.367616489	3.476946385	3.557683667	3.444860789	3.312505258	3.26564814	2.848819563	3.468191871	3.431182647	3.287348579	3.571854556	3.699603375	3.472734889	3.532592116	3.541657595	3.450019419	3.740540514	3.615977093	3.452725311	3.393921711	3.728545233	3.610373286	3.468191871	3.767495996	3.567114854
ZEB2	3.561240386	3.451415879	3.655772397	3.463245719	3.647495427	3.581117482	3.621337599	3.692028017	3.779736373	3.151270821	3.43035888	3.374493496	3.514849284	3.150448944	3.497558649	3.715475401	3.757683667	3.131827063	3.667441444	4.122687336	3.167029027	3.506720887	3.295136176	3.252237077	2.787287127	3.760777107	3.784433944	2.894942149	3.639336216	4.179289133	2.984433944	3.054114006	3.073296044	3.33995546	2.929645758	2.939896692	3.354127728	3.93769362	3.097805781	3.39628655	3.001943077	3.09013521	3.351431463	3.160332784	3.595464135	3.990278727	3.520048325	3.674419819	3.71233031
TRAF2	2.461584547	2.776505656	2.591105017	2.678320643	2.52187185	2.535428479	2.261358466	2.094964868	2.225438479	2.276433783	2.200264352	2.516422504	2.287348579	3.067441444	2.874463205	2.586704163	2.067441444	2.867441444	2.770356079	2.158332164	2.440375881	2.350448944	2.549387159	2.870858958	2.562715778	2.768082282	2.984433944	1.944360721	2.252663654	2.285555275	3.267441444	3.40799142	1.986704163	2.687348579	2.463784233	2.350925003	2.30182928	2.242585532	2.40942589	2.119591623	2.110151062	1.611156937	2.859804093	2.260318063	2.582111748	2.631829121	2.442335268	2.035140377	2.50473674
GOT2	2.641250263	2.664446968	2.924488725	2.667206978	2.392661137	2.46272704	2.178613937	2.463086002	2.206281772	2.200870212	2.823755868	2.540151403	2.42296296	2.369070825	1.965599102	2.269711663	2.950448944	2.867441444	2.511919928	2.338959856	2.312283631	2.414834563	2.613022351	2.648652696	2.517702467	2.986704163	2.067441444	1.818489397	2.230457392	1.956784037	2.814834563	3.131827063	3.392653632	2.53995546	3.349552893	3.117503005	2.973520074	3.104556584	3.121265203	3.022117237	2.906451853	2.96159961	3.178152299	3.326347784	2.216096748	2.359315105	3.003055825	3.275074846	3.13872174
PTGS2	3.268975076	3.319214866	3.412119717	3.225349722	2.498043842	2.292258564	2.274724065	2.517490639	2.703901964	2.773657902	2.998066195	3.199634544	2.517749198	2.886063325	2.293085086	3.851089782	2.901426444	2.467441444	2.10597046	2.30043084	1.112283631	2.867441444	1.974493335	1.553866458	2.482896587	2.778575766	2.984433944	3.471121226	2.600056773	2.801262521	2.214834563	2.331827063	2.186704163	2.70597046	2.935475027	2.325818826	2.05524232	2.450713929	2.970431936	1.683419846	3.15020097	2.799307746	2.378152299	2.343325563	2.216096748	2.985171709	2.086063325	2.087747258	1.511579883
MBNL1	3.448716668	3.819022333	3.808092827	3.767901306	3.935030891	3.829422577	3.704011301	3.857461716	4.182508598	3.562535374	3.909322633	3.701147561	3.624608158	3.738034357	4.111564103	3.772008528	3.335411445	3.662428944	3.214954763	3.855165319	4.361550206	3.428443944	3.205140593	4.533296437	3.592927045	2.874647258	3.386079143	4.135554459	3.784584435	3.897068214	3.869086642	2.869086642	3.451942711	2.524762934	4.140139527	2.896018994	3.808436137	3.475668038	3.409213028	3.894833284	3.649987295	3.75473235	3.320412269	3.674197214	3.687651131	3.538796622	4.231975703	3.537708096	3.934915
CEBPA	2.468462573	2.711449086	2.516198978	2.60722662	3.042099796	2.626326993	2.94675415	2.330492999	2.251295083	2.620244862	2.135878733	2.33050037	2.384433944	3.067441444	2.765599102	3.065167647	2.584433944	2.667441444	2.370356079	3.696025579	1.516688892	2.350448944	3.466379659	1.353866458	3.232815227	2.148175147	2.267441444	2.55031019	2.897142139	3.11305598	2.828912429	2.784433944	2.439311044	2.22296296	2.040688789	1.897032868	1.689227321	1.875285278	2.60111007	1.729542431	2.550807782	2.931337746	2.959530418	2.609355284	2.646497367	2.793300105	1.950448944	2.118147876	2.58774424
LFNG	2.665562659	2.50997318	2.277230815	2.694931791	2.312552631	2.306797441	2.092530033	2.247485499	2.356508845	2.110557537	2.189770868	2.334322134	2.73995546	1.769070825	1.848606602	1.986704163	2.414834563	2.467441444	2.22296296	3.397159103	2.931645429	2.731827063	2.41897182	3.187851458	2.345737998	2.420689163	2.067441444	2.516860017	1.713464892	1.673776537	2.562227682	2.033456444	2.669711663	2.38897796	1.818482527	2.252554383	3.112322764	1.958292778	2.350239313	2.895523662	2.366529749	2.417106405	2.454250697	1.965531826	2.18569613	2.292630358	2.097842063	2.329926614	2.840351121
MST1R	2.723198903	2.782556384	2.467296564	2.78075933	2.391731189	2.417566885	2.028652597	1.6313015	1.869916964	2.538058242	2.53662916	2.698054172	2.467441444	2.769070825	2.048606602	2.186704163	2.150448944	3.384433944	2.558577341	1.110173897	1.408575216	2.033456444	2.71139297	1.153866458	2.336859175	1.903696663	3.214834563	1.999867516	2.166071773	1.66564814	2.150448944	2.531827063	2.586704163	2.82296296	2.822066908	2.272461518	1.624841702	2.584779609	2.995186417	1.772376814	2.816837502	2.61062211	2.515051934	2.563232698	1.86870363	2.842322605	2.403055825	2.235140377	2.779549883
UQCR10	2.802721248	2.979968573	2.747440653	2.837705187	2.763733196	2.8116189	2.315123014	2.283850575	2.469916964	2.543483677	2.812866312	2.767248275	2.73995546	2.603055825	1.848606602	2.534097282	2.867441444	2.667441444	2.637040825	2.513853679	1.940540003	2.697842063	2.721886454	2.565645196	2.562715778	2.851089782	2.950448944	2.722809485	2.180149638	2.458342965	2.879220182	2.667441444	2.386704163	2.784433944	2.471089408	2.594748461	2.527756336	2.696477667	3.042298986	2.461538662	2.723059112	2.822935675	2.901262463	3.177310564	3.016847175	2.423700724	2.596212682	2.885736525	2.009950502
ACTA2	4.862758213	3.597871289	3.670417113	4.191171532	3.384622243	3.553083422	3.111328404	3.131662814	2.844810787	2.487462093	3.437664055	3.546255792	6.129326057	6.145761769	6.395790514	5.059968606	6.865477337	6.631462898	6.177419001	2.11464746	2.89720215	4.442488923	3.730904032	1.319881458	3.190311883	6.866106931	6.359257315	3.078331001	3.28105354	2.621169656	8.351041811	8.261728289	2.639311044	5.622892507	2.018482527	3.036327031	3.365680072	5.376788686	4.163494121	3.340724397	3.433329934	3.482777278	2.643823172	3.067911633	7.900495916	7.801579727	6.338655742	6.509740747	3.633045946
RHOA	4.038139635	3.955885932	3.912828832	3.979914417	4.428035937	4.624281435	4.430468852	4.741997419	4.296053511	4.365512778	3.725371334	3.664638845	3.33995546	3.56452681	4.444062587	4.563538267	3.790383413	2.984433944	4.353141396	5.044831624	4.447065152	4.165277237	4.238572863	4.061601249	4.160791507	4.392177862	4.030197682	4.134915588	4.739836284	4.59800376	4.196212682	4.111919928	3.757053971	4.170356079	4.1804683	4.005528702	4.075177631	4.165035375	3.991613618	4.186790152	4.399495567	4.650365927	4.518240243	4.656653807	3.640765841	4.302164209	4.329094079	4.537842035	4.750644711
DUOX1	3.175988881	2.985830675	3.063453354	2.976059551	2.665615489	2.850134	2.305057085	2.338384493	3.51807523	4.45965879	3.577098456	3.616783818	2.687348579	1.969070825	2.395999721	1.786704163	2.550448944	2.467441444	2.275569841	1.763531205	0.830097011	2.214834563	3.038878954	1.501259577	3.090716551	2.051089782	2.667441444	3.22572412	2.818678654	2.78264064	2.414834563	2.067441444	2.639311044	2.58897796	3.450456794	2.502862137	2.006219821	1.918287856	3.280144097	1.720593155	3.445632812	3.402125444	4.4589451	4.030667872	1.816096748	2.771093843	1.486063325	2.118147876	3.944435571
TFEB	2.324257763	2.869832633	2.345952987	2.558808135	2.290126393	2.052681198	2.12966189	2.306041849	2.464717922	2.365270552	2.778742557	2.57102008	3.460598301	2.803055825	2.395999721	2.186704163	2.384433944	2.467441444	1.38897796	2.125537017	2.691164967	2.297842063	2.366364938	2.101259577	2.37831628	1.952719163	2.150448944	1.399867516	1.701686154	1.639791537	2.833456444	2.267441444	2.851089782	1.90597046	1.871089408	2.622904192	2.852410708	2.739670897	2.951968132	2.629445728	2.266029681	2.055635421	1.978152299	1.781854579	2.551711129	2.506708224	2.331827063	1.770754758	2.228572383
ASL	2.816144087	2.90101214	2.816206853	3.178382219	2.792598764	2.737628978	2.510478027	2.488666359	2.657412747	3.528050105	3.149864575	3.518721632	3.014834563	3.384433944	2.248606602	3.051089782	2.750448944	3.184433944	2.533471164	2.658130019	2.127250677	3.111919928	3.202479388	2.93470975	3.47476819	2.768082282	2.984433944	3.195323501	3.006006242	3.06564814	2.897842063	3.588084285	2.322318544	3.10597046	2.885167274	2.336847137	2.533705805	2.728642586	2.997020302	2.241725837	2.525643407	2.77773494	2.639638004	3.013425013	3.073177192	2.428244739	2.784433944	2.518147876	3.116803872
NDUFA7	2.786359879	2.820481385	2.812643857	2.928117355	2.605973401	2.738964646	2.865026104	2.712918448	2.903901964	2.544542537	2.976862818	2.897030158	3.004341079	2.603055825	2.595999721	2.903696663	2.931827063	2.467441444	2.911919928	2.688790856	2.320339233	2.633456444	2.721886454	2.565645196	2.499615413	2.778575766	1.750448944	2.399867516	2.494843011	3.069232522	3.048819563	2.879220182	2.786704163	2.90597046	3.022066908	2.578425707	2.992892382	2.636616025	2.857712864	2.987409986	2.925701605	2.995723365	2.551402022	3.160332784	3.027875486	2.971093843	2.493298048	2.913603861	2.968660327
PIK3CB	2.658813284	2.445811669	2.343240042	2.49774291	2.321025242	2.433048672	2.288289498	2.356162179	2.205531345	2.257061475	2.583286573	2.728834698	2.62296296	3.150448944	2.365599102	2.620689163	2.784433944	3.101426444	1.841584841	2.170015501	2.362173636	2.233456444	2.608478336	2.701259577	2.431765612	1.152719163	1.950448944	2.37476134	2.541620623	2.413041259	2.550448944	2.667441444	2.786704163	2.10597046	2.557681289	2.189454018	2.278733837	2.012184913	2.625371329	2.148460491	2.012839303	1.700113905	2.782625862	2.89301781	2.363489867	2.37922224	2.879220182	2.118147876	1.640351121
KRT17	2.244905097	2.949227675	2.945728918	2.380316042	2.338656461	2.994076852	1.876135774	2.523777951	3.312030361	2.480552991	2.657415248	2.205153937	2.98897796	2.769070825	3.653542197	2.469711663	1.750448944	2.467441444	2.729527935	2.231710413	1.84719499	1.233456444	2.183972945	2.319881458	1.385881674	2.874647258	4.557803866	3.486459398	1.384693654	2.644727132	2.233456444	2.818418945	3.327254139	3.58897796	4.489711289	3.480981494	3.336276313	2.640286404	3.769284236	2.876704797	2.914627373	4.483256659	3.005228197	3.743445763	3.10268863	3.563859121	3.69099892	1.536769757	3.194587383
BNIP3	1.659942597	2.534190176	2.239460121	2.71735103	1.616190436	1.994076852	1.535098856	1.735282056	2.048995955	2.632556085	2.242377749	2.67463922	1.98897796	1.769070825	2.331614102	2.469711663	1.750448944	2.467441444	1.992562341	2.039065335	1.039840068	1.233456444	2.183972945	1.904843959	2.193236596	2.137681663	3.335411445	2.708851819	2.706621749	1.322799037	2.818418945	3.555384539	3.590288545	1.58897796	2.07467379	2.574090899	3.429385717	1.90332081	2.214695385	2.628777284	2.20413399	1.395793817	2.835303196	2.258018936	1.517726129	3.733784122	2.369070825	0.536769757	1.779549883
SIRPA	3.380911058	3.380228791	3.224653375	3.39215968	3.557412316	3.23884061	3.628657148	3.385608564	2.878795787	3.095757421	3.33580828	2.923160349	3.117749198	3.214834563	3.274463205	4.149460401	2.784433944	3.184433944	2.747687784	4.942697893	2.59701995	3.228912429	3.551099562	2.993145901	3.63042179	3.874046471	2.467441444	3.210290548	2.910564978	2.801262521	3.196212682	2.731827063	2.483789528	2.58897796	2.812653258	3.170129974	2.971105508	3.401909169	2.840877608	3.003600654	3.011778698	2.943749939	3.095144799	2.952204387	2.938383691	3.685325183	3.456413133	3.3270267	2.732892471
CASP7	2.850284487	2.753868168	2.520486942	2.825190572	2.672992194	2.444948874	2.650476155	2.547222709	2.214410168	2.175013609	2.492150676	2.614761555	2.90597046	3.369070825	2.395999721	2.934097282	2.467441444	2.984433944	2.30597046	2.145444151	2.181559859	2.550448944	2.62838547	1.753866458	2.693131117	2.703696663	2.350448944	2.696952882	2.966071773	2.938162156	2.267441444	1.867441444	2.639311044	2.62296296	2.802159774	2.365002868	2.289227321	2.609163535	2.968533172	2.632291212	2.696498601	2.538642921	2.421154877	2.723418429	2.533089249	1.797844121	2.945904929	2.835140377	2.615899971
SPN	2.373141508	2.925797791	2.636956253	2.850049473	3.061603097	2.772920206	3.316359541	3.091143104	3.23497233	2.234855212	2.503178987	2.709442352	2.253363579	2.286063325	2.965599102	2.869711663	2.984433944	2.667441444	2.041584841	4.082067913	2.613631098	3.014834563	3.120530748	2.515337443	2.971011105	3.168082282	1.950448944	2.278331001	2.380149638	2.073776537	3.014834563	2.848819563	2.473296044	1.98897796	1.735475027	2.589454018	2.611514263	2.531710696	2.625907813	2.486930005	2.564637683	2.928149437	2.6121373	2.757403429	2.899104248	2.359315105	2.882804564	1.970754758	2.654428986
COLEC12	3.019798921	2.772929384	3.069174793	3.1646062	3.069693382	2.990105346	2.971912432	2.931804373	3.025438479	3.320555164	2.672778368	3.0577274	3.093298048	3.403055825	3.248606602	2.186704163	2.150448944	2.784433944	3.015657785	3.037330475	2.450981022	2.776305547	2.969294294	2.476808427	3.265797343	2.778575766	1.950448944	2.296952882	2.793572478	2.91305598	2.267441444	2.350448944	2.639311044	3.170356079	3.611177352	2.361418487	3.3710368	2.96197256	2.988982291	2.474140622	2.639279403	2.941928972	2.333673815	3.436035109	2.763489867	3.197844121	3.060598301	2.649218242	3.119637827
TET2	2.606769406	2.502570263	2.608636306	2.536580178	2.757078036	2.430634105	2.480153696	2.843295945	2.795788288	2.806584042	2.798908645	2.941317219	2.30597046	2.720048325	2.165599102	2.568082282	2.467441444	2.784433944	2.271985459	2.876344838	2.669844056	2.433456444	2.703264573	2.418252077	2.998413181	2.795582987	2.267441444	2.42296296	2.761527758	2.310126624	2.550448944	2.976305547	2.620689163	2.887348579	3.085167274	2.492488852	2.289227321	2.781879695	2.748693841	2.524007857	2.409017538	2.511892643	2.593515419	2.991388429	2.924960852	3.182872581	2.784433944	2.465540995	2.151514352
TGFB3	2.534862202	2.387960124	2.41814198	2.377904197	2.021572574	2.00042091	1.73934777	2.008206057	2.148380448	2.062355917	1.383286573	2.639762291	2.751734198	2.886063325	2.912992221	2.069711663	2.784433944	2.784433944	3.586828473	1.530081032	1.341293697	2.984433944	2.821901175	2.153866458	2.337609602	3.431933074	3.531827063	2.458423866	1.683064273	2.039791537	3.365812063	2.750448944	2.356303544	3.170356079	1.851182273	2.084240256	2.428256404	2.616728928	2.267398743	2.213598282	2.318466883	1.675542556	2.345452553	2.143325563	2.841953352	2.74523724	3.306720887	3.932976169	2.375965502
TCF3	2.723463983	2.799702359	2.825235694	2.711192354	2.216233601	2.050968389	2.274012501	2.249663162	1.625438479	2.687462093	2.71205781	2.918853717	2.53995546	2.750448944	2.131614102	2.820689163	3.067441444	3.067441444	3.167456165	2.093946545	2.863188337	2.667441444	2.501979319	3.541194046	2.799234061	3.265167647	3.067441444	2.282875016	2.411835511	1.821169656	2.996212682	3.101426444	2.737681663	3.087348579	2.305074408	2.540431519	3.012822832	2.825607752	2.850716066	2.607015357	2.77755806	2.362134437	3.004008903	2.123418429	2.499104248	2.906708224	2.796212682	3.176704226	2.473050867
SFRP2	2.512872349	2.556066325	2.335442459	2.301917458	2.464952429	2.083963237	1.997869274	1.619984795	2.25942348	1.931940578	2.454156487	2.687497792	2.804341079	4.793312768	2.448606602	2.386704163	3.067441444	3.584433944	7.097479998	2.253023001	3.603172491	5.203447405	3.746779654	4.289410386	2.978078897	4.99773346	4.458353414	3.768965527	2.694843011	3.455154656	3.228912429	3.448819563	4.277769607	4.965812063	5.47272958	2.840512199	5.905353748	5.024243371	3.580409154	3.664797965	3.343098207	2.26905826	3.165648082	2.829917445	3.76405287	5.344615782	4.956092322	5.19695164	2.590043367
MET	2.594095973	2.276713659	2.407763232	2.635232711	2.38306916	2.299245322	2.101541005	2.072591676	2.323809099	2.74707582	2.826120955	2.59217706	2.62296296	3.086063325	3.06038534	2.386704163	2.067441444	2.667441444	2.50597046	1.465695413	1.041875748	2.350448944	2.755871454	2.430030815	2.668818721	1.903696663	2.584433944	2.522809485	2.135671154	3.024754038	2.433456444	1.950448944	1.522318544	2.867441444	3.505074408	2.102862137	1.981113644	2.37618918	3.117213389	1.972376814	2.77313276	3.090509602	3.402821391	2.991388429	2.434718629	2.706708224	2.28151931	2.616518496	3.786152895
SPIB	2.225887144	2.647548815	2.69713795	2.171597519	2.20889074	2.199063671	1.700116997	1.863086002	1.639516345	2.170469593	1.981642471	2.472054975	2.370356079	2.803055825	1.331614102	2.786704163	2.150448944	2.667441444	2.086063325	1.725537017	3.211595329	2.033456444	2.01897182	3.275332521	2.598830227	1.669711663	2.467441444	2.181245636	0.901686154	1.673776537	2.901426444	2.931827063	3.117774529	2.30597046	2.715567892	2.963526962	2.845499263	2.382673475	2.599861319	3.005540935	2.633984961	1.80302854	1.564074434	1.253083341	2.790990572	2.126615359	2.754033326	2.586117877	2.591328621
BTLA	2.391763389	2.277276662	2.274676011	2.504653172	2.042818961	1.838199499	2.040447292	1.886669541	2.503901964	2.123812181	2.214342218	2.441543401	2.33995546	3.003055825	1.648606602	1.986704163	3.131827063	2.784433944	2.10597046	1.224867269	3.057776972	2.150448944	2.121886454	2.479737782	2.117702467	1.734097282	1.950448944	1.569466898	1.766071773	1.839791537	2.350448944	2.814834563	2.986704163	2.90597046	2.271089408	2.959803827	3.217228093	2.219123457	2.526517019	3.260905206	2.254319244	2.300113905	1.669288196	1.840410929	2.630174614	2.757015977	2.36452681	1.653762257	1.862557383
PRF1	2.431577659	2.620705493	3.218956104	2.633214217	2.695539046	2.123016286	2.800891673	2.570070365	2.614410168	3.012770008	2.937163987	3.307657839	2.770356079	1.769070825	2.999584103	2.269711663	2.950448944	2.784433944	2.447534309	0.899680413	1.653192454	3.648819563	2.255201707	2.738894918	2.750211561	2.217104782	2.267441444	2.516860017	3.014134639	2.138162156	2.814834563	2.331827063	1.839311044	2.62296296	1.723696289	2.312395987	1.990856701	2.782306844	2.734142954	2.256207536	2.401712363	2.225234802	2.133673815	2.544969665	3.13091032	2.314836621	2.520048325	2.098240742	2.454428986
ATF2	3.046940778	2.938056204	2.75537013	3.045587441	2.865213499	2.664321182	2.589172188	2.798591067	2.25942348	2.834855212	2.21204309	2.743779047	1.58897796	3.120048325	3.010077586	2.820689163	3.860598301	2.667441444	3.067441444	2.200180481	2.865144541	3.479220182	2.516687412	2.749322443	2.695525646	3.114190147	2.384433944	2.569466898	2.497142139	2.451570275	2.350448944	3.396212682	2.903696663	2.73995546	3.040688789	2.453839637	3.208166955	2.639685618	2.734557919	2.796295479	2.841943678	2.440201849	2.125545418	3.104796548	3.099104248	2.888086343	3.020784032	2.604739758	2.879000336
CBL	2.808649146	2.906306816	2.685526142	2.598179601	2.89533195	2.76206009	2.887848525	2.542795877	2.77641598	2.670552615	2.878727837	2.754229269	3.02296296	2.886063325	2.365599102	2.734097282	3.150448944	2.984433944	2.809005294	3.378537222	2.844166693	2.562227682	2.827989397	2.798344942	3.041832805	2.934847709	3.214834563	2.336232324	2.566071773	2.977441599	3.214834563	2.297842063	2.990288545	3.234741698	2.440688789	3.195403487	2.757434704	2.345500166	2.931121575	3.270987158	2.388051543	2.852232276	2.656615784	2.635211887	2.70268863	3.243073032	2.776305547	3.113603861	2.437451207
FCRL2	2.41929755	2.361806799	2.143260535	2.03727162	2.193816193	1.68172611	1.681138013	1.893676386	1.888538844	1.687462093	1.683271852	2.750506133	2.267441444	3.003055825	1.848606602	2.186704163	2.467441444	2.667441444	1.841584841	1.310173897	2.919798888	1.633456444	2.587916174	3.314611963	2.110108897	2.212560766	2.467441444	1.947260635	1.301686154	1.556784037	2.350448944	3.014834563	3.395582987	2.687348579	2.505074408	3.267917503	3.078900767	1.964122047	2.425681419	3.702433306	1.93202996	1.60302854	2.592230165	2.55145396	2.382111748	1.54523724	2.594927428	2.552132877	1.737436486
DAXX	2.49840116	2.505499618	2.505385062	2.357342036	2.31484945	2.151275925	2.300024974	2.261813074	2.386909464	1.756391728	1.967564606	2.685299635	3.067441444	2.286063325	2.248606602	2.103696663	2.384433944	2.467441444	2.784433944	2.678224578	2.507976999	2.584433944	2.521886454	2.979723062	2.795510925	2.612560766	2.150448944	2.158577341	2.127542757	1.968562775	2.984433944	2.550448944	3.509646132	2.62296296	1.981597613	2.706446518	2.564929645	2.384317577	2.709036777	2.882598966	2.586342574	2.328149437	1.39677418	2.873740903	2.680482367	2.654101343	2.837040825	3.049218242	2.498907471
GBP2	2.165181307	2.66469479	2.560518258	2.453264426	2.690714701	2.67908376	2.628825946	2.667107516	2.142430979	2.27785779	1.872778368	2.916092557	2.82296296	1.969070825	2.448606602	2.586704163	2.384433944	2.984433944	1.524592341	1.646538705	2.183811408	2.350448944	2.491485835	1.881352442	1.831645412	2.515475401	2.814834563	2.858423866	1.366071773	1.956784037	3.079220182	2.067441444	2.039311044	2.90597046	1.471089408	2.061433207	1.780363217	2.804879738	2.586154155	2.100912414	2.140158357	1.611156937	2.567658815	2.004060841	2.06870363	2.74523724	2.460957149	2.318147876	2.375965502
FCER1G	3.037527127	3.236448519	3.435224029	3.461509794	4.291533625	4.379021294	4.669321834	4.194753357	4.161541641	2.471373495	2.706763368	3.129611189	2.901426444	3.150448944	3.112992221	4.182160148	2.784433944	2.867441444	3.126628021	5.847574094	1.786440483	2.731827063	4.214335781	1.919881458	4.161541934	3.626638632	3.513205182	3.17476134	4.245820511	2.949940894	2.033456444	2.214834563	2.786704163	2.30597046	2.040688789	2.1590534	3.092642023	2.8243908	2.881771711	2.053019227	3.202929315	3.60900745	3.043823172	2.601881913	2.913182114	3.310292606	3.165812063	2.649218242	2.824028368
TGFBR1	2.990833442	2.810697356	2.74642011	2.824547695	2.852699897	2.779630717	2.735047556	2.858802205	2.554209717	2.034855212	2.574337296	2.793341781	3.25694796	2.286063325	2.731614102	1.869711663	3.067441444	2.984433944	3.376305547	3.743608518	2.501529928	3.014834563	3.459169884	2.218252077	3.015024329	2.729553266	2.750448944	2.22572412	2.618678654	2.590769037	1.867441444	3.376305547	2.673296044	2.22296296	2.768174773	2.342796606	2.716728025	2.92716668	2.706120151	2.65060466	2.575665994	2.625234802	2.6121373	2.170075841	2.513182114	2.789715724	3.082804564	2.752132877	2.50473674
STING1	3.21394357	3.174828131	3.33575496	3.298963867	3.493903672	3.352596025	3.638131587	3.637250969	3.002699732	2.776419062	2.592959177	3.07194402	2.487348579	2.686063325	3.146977221	3.148175147	2.784433944	3.067441444	3.170356079	2.780140715	2.938071526	2.614834563	2.917342439	2.290231266	3.079708278	3.032467901	2.814834563	3.062242402	3.083064273	3.522728584	3.311919928	2.828912429	2.239311044	3.253363579	3.524446716	2.757504699	2.980876741	2.77430944	3.361966893	2.720593155	3.529583981	3.165014313	3.4121373	3.000406007	2.907983072	3.088086343	2.642335268	2.971505185	3.272325388
PLA2G4F	2.880949094	2.963318958	2.649650236	2.7751819	2.153822031	2.148122462	1.896928688	1.764084269	3.107090273	4.199394869	3.606023168	3.217224336	2.62296296	2.886063325	1.648606602	2.568082282	1.750448944	2.667441444	2.30597046	1.794466651	0.919588806	2.750448944	2.179787778	2.501259577	2.693616465	2.186704163	2.150448944	1.927353501	2.166071773	2.039791537	2.584433944	1.950448944	2.469711663	2.370356079	1.723696289	2.208826326	1.810763836	2.415373222	2.298469321	1.903982007	2.047645183	2.71725988	3.154331377	3.215304752	2.797474868	2.06222974	2.354033326	2.88556833	2.673050867
RASGRP1	2.690668836	2.512784299	2.593712522	2.526572041	2.303742515	2.550372829	2.343394184	2.539669747	2.103901964	1.917862712	2.367564606	2.511108024	2.848819563	3.003055825	2.448606602	2.186704163	2.750448944	2.867441444	2.814834563	1.691552016	2.661405569	2.467441444	2.269279573	2.813708062	2.193116397	1.903696663	2.350448944	2.330937882	2.63640686	2.29963314	2.350448944	2.497842063	2.600782028	1.90597046	1.406703789	2.233932503	2.398091424	2.461207413	2.4644273	2.122069061	1.957650925	1.72002104	2.242537918	2.69301781	2.299104248	1.997844121	2.086063325	2.435140377	1.90473674
LTB	2.517065356	2.47867452	2.444977906	2.567570889	2.529591778	2.140167228	2.252172017	2.235282056	1.680513158	1.89559049	2.64605521	2.569355727	1.48897796	2.269070825	2.331614102	2.469711663	2.250448944	2.967441444	2.568563888	1.427869124	4.3646927	2.025937694	2.447007351	4.28228771	2.615597483	2.137681663	1.750448944	1.854942195	2.545657701	1.322799037	1.233456444	2.025937694	3.666290091	2.08897796	2.150675336	3.99996542	4.058079638	2.709038166	2.860856201	4.412755321	2.179884732	2.056757865	2.335303196	2.4582879	1.678690177	2.063859121	3.065229536	2.490215055	2.194587383
RRAD	2.799247821	3.38893942	2.907863662	3.038602152	2.105200161	2.291556807	2.299244738	2.367377913	3.051295083	2.999255552	3.214342218	3.472633908	2.53995546	3.36452681	2.448606602	1.869711663	3.067441444	2.467441444	2.071985459	1.842529517	1.65058495	2.562227682	2.579037351	2.515337443	2.756794486	2.46286852	3.248819563	2.94271662	2.897237539	2.621169656	3.067441444	3.337776532	2.239311044	2.370356079	3.383537893	1.686539384	2.73663516	2.656663397	3.158907877	1.910337054	2.714693333	2.52761461	2.4121373	2.557403429	3.860575233	3.365264574	3.106720887	2.74400448	2.756058367
WIF1	3.331232991	3.698656475	3.568037785	3.394778316	2.493272847	2.594362126	2.483672779	2.263499876	3.5031998	4.247919204	3.782927725	3.525133133	2.950448944	3.003055825	2.912992221	2.303696663	2.067441444	3.101426444	2.253363579	2.019038	1.37749013	1.950448944	3.509382237	2.353866458	3.097200846	2.802067282	2.067441444	3.300367584	3.128293184	3.18264064	2.667441444	2.214834563	2.820689163	2.82296296	3.619652342	1.619854637	1.97223482	2.604056516	3.839109651	1.775306169	4.363483716	3.724494603	4.93221281	4.634850988	2.996189614	2.57922224	1.847534309	2.449218242	4.89642795
IL18RAP	2.689478982	2.702963587	2.537966093	2.495172943	2.502127855	2.34114231	2.427234712	2.419984795	2.458888653	2.190376728	2.627765057	2.402376005	3.248819563	2.686063325	2.682591602	2.503696663	2.511919928	3.184433944	2.10597046	2.07759435	1.547089511	2.614834563	2.307808589	1.998344942	2.435229794	1.869711663	2.150448944	1.882875016	1.818678654	1.821169656	2.594927428	2.679220182	2.934097282	2.70597046	2.168174773	2.588919191	2.589242041	2.913088815	2.899343808	2.048613966	1.751937094	1.588950674	1.31376668	1.814554325	3.177567733	2.759315105	2.776305547	1.053762257	1.711579883
RAB7A	3.88286086	3.604196409	3.751959128	3.730261174	3.922886315	3.878345382	4.057674194	3.972145248	3.863588609	3.971652137	3.857859585	3.508890951	3.487348579	3.433456444	3.644062587	3.595582987	2.467441444	2.867441444	4.132650285	4.667335584	3.46697488	3.565812063	3.981873418	3.649215699	3.781194499	3.678658788	3.990383413	3.730436511	3.956328716	4.122728584	3.596212682	3.852469904	3.695568266	4.20799142	3.954026455	3.618725324	2.920200056	3.959578032	3.494275008	3.492603624	4.082915437	3.966488245	3.979515689	4.026847852	3.686431836	3.159315105	3.626497862	4.072660279	4.22681622
SIN3A	3.196092791	3.039469897	2.895127217	3.06939106	2.780242187	2.625637476	2.415555328	2.810182836	2.935125804	3.106667064	3.324758399	3.091512992	2.901426444	2.433456444	2.882591602	3.168082282	3.511919928	3.331827063	2.42296296	2.725537017	3.298402628	2.362227682	2.786272073	3.619657531	2.874509236	2.548175147	2.667441444	2.747260635	2.766071773	3.12420449	2.731827063	2.667441444	2.956303544	2.73995546	3.339059409	2.924174725	2.798091424	3.081094509	2.957700429	2.986989507	2.809532327	2.552720786	2.095144799	3.029917445	3.605068438	2.680851621	2.720048325	2.779633581	3.009950502
CD36	3.365099324	3.128058597	3.268247497	3.138510019	2.900631653	2.948612758	3.081393889	2.582279001	3.932545399	4.132175296	3.654156487	3.330772587	3.068726698	3.286063325	3.282591602	2.186704163	3.667441444	2.984433944	3.247534309	4.863429854	1.149989425	2.731827063	4.236579826	1.953866458	3.446286281	1.903696663	2.467441444	2.77476134	3.437230082	3.944111625	2.731827063	2.667441444	1.839311044	2.370356079	2.368174773	3.048010368	2.582826047	2.907259546	3.495849576	2.159777197	3.549180777	3.687741773	4.184248287	4.155927523	2.843597453	2.965894801	2.067441444	2.570754758	2.771421487
COL6A3	4.341749323	4.161037935	4.055347078	4.350257598	5.164521501	5.211595731	4.435794283	5.246463654	4.071075703	4.021814531	4.285157603	3.25910663	3.790383413	3.614834563	4.282591602	4.566071549	3.765812063	4.365812063	8.633345429	3.330749476	4.579356791	7.734441229	4.508477033	5.246689447	4.820153277	8.888522383	8.391974249	5.01902521	4.975757795	5.120290702	2.859313047	3.131827063	4.165182368	8.303754589	5.315106335	4.055997262	6.442109309	8.149873672	4.954154623	4.563983502	5.368496548	4.897744325	4.779199354	4.282450104	3.616847175	3.93019974	7.876076813	8.703346569	5.480734358
FANCA	2.395178092	2.715172222	2.095760672	2.35817468	2.335336532	1.893971373	2.284909819	1.815867928	2.142430979	1.950562459	1.683271852	2.736688486	2.943605801	2.569070825	2.395999721	1.986704163	2.150448944	3.267441444	2.20759984	1.881058532	2.027730659	2.067441444	2.282702412	2.765645196	2.582622913	2.334097282	2.214834563	2.116860017	1.927542757	1.904177156	1.833456444	2.150448944	2.386704163	1.78897796	1.988081908	2.533947223	2.250043279	2.232092048	2.423621642	2.042784696	2.20984076	1.894164437	2.384101768	1.55145396	2.616096748	2.389715724	1.647534309	1.970754758	1.828572383
ARMH3	2.46749917	2.6428846	2.572531841	2.632818144	2.551503046	2.742102541	2.474737414	2.414155525	2.191453479	2.648933078	2.406213821	2.584583157	3.151734198	2.833456444	2.512992221	2.786704163	3.014834563	3.101426444	2.247534309	2.626037085	2.798053364	2.350448944	2.79440047	2.945738061	2.76801022	2.503696663	2.867441444	2.116860017	2.283064273	2.704177156	1.950448944	2.097842063	2.439311044	2.30597046	1.640688789	2.286539384	2.361741337	2.567706429	2.818671346	2.770900908	2.180139556	2.611156937	2.428460053	2.026333063	2.78569613	2.603793589	2.647534309	2.136769757	2.640351121
GMIP	2.459872144	2.469870516	2.535385051	2.544611603	2.365580084	2.470265243	2.618661793	2.225993143	2.134302583	2.376419062	2.272778368	2.559356781	2.45694796	3.286063325	1.848606602	2.269711663	2.350448944	2.867441444	2.18897796	3.46239212	3.095254368	2.976305547	2.941793589	4.059338348	3.030804494	2.773376724	3.693298048	2.444346001	2.24223613	1.756784037	2.550448944	2.150448944	2.673296044	2.50597046	2.368174773	2.5930384	2.742584629	2.35067917	2.576557949	3.106376535	2.030400579	2.523605422	1.915051934	2.429917445	2.474653098	2.189715724	2.667441444	1.918147876	2.001822105
DST	3.829471525	3.968131195	3.636712787	4.038806121	2.982785072	3.253857136	3.037896057	2.999045319	3.876188283	3.756051635	3.740213542	3.346534439	2.770356079	3.403055825	3.508448206	3.454674163	3.618418945	3.584433944	3.910542651	2.944909324	2.333666672	3.093298048	3.131250625	2.135244577	3.173531112	3.715475401	4.099415712	3.820525078	3.911315405	3.26564814	3.506720887	2.897842063	2.851089782	3.699127317	2.827361351	2.525818826	2.829830053	3.896001719	3.393580158	1.765606466	3.453823387	3.361478146	3.7631148	3.385605891	3.971547811	3.706708224	3.607529388	4.024112066	3.132237445
COL5A2	2.654089606	2.537836747	2.531097504	2.706020409	2.547846302	2.495019724	2.012160165	2.43406266	2.051295083	2.823826901	2.342458429	2.631000438	3.351734198	2.486063325	3.09437034	2.503696663	2.667441444	2.984433944	5.97661545	1.522775857	1.75115924	4.327283048	2.858786089	2.565645196	3.02572412	5.998985258	5.921361755	2.369466898	2.418678654	2.74865564	2.233456444	2.950448944	2.839311044	6.153636595	3.144353851	2.457424019	3.30182928	5.44929424	2.92763265	2.384978774	3.039671706	3.15124488	2.5291298	2.531546825	3.689361191	2.609622859	5.582729353	6.89660527	2.785499352
BCAT1	2.829963478	2.551500739	2.494723383	2.728916791	2.410055076	2.121136546	2.177781294	2.007076744	2.37641598	2.331940578	1.917256852	2.389035149	3.210290548	3.003055825	2.395999721	2.768082282	1.950448944	2.667441444	3.294942149	3.299159004	1.551990222	2.150448944	2.836117794	1.818252077	2.454602102	2.559953885	1.950448944	2.244346001	2.980149638	2.424754038	2.433456444	2.531827063	2.283789528	2.653363579	3.149552893	1.725068399	2.372985247	2.870086237	3.030776726	1.964783244	2.942433762	3.218391659	3.552225243	3.386616536	2.850081749	2.803793589	2.384433944	2.891397599	2.640351121
ULBP2	2.467297519	2.534190176	2.79888753	2.039279125	2.57966456	1.646153549	2.020525684	2.182741033	2.896992861	1.632556085	3.116846867	2.897031642	3.57394046	2.769070825	3.653542197	2.469711663	1.750448944	3.467441444	0.40759984	1.231710413	1.624802568	3.233456444	3.447007351	2.319881458	2.970844175	2.137681663	3.750448944	0.901496897	1.969656154	2.322799037	1.233456444	3.555384539	2.005326044	1.58897796	1.489711289	1.896018994	1.429385717	1.640286404	2.915135103	1.798702285	1.914627373	2.395793817	2.642658118	1.521053341	2.839654224	2.148821621	2.369070825	2.536769757	2.779549883
ACTR3B	2.611670524	3.110197288	2.808931408	2.909242759	2.544123695	2.501795063	2.567018315	2.362691374	2.97641598	2.26807587	2.960702995	3.083059688	3.287348579	3.647534309	2.57737784	2.334097282	2.531827063	3.267441444	2.736371078	1.930831459	2.452181809	2.628912429	2.548135361	2.935244577	2.493131117	2.217104782	2.350448944	3.173117239	1.449079273	2.38264064	2.794927428	3.210290548	2.556303544	2.797856783	3.105074408	2.964347842	2.943119456	2.751213997	3.003596621	2.551389846	2.603818496	2.440201849	2.081066934	3.044884491	2.650081749	2.857685724	2.68151931	2.838328685	1.828572383
CXCL16	3.155712317	3.323077895	3.281815333	3.389434858	3.387177175	3.140812387	3.600275028	3.326999627	3.80379522	3.232955435	2.626944177	3.144556665	1.970356079	3.086063325	2.629984721	3.632467901	2.467441444	3.067441444	2.22296296	4.919317705	1.435879142	3.610290548	4.117995982	2.482637696	3.603435874	3.329553266	2.467441444	2.858423866	3.765634689	3.258034532	2.784433944	2.067441444	2.039311044	2.667441444	2.77475447	1.902862137	2.564929645	2.565695696	2.792279915	1.644140403	3.53027214	3.584695054	3.532318109	2.661962165	2.26870363	2.968193929	2.818418945	2.596611361	3.368351894
HDAC5	3.010839206	2.804762646	2.608301181	2.892741803	2.231190152	2.18711351	1.92595203	2.234577449	2.77641598	2.854762347	2.161735336	2.662095123	2.117749198	3.16452681	2.331614102	2.303696663	2.667441444	2.867441444	2.447534309	2.155937635	2.215059511	2.433456444	2.672863955	2.993800927	2.613311926	2.768082282	2.150448944	2.497703309	2.883064273	2.835247521	2.214834563	2.711919928	2.205326044	2.253363579	2.123696289	1.633932503	2.357197321	2.470086237	2.690933522	2.420342796	2.889257209	2.314191771	2.450666315	2.246240198	2.830174614	2.06222974	2.776305547	2.869125377	2.349215224
SOCS2	2.683052941	2.978734619	2.720233393	2.543064473	2.722529483	2.283240986	2.280129849	2.011790438	3.268421019	3.021065742	4.21614226	3.683999622	2.50597046	3.286063325	2.712992221	2.651089782	3.048819563	2.667441444	2.647534309	1.85885227	1.628086278	2.111919928	2.404893954	2.482637696	2.079708278	2.451089782	2.267441444	2.169466898	2.808935597	2.616625641	3.101426444	1.750448944	2.586704163	2.22296296	2.157681289	2.061433207	2.567690805	2.597572221	2.962093347	2.185704253	2.375428611	2.631814498	2.767123988	2.712924945	2.660575233	3.106708224	2.756398413	2.635140377	1.711579883
HLA-DQB1	3.221087028	3.444528952	3.378563444	3.372612458	4.028123386	3.871017399	4.003247692	3.908394697	3.427507578	3.049543276	3.331306596	3.014849665	3.444418698	3.102404158	3.600732409	3.105341861	2.945436444	2.800774777	2.807490622	3.879215248	4.094442365	3.169241418	3.521138158	3.90400834	3.019252362	3.862471966	2.417115611	3.306269937	3.817762993	3.04610737	2.674099142	2.900123111	3.980263545	2.891274825	3.515316488	3.919482103	3.67731323	3.144951731	3.402109526	4.047906564	3.440302267	3.496387805	2.906742903	3.71268962	2.820022994	2.866155986	3.29728244	2.529196399	3.599360423
HLA-B	6.560809405	6.616930607	6.877228981	6.472238532	8.064926234	8.013270418	8.112024038	8.022364758	7.341777704	6.961679681	6.847239807	6.305614119	4.895868555	5.67596142	6.723931525	7.791639758	5.998376457	5.274796366	6.495062682	7.928677939	7.937685524	6.7570184	7.001596203	7.479752795	7.113802129	5.978983917	5.837911785	7.071421899	7.217583668	7.265313542	4.818418945	4.818418945	7.345176047	5.495868555	6.57717413	7.174003741	7.236740639	5.658208312	6.694475649	7.439348918	7.097849197	7.183696377	7.102089736	6.81873389	4.218165847	5.087421077	5.176425747	4.344124679	6.552139387
IL33	3.222416921	2.951697403	3.149744831	3.108289418	2.683020764	3.151051817	2.720988608	2.729702945	2.940281492	2.146018443	2.434249352	2.950920007	2.834741698	2.803055825	3.991455706	3.454674163	2.984433944	2.867441444	2.58897796	0.930081032	2.285631982	3.486813752	3.424078838	1.870858958	2.9475086	2.598482901	2.350448944	2.97670162	3.083064273	2.871597609	3.927283048	3.176305547	2.122318544	2.653363579	2.296946011	2.531017868	2.929329985	2.613074094	3.318239545	2.342225905	2.585922095	2.43425238	3.187031123	3.274395929	3.849546922	3.777866533	2.150448944	2.345648581	2.62172924
ATP5ME	3.709121941	3.829017665	3.992007182	4.058391978	4.143241811	3.913356513	3.830407262	3.924827732	3.649130437	4.121686425	3.597075158	3.801587881	2.796182632	3.745793474	4.212014212	4.430299249	4.494768925	2.967441444	4.174153679	4.474827416	3.944345352	4.471277623	4.188275268	3.911462011	3.925256651	4.12852165	3.292930194	3.873183013	3.418620975	4.274637767	3.775937694	3.628285428	4.024529943	3.900959838	3.882412398	3.518404728	3.901678517	3.982673963	3.726545602	3.672836401	4.040165139	4.053772805	4.170248302	4.115402842	3.930657237	4.03490175	3.920595478	3.840349538	3.674303192
LILRB4	2.536271436	2.575790794	2.686846919	2.812195621	3.42755168	3.393942575	3.153176269	3.133111182	2.39649777	2.201188596	2.585976628	2.901031884	3.008181859	2.269070825	2.227854727	4.173156961	2.500448944	2.467441444	1.884322489	4.014734921	2.784071983	2.685295174	3.240600078	2.84570341	2.61090969	2.095200413	2.000448944	2.524460171	2.507656928	1.907761537	2.525937694	2.606419718	2.085808068	2.735218585	2.070193313	3.371035232	2.890267851	2.753303462	3.022838091	2.717399897	2.539757367	1.622516466	2.524025071	1.66281349	1.928690177	2.926661898	2.411552075	1.738608488	2.731388614
GNLY	2.706456762	2.536947566	2.598379023	2.305023727	2.617554263	2.62311252	2.514163977	2.579864434	2.986909464	3.424731071	3.009143176	2.951743173	2.287348579	2.433456444	2.248606602	2.069711663	3.196212682	2.467441444	1.833456444	1.555937635	1.111460409	2.550448944	2.749387159	1.036873958	2.530304426	1.069711663	2.067441444	2.379960382	2.513464892	2.74865564	1.833456444	1.950448944	1.639311044	2.50597046	2.323696289	2.033932503	2.37223482	2.108615252	2.453904375	2.071808038	2.062445299	1.138642921	2.378152299	2.763232698	1.982111748	2.276307605	1.603055825	2.235140377	1.511579883
MAP3K13	2.683649713	3.061506481	2.708916687	2.768299894	2.317965275	2.374681385	2.297928824	2.122177178	2.225438479	2.392771256	2.406213821	2.962406336	3.02296296	2.169070825	2.731614102	2.334097282	2.867441444	2.931827063	1.524592341	1.110173897	1.370184954	2.067441444	2.507808589	1.618252077	2.865630412	3.012560766	2.467441444	2.058423866	1.535671154	2.66564814	3.145904929	3.584433944	2.683789528	2.42296296	2.749552893	2.012549462	1.976708383	2.782673475	2.849499113	1.828706831	2.634222343	2.259219803	2.856615784	2.682524326	2.805068438	2.77922224	2.411934649	2.858697852	2.601822105
IL11RA	3.169179812	3.202723737	3.043726676	2.940373678	2.437587095	2.760856506	2.523320119	2.351482309	2.652939184	2.8158667	2.664649971	3.122532407	2.73995546	2.086063325	3.191455706	2.269711663	2.350448944	2.467441444	2.570356079	1.638945135	2.492116278	3.311919928	3.072863955	3.076808427	2.265630412	2.631182647	2.267441444	2.591739119	2.230457392	1.987184656	3.301426444	2.994927428	3.251089782	2.93995546	2.719152274	3.142796606	3.05362766	2.996751341	2.973366434	2.985612229	2.762124487	2.55206576	2.315051934	2.646240198	3.040668098	2.837123563	2.433456444	2.563911615	2.254428986
RUNX1T1	3.241894851	3.101021562	2.957371856	3.331599495	2.692566719	2.673679946	2.703705048	2.126198693	2.898702922	2.831955298	3.046851312	3.037677106	3.448819563	3.384433944	2.531614102	2.269711663	3.131827063	2.784433944	3.067441444	1.877474151	1.903266053	3.596212682	2.903264573	2.784267077	3.062730499	2.642961385	3.248819563	2.656124738	2.922998742	2.885555275	3.648819563	3.790383413	2.103696663	2.70597046	2.994031377	2.61770515	2.701006058	3.310792915	3.005759526	2.34782878	2.553649497	2.46905826	2.450666315	2.907725903	2.607968352	3.505352518	3.209005294	3.464411683	2.698907471
SELE	2.635647388	3.260554608	3.071210893	2.950299832	2.016886035	2.129571034	1.934234082	1.793593364	2.005531345	2.685451361	2.300279073	2.718225775	2.42296296	3.267441444	1.848606602	2.968082282	2.384433944	2.867441444	2.22296296	1.471644882	1.836561268	2.297842063	2.432394659	2.135244577	2.532315159	2.334097282	2.931827063	1.747260635	1.418678654	1.938162156	2.750448944	2.943605801	2.556303544	1.90597046	2.271089408	2.026627327	2.210763836	2.456663397	2.649895186	2.33361216	2.353649497	1.20302854	1.828460053	2.357403429	2.479197114	2.442322605	2.550448944	3.121732258	1.628572383
CHIT1	1.924891219	2.252771272	2.995050206	2.211173864	2.423999686	1.822112384	4.807582147	2.727674033	1.605531345	2.358786256	1.942458429	2.724897494	2.634741698	2.486063325	4.78335675	2.903696663	2.901426444	3.267441444	2.253363579	4.072471773	1.331252105	1.833456444	2.647007351	2.448652696	4.281420681	1.734097282	2.267441444	2.375416366	2.083064273	4.436390252	2.550448944	2.648819563	2.665167647	2.853363579	2.232560392	1.944440707	1.616713305	1.847129547	2.509084992	1.553519295	2.364539054	1.946771318	2.164074434	1.97602531	3.250081749	2.34523724	2.71550431	2.563911615	2.092958002
RELB	2.182982308	2.82180765	2.707660875	2.40442935	2.496216039	2.639390444	2.630762456	2.721797272	2.712919542	2.248278051	2.801549606	3.008860301	2.834741698	2.886063325	2.331614102	3.303696663	2.750448944	3.584433944	2.853363579	1.491552016	2.98963521	2.867441444	2.797588779	2.554616885	2.658325237	2.315475401	2.467441444	1.90873162	2.694843011	1.704177156	2.467441444	2.848819563	2.820689163	2.82296296	3.236144774	2.750925003	2.898106145	3.059592753	2.877269927	2.915298712	2.74081676	2.041677755	2.256615784	2.414554325	2.616096748	2.492630358	2.228912429	2.235140377	2.534675326
KLRK1	2.164262685	2.60410762	2.550340567	2.671300621	2.232317876	2.177786071	2.442534546	2.311894434	1.956508845	2.107369228	2.654930229	2.833547089	3.028912429	2.569070825	2.331614102	1.986704163	2.667441444	2.984433944	2.641584841	1.711459151	2.161167376	3.145904929	2.708559016	1.915337443	2.390355237	2.051089782	2.414834563	2.833852517	2.683064273	2.744111625	2.550448944	2.467441444	2.703696663	2.30597046	1.723696289	2.067917503	2.555257041	2.361222133	2.536090995	1.841119025	2.157886563	1.821650421	1.152295696	2.11746896	2.034718629	1.914836621	2.384433944	1.401155376	2.307035868
ENDOG	2.244905097	2.88782713	2.849513603	2.939743451	1.817824297	2.274184772	0.950136356	1.976290155	2.312030361	1.632556085	2.242377749	3.312069141	1.98897796	1.769070825	2.916576603	3.054674163	1.750448944	2.467441444	2.40759984	2.553638507	2.127302909	2.818418945	2.183972945	2.319881458	2.707809769	1.552719163	4.557803866	-0.098503103	1.384693654	2.644727132	2.233456444	2.233456444	1.005326044	1.58897796	2.489711289	2.1590534	2.888817336	2.318358309	2.462622898	1.798702285	2.44514209	1.395793817	3.157231291	1.521053341	3.325081051	1.563859121	1.954033326	0.536769757	1.779549883
API5	3.187162676	3.208304937	3.395508213	3.19143251	3.238110871	3.219245926	3.13455873	3.17515458	3.073501345	3.228350423	3.107652549	3.010319561	3.034741698	2.486063325	3.029984721	3.409799606	3.131827063	2.667441444	3.38897796	3.097168309	3.49127136	2.879220182	3.209367517	3.729510709	3.163230567	2.943631132	3.943605801	3.33995546	3.231207819	3.908280559	3.279220182	2.950448944	3.337681663	3.448819563	3.177053597	3.404935854	3.314221436	3.4600781	3.477399627	3.630736055	3.285435444	3.048330246	3.400453962	3.396682871	3.372368691	3.09621474	3.407529388	3.718147876	3.554443707
CYBB	2.679244452	2.654829247	2.817711062	2.431509575	4.012396683	3.774236575	4.028192591	3.586585295	3.174405247	2.106083974	1.955785868	2.747744973	2.453363579	3.086063325	3.365599102	3.797127194	2.784433944	2.667441444	2.70597046	5.4640103	3.461905425	3.131827063	3.369294294	2.92435502	3.668322864	3.154124616	2.267441444	2.30873162	3.200056773	2.54865564	1.550448944	1.867441444	2.786704163	1.58897796	2.218482527	2.84571124	3.113706647	2.347799294	2.339983355	3.590278457	2.732985266	3.130612267	2.534424242	2.26844646	2.151711129	2.66222974	2.545904929	2.170754758	1.78774424
PSEN1	2.938335629	2.799868411	2.76234679	2.863784515	2.735542338	2.85813481	2.884458438	2.565251742	2.995788288	2.882263052	2.654583636	2.847885173	2.42296296	2.930541809	2.395999721	2.820689163	2.667441444	2.467441444	2.842335268	3.083331596	2.957501012	2.667441444	2.457500835	3.102010004	3.239703356	2.869711663	2.467441444	2.483625443	2.972021242	2.972147156	2.459313047	2.784433944	2.665167647	2.667441444	2.705074408	2.247355342	2.952425428	3.113088815	2.763401934	2.80929117	3.034103676	2.942227302	2.880344683	2.853833768	2.78569613	2.842322605	2.911919928	3.079618861	3.490808515
MLH1	2.682397915	2.436708738	2.502244968	2.491021231	2.48174587	2.325348869	2.398199221	2.272591676	2.803916684	2.675778756	2.381642471	2.456835471	2.62296296	2.686063325	2.248606602	2.386704163	3.131827063	2.784433944	3.33995546	2.544909324	2.149484039	2.950448944	2.806179208	2.591501799	2.420617101	2.451089782	2.350448944	2.292408867	2.810550257	2.38264064	2.384433944	2.614834563	2.122318544	2.93995546	1.489711289	2.711740961	2.687216588	2.825072925	2.663416654	2.364321212	2.526748935	2.128149437	2.242537918	2.823433149	2.796189614	1.831829121	2.003055825	2.763911615	2.620443986
MDC1	2.794357212	3.018559148	2.569663097	2.739317161	2.432285515	2.399670483	2.437761652	2.11707016	3.043989907	2.687462093	2.401976755	2.577157782	2.921333579	2.369070825	2.912992221	2.586704163	2.667441444	3.184433944	2.909554841	2.023511563	2.304670023	2.214834563	2.321886454	2.252237077	2.238418103	1.903696663	2.667441444	2.030268135	2.697142139	2.816625641	2.814834563	2.550448944	2.122318544	2.18897796	2.157681289	2.182969723	2.447143365	2.81017418	2.551740274	2.340500289	2.216837502	1.950421659	2.522645504	2.143325563	2.38569613	2.57922224	2.701426444	2.352132877	2.624028368
IFI6	3.373463359	3.129961899	3.138359417	3.66578664	3.115895663	2.990163065	3.278837311	3.529137293	3.508375526	2.666931965	3.384583768	2.933429725	3.448819563	3.403055825	2.765599102	2.620689163	3.513205182	2.984433944	3.914767301	4.327533834	1.984486928	2.362227682	3.116687412	2.101259577	3.256372703	2.817104782	1.950448944	3.456639527	3.392443165	3.168562775	3.279220182	2.433456444	1.722318544	2.70597046	2.523696289	2.616954723	2.38483678	2.923394875	2.883961771	2.065907239	3.112504983	3.103043261	3.526108421	3.407133471	2.351711129	2.957015977	2.403055825	2.279618861	3.183200224
MAP2K2	3.416368195	3.149075006	3.209633927	3.145602161	3.30767636	3.282352069	2.992206335	3.145629714	2.986909464	3.196840985	3.614250194	3.142864349	3.143605801	3.003055825	2.829984721	2.631182647	3.067441444	2.867441444	3.246058403	3.411732825	3.368540853	3.048819563	3.013772778	3.193145901	3.047296926	3.103696663	3.384433944	3.427368221	3.218678654	3.079070979	3.067441444	2.648819563	3.115475401	3.487348579	3.693156587	3.296822177	3.341332831	3.461770416	2.955970941	3.496818086	3.281531554	3.337513608	2.870693649	3.143325563	3.18569613	3.351186708	2.725997794	3.89222082	3.391328621
IL2RB	2.661256027	2.451607076	2.594744227	2.548619153	2.771938494	2.550883622	2.742039039	2.947852936	2.451295083	2.046171918	2.181642471	2.610250853	2.901426444	3.067441444	1.795999721	2.503696663	1.950448944	2.467441444	2.071985459	1.638945135	3.195660335	2.267441444	2.876052263	2.565645196	2.510108897	2.134097282	2.467441444	3.092504267	2.030457392	2.138162156	1.897842063	2.897842063	3.368082282	2.30597046	2.154096908	2.545725961	2.780363217	2.790267045	2.794469975	2.657088956	2.479937867	1.850436379	1.778152299	2.474395929	2.874653098	1.763859121	2.790383413	1.336769757	2.58774424
CD3E	2.576864644	2.691588683	2.622306339	2.212304198	2.82038889	2.855957147	2.751279649	2.852531872	2.109196406	1.940068975	2.178881311	2.752933026	2.42296296	2.486063325	2.448606602	2.620689163	2.467441444	2.667441444	2.475569841	1.065695413	3.855904299	2.976305547	2.39440047	2.645752782	2.551687467	2.303696663	2.150448944	2.437040825	2.474935876	1.938162156	1.794927428	2.731827063	3.795582987	2.42296296	2.251182273	3.269715259	3.01964266	2.081114547	2.557474036	3.329602972	2.243823418	1.92002104	1.915051934	1.529247698	2.06870363	1.680851621	2.014834563	2.532225742	0.858973002
CEACAM6	3.671381241	4.267334005	3.976675456	4.246978349	2.840457767	3.003598062	2.956359189	3.166186134	3.88545941	4.132905054	4.424356366	3.875647117	2.65694796	2.169070825	2.565599102	2.269711663	2.867441444	2.984433944	3.014834563	2.408544516	0.995291131	2.350448944	4.196459466	1.701259577	3.698998603	1.669711663	4.547190183	4.825508816	4.564624043	3.744111625	2.497842063	2.233456444	2.186704163	3.02296296	5.872161686	1.238476518	1.624841702	2.559578032	4.904660061	1.281313712	6.123479618	5.77254908	5.423378653	5.034159714	2.899104248	2.080851621	3.11550431	3.004739758	5.70812636
GBP4	2.921669952	2.780057944	2.905781572	2.746303919	3.643334602	3.850291983	3.803999137	3.933174284	2.346015361	2.798292149	2.634249352	3.027326782	2.370356079	3.350448944	2.629984721	2.851089782	2.267441444	2.784433944	2.041584841	1.671644882	2.286773621	2.762227682	2.747743058	2.832329943	2.899330295	2.386704163	2.150448944	3.00874634	2.947449892	3.113711006	2.879220182	2.867441444	2.734097282	2.30597046	2.157681289	2.403531884	2.410763836	2.699736428	2.772391899	2.379684331	2.612839303	2.381645499	2.367658815	2.712924945	2.892261105	2.26222974	2.448819563	2.279618861	2.092958002
SMAP1	2.788313434	2.873285219	2.662569085	2.505298158	2.475897357	2.094456721	2.311971031	2.17286535	2.792858932	2.455050742	2.46346246	3.011561143	2.848819563	2.803055825	3.093085086	2.251089782	2.467441444	2.784433944	3.111919928	2.191566737	1.993900579	2.614834563	2.321886454	2.779723062	2.874509236	2.786704163	2.511919928	2.116860017	2.400056773	2.001262521	2.433456444	2.584433944	2.103696663	3.42296296	1.923696289	2.058503852	2.07060544	2.481114547	2.645401585	2.297497711	2.740158357	2.397829498	2.389931037	2.706440649	3.197474868	2.314836621	2.033456444	2.932225742	2.190043367
CREB3L1	2.809252058	2.616300232	2.423246657	2.722563489	2.420052703	2.503148121	2.509697578	2.676945308	2.489824098	2.710557537	2.809143176	2.635059106	1.90597046	2.286063325	2.365599102	1.869711663	2.584433944	2.867441444	4.118384186	1.265695413	1.210940303	3.620784032	2.366364938	1.436873958	2.576138617	4.217034329	2.950448944	2.161338501	2.347449892	2.405736084	2.162227682	2.184433944	2.451089782	3.521333579	1.885167274	1.433932503	1.644748836	3.656985248	2.721300863	1.889904141	2.362757943	2.790120489	2.882640583	3.260318063	2.343582733	2.474008478	3.462362602	4.482311313	2.507035868
CGAS	2.452377203	2.782711304	2.265452077	2.622348837	2.553017566	2.531144683	2.320197481	2.159183557	2.514395448	1.804454594	2.926135676	2.920280772	2.887348579	2.286063325	2.512992221	3.134097282	2.984433944	2.784433944	2.453363579	1.98343834	2.256203323	2.150448944	2.438878954	2.885032224	2.60199522	2.178575766	2.467441444	2.096952882	1.766071773	1.322799037	2.067441444	2.033456444	2.895568266	2.42296296	2.554096908	2.581325621	2.677543983	2.702854284	2.407451841	2.308526022	2.3304153	2.055635421	1.933673815	1.761947444	2.70268863	2.34523724	2.267441444	2.382533495	2.054428986
NDUFA1	3.179259172	3.239289504	3.575324116	3.374760605	3.674725503	3.748788343	3.722064582	3.57525824	3.697596925	3.440237351	3.420171487	3.214863576	3.351734198	3.320048325	3.746977221	4.057039251	2.750448944	3.267441444	3.910444022	3.900945629	3.509028604	3.033456444	3.276278657	3.439329027	3.874509236	3.432467901	3.584433944	3.497515885	3.444535257	3.847541048	3.693298048	3.376305547	3.665167647	3.721333579	4.142247717	3.058825703	3.058199852	3.740956151	3.348475237	3.451306418	3.895536625	3.70711299	3.658961642	3.424718403	3.197474868	3.940693224	3.715599711	3.805490185	3.780439064
CCL5	2.855720432	2.380378721	2.830448153	2.984199478	3.327378089	3.638093857	3.380900665	3.534475072	2.625438479	2.792771256	2.617271573	2.886760782	1.78897796	2.403055825	2.448606602	3.020689163	2.467441444	2.467441444	2.936371078	1.710173897	3.615413866	3.640691166	2.896780278	3.441208767	2.653851675	1.786704163	2.150448944	3.077796174	3.568764225	3.713478893	2.467441444	2.531827063	2.303696663	1.90597046	2.799860646	2.325818826	2.660230672	2.22031331	2.557364968	2.578090645	2.210493444	2.294914864	2.670038623	1.970075841	1.917726129	2.028244739	2.111919928	1.970754758	2.496542384
MDM4	3.242979082	3.321700618	3.23796479	3.267017212	3.177755612	2.947345241	3.140412884	3.386668238	3.002699732	3.057950656	3.496220405	3.119748412	3.248819563	3.003055825	3.580962222	3.582160148	3.648819563	3.501426444	3.233456444	3.37584477	4.193790146	3.394927428	2.855490102	3.87852083	3.327601465	3.454674163	2.867441444	3.575118036	3.367645422	3.274526964	3.965812063	2.996212682	3.137681663	2.570356079	3.018482527	3.523125968	3.965906466	3.034486576	2.831222135	3.695486978	3.398739761	3.266881674	3.120634771	3.219027888	3.369439336	3.371093843	2.988018326	3.287747258	3.488413987
PCK2	2.705377408	2.702127771	2.478054037	2.374408638	2.493272847	2.195471578	2.884746572	2.472758606	2.542430979	2.389841901	2.381642471	2.436568467	2.570356079	3.369070825	2.610077586	2.386704163	2.784433944	2.667441444	1.671985459	2.704153976	1.888653361	1.833456444	2.533665192	1.870858958	2.238418103	2.398482901	2.467441444	2.350845017	2.444535257	2.549940894	2.297842063	2.267441444	2.069711663	2.38897796	2.123696289	2.403531884	2.206219821	2.308615252	2.672167408	2.348224853	2.180723053	1.958550056	2.189931037	2.887068341	2.66870363	2.326615359	2.150448944	1.887747258	2.926408175
CXCL10	2.335266036	2.368599983	3.757497281	2.514329651	3.934037323	4.165181567	4.75496898	4.524910571	2.031387948	1.937769847	1.961735336	2.563853659	2.317749198	2.686063325	2.395999721	3.768082282	3.165812063	2.467441444	2.22296296	1.099680413	0.982689171	2.067441444	1.869279573	2.535244577	2.231645412	2.269711663	2.467441444	1.527353501	2.097142139	1.885555275	1.950448944	2.350448944	2.322318544	2.50597046	2.335475027	1.872461518	2.25524232	2.508615252	2.707250152	2.162022084	1.602129409	2.211156937	1.752295696	1.864862079	2.450081749	1.828244739	2.467441444	2.318147876	0.711579883
TUBB	3.520442604	3.47096078	3.661896554	3.649310576	4.119274179	4.212190477	4.054159146	4.113879658	3.498119425	3.365925578	3.441876378	3.232525823	3.345904929	3.297842063	3.927070087	4.137681663	3.131827063	3.267441444	4.587668254	4.760860501	4.0735855	4.205091506	3.724578906	3.991433091	3.907347737	4.19776065	3.565812063	3.356794486	3.763657206	3.447849481	3.176305547	3.854769032	4.013383988	4.080864283	3.350838146	3.965622409	3.92128805	4.003024175	3.5550232	3.927827877	4.081651754	3.631814498	3.956769259	3.836520456	3.600663176	4.369906332	3.907890702	4.172160211	3.672325388
IFNA2	1.829867598	1.949227675	2.239460121	1.832828247	2.101617263	1.18672193	1.876135774	0.860812938	0.72706786	2.31062799	1.242377749	2.59217706	2.57394046	2.769070825	2.916576603	1.469711663	2.750448944	2.467441444	3.214954763	2.039065335	1.361768163	2.233456444	3.031969852	1.319881458	1.970844175	2.874647258	1.750448944	1.901496897	1.384693654	0.322799037	1.233456444	1.233456444	1.005326044	2.58897796	0.489711289	2.381445821	1.751313812	1.318358309	2.302158226	2.088208902	1.329664873	2.717721912	2.420265696	0.936090841	2.517726129	1.563859121	1.954033326	1.536769757	2.516515478
PRKACB	2.890787551	2.873454898	2.74726531	2.656629169	2.72790213	2.484390386	2.6174216	2.436457188	2.742430979	2.201693434	2.698634971	3.047299876	2.73995546	3.286063325	2.765599102	2.903696663	2.550448944	3.501426444	3.162227682	2.641854452	3.22368617	2.433456444	2.013022351	3.181008315	2.90519825	2.651089782	2.150448944	2.710375721	2.761527758	2.910126624	2.867441444	3.931827063	3.103696663	2.853363579	2.896946011	2.702862137	2.327756336	2.865680975	2.972893692	2.775604093	2.547393079	2.392535056	2.461159799	2.278939944	3.009612453	3.023700724	3.014954763	2.665540995	1.956058367
ICOS	2.549055506	2.573707001	2.785726649	2.689033584	2.334294553	2.148348856	2.204735005	2.348640594	1.805531345	2.65668902	1.961735336	2.834977123	3.087348579	2.603055825	2.448606602	2.386704163	2.584433944	2.784433944	1.758577341	1.647073532	1.849281895	1.750448944	2.657500835	1.818252077	2.298330159	1.948175147	2.667441444	2.078331001	1.818678654	2.084270021	2.233456444	2.711919928	2.768082282	2.78897796	2.154096908	2.408826326	2.690939723	2.636101236	2.476988288	2.330336212	1.768944315	1.811156937	2.042537918	1.561947444	2.38569613	2.428244739	2.965812063	2.299525996	2.092958002
CMTM6	2.785159971	2.773297654	2.638788012	2.722563489	3.039552599	3.119280983	3.034876674	3.068769095	2.817310082	2.529929845	2.526135676	2.686842765	2.93995546	2.569070825	2.912992221	2.703696663	2.150448944	3.067441444	2.750448944	3.591065366	2.884142801	1.750448944	2.778966898	2.662730561	2.985811221	3.007361725	2.667441444	2.696952882	2.900792479	2.651570275	2.497842063	3.014834563	2.865167647	2.62296296	2.877038877	2.874924348	2.629315264	2.844792636	2.621930107	2.877180429	2.954629546	2.905220924	2.495144799	2.35145396	3.050081749	2.674008478	3.28151931	2.7270267	2.654428986
MMP9	2.20117704	2.259091915	2.318452282	2.210865431	2.313195927	1.92324268	2.535780878	1.945879434	2.398688202	2.023076474	1.748480693	2.310334281	3.034741698	3.350448944	2.648606602	2.069711663	2.750448944	2.984433944	1.686063325	3.646572161	3.28148027	2.150448944	2.533665192	2.553866458	2.776138617	2.251089782	2.267441444	1.682875016	1.610550257	1.356784037	1.550448944	2.350448944	2.968082282	2.70597046	2.006703789	2.486634784	3.943119456	1.964122047	2.603728706	3.172008545	2.154331623	1.724565055	1.552295696	2.595932444	2.989346471	1.480851621	2.867441444	1.536769757	2.123358621
SMC1A	2.796463346	2.948098362	2.925461876	2.697040516	2.741770159	2.295376827	2.464410861	2.663268007	2.685280083	2.687462093	3.056551015	3.014615506	3.630197682	3.120048325	2.248606602	2.865167647	3.101426444	2.867441444	2.550448944	2.740268425	2.486869021	2.750448944	2.269279573	2.61012368	3.027101397	3.382160148	3.028912429	3.211140869	2.584693654	2.451570275	2.497842063	2.945904929	1.839311044	2.42296296	2.206703789	2.182148843	2.350713026	2.713088815	2.897062123	2.617321417	2.39864277	2.581645499	2.522645504	2.595932444	2.343582733	2.642322605	3.190383413	2.752132877	3.081929691
A2M	7.122650849	6.789491961	6.767253122	6.86774742	6.414126502	6.714572874	5.976680969	6.356889293	6.814852019	7.16103426	7.085522931	5.96294768	4.214528472	4.531827063	6.637422877	4.522248091	6.03495964	4.569396445	7.034244187	3.89222046	5.58605653	7.62386838	5.870413868	5.503444803	6.114407839	5.907530101	6.896035485	7.108187642	7.156946865	7.550197636	5.713408616	5.220881774	5.696109574	7.213761911	7.117345439	6.073375901	7.621177438	7.753035294	6.928803286	5.175255399	7.557599911	7.241797929	7.309274481	7.015337744	6.559618386	7.354578281	7.493290637	6.486241998	7.080754103
BCL2	3.043440323	3.048678128	2.881704377	2.700725967	2.351779935	2.197052938	2.403594635	2.3392022	2.620894464	2.615462866	2.551241852	2.740262359	2.087348579	2.550448944	2.165599102	2.820689163	2.267441444	2.667441444	3.075569841	1.828451651	3.686759706	2.150448944	2.805644381	3.488351527	2.151032441	2.685074782	2.350448944	2.461353221	2.252663654	1.704177156	2.501426444	2.648819563	3.565182368	2.22296296	2.939059409	3.471237896	3.41964266	3.069384073	2.707026044	3.889398755	1.79046611	2.313536744	2.392230165	2.43446146	2.757660598	2.706708224	2.628912429	2.835140377	2.320458707
PTGER4	3.027283353	2.951592762	2.769641279	2.921406844	2.932074707	3.042673061	2.968313392	3.068003129	2.554209717	2.285451361	2.551241852	2.805882731	3.151734198	3.003055825	2.682591602	3.115475401	2.267441444	2.867441444	2.687348579	3.218731909	2.224562437	2.945904929	2.978966898	2.662730561	3.252591369	3.103696663	3.365812063	3.331827063	3.536421581	2.794419378	2.350448944	2.150448944	2.639311044	2.253363579	2.006703789	2.898318121	2.99519151	2.832092048	2.730702187	2.413598282	2.894786198	1.962134437	2.47816702	2.278939944	2.840668098	2.740693224	2.790383413	2.54400448	2.371421487
CD7	2.094678024	2.319407804	2.05205593	2.088590019	1.854246875	1.759665562	1.967477826	2.005184678	1.837217217	2.197970298	1.620171487	2.473934715	2.570356079	2.369070825	1.531614102	2.620689163	2.467441444	2.467441444	1.271985459	1.227166397	1.990212289	1.633456444	2.19440047	2.062730561	1.676123896	2.103696663	2.150448944	1.761338501	2.000056773	1.904177156	2.267441444	2.350448944	2.883789528	2.42296296	2.123696289	2.150925003	1.923212321	2.576844206	2.396446616	2.080254852	1.951937094	1.908242302	1.828460053	2.531546825	2.099104248	2.26222974	2.120048325	2.204739758	1.673050867
TNFRSF25	2.464979162	2.74379173	2.227980438	2.735401087	2.318941323	1.958356992	2.237718389	2.491963984	2.329103541	2.594555311	2.117256852	2.572613767	3.204341079	2.886063325	2.165599102	2.903696663	3.610290548	2.984433944	2.720048325	1.144158897	2.302588066	3.079220182	2.487901454	2.365645196	2.479708278	1.817104782	2.350448944	2.033852517	2.135671154	1.98264064	3.033456444	2.150448944	2.605326044	1.58897796	2.594031377	2.787443285	2.406219821	2.395207134	2.614123561	2.556588888	2.334959315	2.055635421	2.793942568	2.240410929	2.757660598	2.97922224	1.486063325	2.82701198	2.620443986
C1R	3.926688975	3.670544322	3.799120052	3.910500372	4.608518209	4.577873447	4.398056285	4.743560017	3.315680702	3.783309078	3.469377083	3.438107023	3.965812063	3.803055825	4.414551149	4.349460401	3.531827063	3.584433944	5.295583438	1.955937635	3.890510894	4.616286747	3.92498274	3.904843959	3.432815227	4.240061471	4.18077911	4.195943042	3.93960989	3.776620719	3.273390913	3.210290548	3.476946385	4.851214092	4.436538098	3.675904397	4.967073688	5.226672687	4.097660608	3.59415827	4.367499374	3.87125802	4.252239964	4.149432718	4.027153236	4.790468493	4.360503706	4.641721712	4.220599927
TLR9	1.981755253	2.464087978	2.281957927	2.257737988	2.121692593	1.8014582	1.795549017	2.106576676	2.289824098	2.334869933	2.252871233	2.484061112	3.014834563	2.369070825	1.331614102	1.986704163	2.867441444	2.984433944	2.053363579	1.691552016	1.941138777	2.267441444	2.321886454	2.418252077	1.967259793	1.986704163	2.067441444	1.735481897	0.784693654	1.356784037	2.214834563	2.584433944	2.851089782	1.98897796	1.606703789	2.667917503	1.916728025	2.087064016	2.392529625	2.363694362	1.866918862	1.835728286	1.099688815	1.531546825	1.951711129	2.492630358	2.369070825	2.552132877	0.994587383
MX1	3.067927746	2.937608371	3.081976594	3.050373106	3.543387163	3.137320545	3.762701916	3.693842803	2.669916964	2.732455366	2.698634971	2.59653009	2.584433944	2.603055825	3.229984721	3.232467901	3.048819563	2.867441444	1.471985459	3.185616003	2.804908851	2.879220182	3.362474466	3.207223766	3.020938952	2.534097282	2.467441444	2.89175384	2.527542757	2.51305598	3.184433944	3.026613301	2.322318544	2.50597046	1.871089408	2.206065166	2.026126955	2.823597019	2.907316582	2.695617972	2.915615183	2.822935675	2.315051934	2.607711182	2.513182114	2.46222974	2.150448944	2.732225742	2.537436486
HSPB1	5.112185561	4.373807318	4.867092518	5.039312964	4.178604842	3.768959744	4.156312579	4.317740426	4.460091924	4.28343899	4.592853879	4.08653008	5.43235365	5.007529388	5.996437463	4.70444709	6.097632856	5.82427639	5.200939794	4.820284205	3.6187908	4.093298048	4.803758327	3.485826005	4.169295474	4.924354225	5.019169372	4.569715954	4.555626552	4.573147293	6.063538788	5.840109921	4.227292175	5.088922228	4.950838146	4.222313198	4.53062637	4.848862365	4.433091043	3.810385355	4.771504136	5.01122346	4.696835526	4.523217089	6.335000816	6.244292701	5.675433731	5.236675539	5.038035781
FAP	2.491262915	2.56930174	2.47926824	2.571729604	2.054925864	2.166248486	1.928664395	1.736977295	2.195037861	2.420777347	2.361735336	2.782798818	2.467441444	2.369070825	2.448606602	2.503696663	3.067441444	2.667441444	3.982423211	1.477474151	0.996767037	3.384433944	2.600349939	2.218252077	2.435229794	3.55264871	3.824368413	2.391739119	2.644535257	2.251570275	2.433456444	3.260598301	1.469711663	3.784433944	1.988081908	2.136847137	2.477543983	3.179997669	2.430621507	2.253504574	2.193158562	2.100113905	1.616681315	2.61001031	2.480482367	2.042322605	3.396212682	4.092567414	2.009950502
KRT7	4.303425464	4.314799393	4.108972393	4.501651596	3.784423714	3.678801899	3.192908056	3.197215126	4.465123631	4.652355599	4.688911951	4.2589416	3.39858419	2.102404158	2.633910967	1.469711663	2.417115611	2.467441444	3.117360846	2.808816756	1.329961641	1.900123111	3.867183201	2.69630913	3.897964079	3.383336861	3.719412476	4.248260137	3.823454164	3.510213178	2.956764778	2.623431444	2.640956242	3.117298793	4.864633801	2.37153004	1.97733778	3.018798027	4.231963288	1.371716847	5.343616734	5.087230065	4.500087675	4.163901938	2.379380296	2.092179954	3.403500094	3.172399956	4.592018321
AXL	2.712170592	2.76747067	2.735459503	2.89982287	3.024708361	2.690009677	2.58775323	2.621782551	3.294586056	2.693271324	3.210995029	2.679041733	2.570356079	3.003055825	3.399584103	2.986704163	3.248819563	2.467441444	3.184433944	3.1815586	1.655370117	2.097842063	3.303264573	2.242823427	3.15339987	4.00616446	3.779889929	2.887348579	3.474935876	3.024754038	2.818418945	3.384433944	2.451089782	3.576305547	3.032560392	2.323519698	2.756801248	3.439433956	2.999240137	1.49033129	2.918135191	3.151995307	1.978152299	1.981854579	3.544366864	3.229818388	3.251214092	3.649218242	2.575965502
SLC16A2	2.387266105	2.601693054	2.617049118	3.004749876	2.363363749	2.184463305	2.317465404	2.125365487	2.031387948	2.423826901	2.638793368	2.598540823	3.62296296	3.331827063	1.965599102	2.386704163	2.150448944	2.867441444	2.933471164	1.227166397	1.586368953	3.345904929	2.386272073	1.984267077	2.861909619	3.420689163	2.750448944	2.605816985	2.547449892	2.568562775	2.711919928	2.584433944	2.586704163	2.18897796	2.315567892	1.989454018	2.503305186	3.1160897	2.769645077	1.561132903	2.289125124	2.309527556	1.733673815	1.570075841	2.894560233	2.46222974	3.351199371	3.415983669	2.720458707
EPCAM	2.95326783	3.123421189	3.233157803	3.100477426	2.643357099	2.693497087	2.313814445	2.362202187	3.320909185	3.276467238	2.999538873	3.055621267	2.634741698	2.369070825	2.048606602	1.986704163	2.267441444	2.667441444	2.00759984	1.099680413	0.899681671	2.350448944	2.56041547	1.501259577	2.779326926	1.703696663	2.067441444	3.081745704	2.444535257	3.513711006	2.150448944	2.796212682	2.386704163	1.98897796	3.188081908	1.535561883	1.806219821	2.287064016	2.951968132	1.191533522	3.809977735	3.713516251	3.420432627	3.453012888	2.699104248	2.080851621	2.286063325	2.86099698	3.575005868
GIMAP4	2.726950215	2.841242209	2.832551364	2.900224595	3.421259397	3.171976496	3.340641576	3.39192312	2.365526423	2.961153685	2.762250125	2.661654606	1.38897796	2.369070825	3.165599102	3.192653632	2.750448944	2.667441444	2.520048325	2.553037721	3.816654044	2.311919928	2.696780278	2.959815927	3.238418103	2.103696663	2.150448944	3.09175384	2.947449892	3.63004848	3.196212682	2.350448944	2.122318544	2.62296296	2.606703789	3.004421065	3.001447928	2.542600252	2.767697879	2.905124737	2.377239642	3.131733819	2.43075918	2.615304752	2.499104248	2.242322605	2.754033326	2.570754758	2.581914971
SOS1	3.039943333	2.901368243	2.803183087	2.812887694	3.108361859	2.793866269	3.251178892	3.12878019	2.857412747	2.985951429	2.420171487	3.073517669	3.22296296	2.403055825	3.112992221	3.051089782	2.867441444	3.618418945	2.950448944	2.745444151	3.224805993	2.945904929	2.889475103	2.618252077	2.49259629	3.295568266	2.384433944	3.087209825	2.800056773	2.632948394	3.218418945	2.814834563	2.786704163	2.30597046	2.852467527	2.926520583	3.270536732	3.029192134	3.044886797	3.207185036	3.057934739	2.518010307	2.745452553	3.026333063	3.005068438	2.914836621	3.209005294	3.318898303	3.218829326
RSAD2	2.723368582	3.037055331	2.712882685	2.56539998	3.046180618	2.678249407	2.764824467	2.932148162	2.381710422	2.389841901	2.812331485	3.077525219	3.479220182	2.486063325	2.848606602	2.269711663	2.467441444	2.784433944	1.871985459	1.871644882	1.744160156	2.067441444	2.91139297	1.618252077	2.654602102	2.334097282	3.028912429	2.833852517	2.400056773	3.391519464	2.867441444	2.962227682	2.620689163	2.18897796	2.040688789	2.74891427	2.945248904	3.029117912	2.773250902	2.397247352	3.183776813	2.333443879	2.6461223	3.009355284	2.98569613	2.823700724	2.16452681	2.518147876	2.824028368
CD22	2.608580438	2.240992534	2.324569946	2.254605019	2.121432375	1.798683765	2.165037443	2.070177109	2.200332303	1.917862712	1.925385249	2.720105515	2.770356079	2.486063325	2.248606602	2.186704163	2.667441444	2.667441444	2.453363579	2.333269341	4.420782704	2.150448944	2.521886454	4.692117018	2.571594602	2.168082282	1.950448944	2.30873162	1.766071773	1.304177156	2.150448944	2.833456444	4.163538267	2.42296296	1.923696289	4.316074592	3.683526908	2.462492667	2.531617432	4.759468764	2.027639419	2.483136126	2.315051934	2.287818768	2.607968352	2.306708224	3.123698666	2.562626361	1.945564883
WEE1	2.56735897	2.589507254	2.595046537	2.493110072	2.236419383	2.001872073	2.239646905	2.060979868	2.800987329	3.24663395	3.298634971	3.055940775	3.113205182	2.286063325	2.248606602	2.431182647	3.448819563	2.784433944	2.70597046	1.9360305	2.122516896	2.350448944	2.56041547	2.335244577	2.671579881	2.534097282	3.301426444	2.439801985	1.735671154	1.790769037	2.297842063	2.901426444	2.966797028	2.62296296	2.271089408	2.822904192	2.521835044	2.65436427	2.574430244	2.611718542	2.518515097	2.403851762	2.43075918	2.209355284	2.499104248	2.631829121	2.79851181	2.382533495	2.454428986
AREG	3.076339131	3.140610452	3.290975505	3.296315674	2.079565121	1.838949926	1.728499122	1.981089147	3.926688974	4.190094814	4.787369719	3.757379465	3.384433944	2.686063325	2.248606602	2.303696663	2.550448944	3.184433944	1.38897796	2.56646056	1.174590216	2.267441444	2.696029851	2.036873958	2.730016031	2.295568266	2.667441444	3.070202604	4.067630701	0.922799037	1.633456444	2.901426444	2.005326044	2.42296296	2.232560392	2.148625875	2.141834202	2.801156602	3.346672119	1.813739784	2.84828545	3.659219803	3.932714181	3.132832079	2.446497367	2.326615359	2.720048325	2.529926614	3.214424065
PIM1	2.938467713	2.635163265	2.981289819	2.715255335	3.33518504	3.12773365	3.485871166	3.083385565	2.489824098	2.944542537	3.272778368	2.986260714	2.570356079	2.886063325	2.248606602	2.631182647	2.467441444	3.131827063	2.997856783	3.288964205	2.110083132	2.762227682	2.836117794	2.282637696	3.314443054	3.159953885	3.345904929	2.441584841	2.611835511	2.162733506	3.014834563	2.711919928	1.805326044	2.70597046	2.97475447	2.433932503	2.798120865	3.076997681	2.823215361	2.510585018	2.391029113	2.931029313	2.454250697	2.23446146	3.246497367	2.957015977	2.814834563	3.083203242	1.945564883
COL5A1	3.463852598	3.37919121	3.397506903	3.611009958	2.914721511	2.895279943	2.532459094	2.866261035	2.812399436	2.716248052	3.156536295	2.864638845	3.765812063	2.803055825	3.029984721	1.869711663	3.131827063	2.867441444	7.362935731	3.253416325	2.313667514	5.892572568	3.316687412	3.244931902	3.780808844	7.364182609	7.229332272	3.40874634	3.553399361	2.839791537	2.614834563	3.701426444	3.356303544	7.122102099	2.919152274	2.963526962	3.575192352	6.380508698	3.343184709	2.419390923	3.442669613	3.094914864	2.956769259	2.721053341	3.197474868	2.968332683	6.599363892	8.284243963	4.363807878
CXCL13	2.190287483	2.379299367	2.454331743	2.267672239	1.923058795	1.916898622	1.73934777	1.943987368	1.322523845	1.867554959	2.167564606	2.671960666	2.921333579	2.886063325	1.848606602	1.869711663	2.350448944	2.867441444	1.90597046	1.291552016	4.943146739	1.950448944	2.282702412	4.47430796	2.132315159	1.817104782	1.750448944	2.082875016	1.649079273	2.156784037	2.384433944	3.248819563	5.696431674	2.58897796	2.388081908	4.257410104	3.995224966	2.242585532	2.208927748	5.452172974	1.90745861	1.724565055	2.167658815	1.848539326	2.563489867	2.028244739	2.720048325	2.552132877	2.062557383
IGFBP3	2.776864644	2.207614346	2.606366912	2.630322064	1.796923238	1.810963874	1.627344028	1.723187824	2.599511423	2.266079053	3.962057187	2.660965668	2.30597046	1.969070825	3.644062587	2.451089782	4.863251722	3.267441444	3.495643906	1.574559516	1.36406729	1.750448944	2.333665192	1.759815927	2.193116397	1.734097282	3.545904929	2.181245636	2.483064273	1.968562775	5.415503007	3.801926513	1.322318544	3.901426444	2.535475027	1.408075899	2.67060544	3.132714672	2.639751122	2.005076561	1.43204468	1.463763818	1.352295696	2.523418429	3.041953352	2.646796168	3.389006136	3.655797938	1.775965502
OAT	3.162648025	3.385778492	3.427390272	3.181417299	2.816850345	2.678933874	2.449974784	2.740165603	3.052939184	3.474720973	3.43035888	3.271438634	2.931827063	3.150448944	2.482591602	2.968082282	2.950448944	2.867441444	3.510444022	2.826440918	2.627420568	3.513205182	2.979787778	2.765645196	3.070202604	4.191038971	3.745904929	2.799867516	2.850484726	2.549940894	3.659313047	3.905076785	2.790288545	3.687348579	2.977053597	3.373712013	3.028521484	3.4007995	3.343015593	2.920593155	3.310006794	2.772627921	3.356630504	2.929536093	3.947262515	3.712005008	3.727283048	3.808678494	3.16053193
RET	2.620284268	2.651248635	2.580180763	2.68540171	2.056948127	1.850243316	2.040529964	2.00767123	2.122523845	2.448933078	2.209143176	2.706027649	2.85694796	2.486063325	2.565599102	2.303696663	2.867441444	2.867441444	2.433456444	1.54185977	1.162803342	2.648819563	2.56041547	2.101259577	2.771594602	2.420689163	2.414834563	2.399867516	2.097142139	2.479726006	2.614834563	2.814834563	3.592653632	2.18897796	2.135475027	2.804421065	2.507849202	2.708615252	2.915151519	2.481445797	2.44902246	2.138642921	1.616681315	2.298847079	2.913182114	2.34523724	1.950448944	2.616518496	2.311579883
YTHDF2	2.857683971	2.927689857	2.88315487	2.915632361	2.793288776	3.090570088	2.907181072	2.884658808	3.372831598	2.787476814	2.668234353	3.16093043	2.911919928	3.120048325	2.912992221	3.254674163	2.667441444	3.067441444	3.037136226	3.015543601	2.862677544	2.550448944	2.666518413	2.862730561	2.805816985	2.695568266	3.559327768	3.067837517	2.936421581	3.308511964	3.345904929	2.667441444	3.051089782	2.770356079	3.707468937	2.959803827	2.658826702	3.102191497	3.326814943	2.798401613	3.019075776	3.069237517	3.055139878	3.307332172	2.977567733	2.843607859	3.327710197	3.243484374	2.773816015
FOS	6.698625011	7.20472183	7.517327853	6.933810405	4.427585676	4.119135881	3.820303689	4.531116334	6.586090249	6.596652341	7.186412792	6.271050679	5.737415912	6.036970373	5.623429973	4.471117116	6.901951728	5.74517945	5.059031133	6.458391818	3.63174524	6.026641477	5.995317097	2.893954402	4.587195104	5.767068972	5.573847172	6.389680581	5.431576454	4.706072905	4.758484053	4.210290548	3.186704163	3.690536888	5.478887134	4.183554296	5.224289571	5.318506267	4.881119669	2.935123631	4.505782391	4.315624201	4.70748654	4.335881634	3.777567733	4.391421457	3.823713387	4.108404819	4.965638948
HMGB1	3.045794278	3.116776984	3.186436462	3.197304193	3.001876496	3.267148952	2.993067913	2.918893518	2.748380448	3.353560115	2.959370249	3.187011141	3.296227403	2.833456444	3.77737784	2.851089782	2.984433944	2.984433944	3.084448665	2.623275925	3.381213626	2.848819563	3.196794998	2.851702251	3.242891665	2.885074782	3.531827063	3.204202325	3.336421581	3.199647861	4.002162151	3.111919928	3.643784607	3.834741698	3.475424217	3.391489699	3.743488798	3.31957311	3.371797373	3.369817359	3.413908147	3.071750712	3.138147378	3.619027888	3.624975572	3.140693224	3.143894196	3.105475464	3.26054665
PLCG2	2.485184676	2.70441475	2.721272322	2.753332848	2.547012732	2.371613978	2.557659473	2.366655663	2.367002329	2.057061475	2.517256852	2.522540168	2.828912429	2.730541809	2.848606602	3.051089782	2.467441444	2.784433944	2.570356079	2.493946545	3.964535803	2.150448944	2.613772778	4.304342587	2.827616186	2.598482901	3.101426444	1.981245636	2.018678654	2.330033759	2.414834563	2.750448944	3.865167647	2.62296296	3.038678056	3.611518778	3.298807902	2.713088815	2.774050338	3.815666149	2.193515665	2.497748818	2.515051934	2.770826268	2.692261105	2.480851621	2.788084285	2.687747258	1.745564883
KRAS	2.479057028	2.773728572	2.51489442	2.964754376	2.752668225	2.733012255	2.829709481	2.463809892	2.683994829	2.593565037	2.801549606	3.10863888	2.434741698	3.350448944	2.765599102	3.103696663	2.150448944	2.931827063	2.363871783	2.821967356	2.346980195	2.711919928	2.574493335	2.830030815	2.807194262	2.715475401	2.350448944	2.936232324	2.927542757	2.251570275	3.214834563	2.950448944	2.756303544	2.90597046	2.285167274	2.701902503	2.806219821	2.795207134	2.87018431	2.46758244	2.843101167	2.562134437	2.626215165	2.170075841	3.177567733	2.506708224	2.323698666	2.782533495	2.516053445
PRKCB	2.147284905	2.431011553	2.337966093	2.712973945	1.996384272	2.249978237	2.023725877	2.169677041	1.16105286	2.297955577	2.189770868	2.742582616	3.101426444	1.969070825	1.531614102	2.103696663	3.067441444	3.359327768	1.724592341	1.499680413	3.103923279	1.633456444	2.213022351	3.090231266	2.104279628	1.998482901	1.750448944	1.90873162	2.101686154	2.213041259	2.731827063	2.550448944	2.695568266	2.053363579	1.923696289	2.516940002	2.671428661	2.278214633	2.503750096	2.922603888	2.036518243	1.811156937	2.11376668	1.781854579	1.951711129	2.009622859	2.214834563	2.235140377	1.311579883
SIGLEC1	2.706374779	2.675490037	2.806394356	3.009946141	2.990181616	2.946610194	2.961636158	2.71821289	3.328282661	2.432094052	2.491400249	2.714641393	3.438326079	2.769070825	2.448606602	2.303696663	2.750448944	2.667441444	2.441584841	3.807235541	0.835296052	2.628912429	3.000349939	1.953866458	3.134489594	2.703696663	2.384433944	2.931827063	2.561527758	2.356784037	2.331827063	2.214834563	2.356303544	2.98897796	2.813938512	1.808826326	2.45362766	2.070086237	2.859011393	2.41661966	2.250307714	2.124565055	2.4121373	2.046240198	2.744867986	2.54523724	2.473390913	2.659711726	2.18774424
NCF4	2.558876219	2.833008371	2.71837783	2.826201218	2.779444839	2.669980828	2.709757478	2.631763532	2.778781067	2.406166996	2.169863733	2.739262222	2.751734198	2.569070825	3.127070087	2.503696663	2.467441444	2.667441444	2.22296296	3.282859055	3.094665726	2.697842063	2.59440047	2.733233844	2.907304383	2.729553266	2.550448944	2.573117239	2.683064273	2.632948394	2.467441444	2.584433944	3.200782028	2.42296296	2.671839835	2.939241665	2.81964266	2.30332081	2.692994033	3.020210165	1.995228067	2.300113905	2.309222665	2.357403429	2.416096748	1.997844121	2.184433944	2.518147876	2.51233031
RB1	2.692096121	2.835318185	2.786455017	2.734065362	2.808105204	2.678669886	2.888947468	3.025212012	3.027012128	2.953329099	2.686856233	2.774089673	3.604341079	2.169070825	2.999584103	2.386704163	2.067441444	2.467441444	1.724592341	2.83440112	2.617342616	2.267441444	2.372194208	2.741194046	3.228745498	2.598482901	1.950448944	2.615230636	2.939321495	2.768562775	2.562227682	2.633456444	1.405326044	3.30597046	2.188081908	2.223439019	2.501294453	2.942859206	2.827511307	2.803600654	2.578616919	2.486859261	2.978152299	2.297561825	2.733089249	2.409622859	2.428912429	2.615233242	2.575965502
PTPRC	3.18318474	3.176048755	3.311589287	2.892123389	4.337424735	4.073749089	4.38725539	4.362230363	3.568287583	2.597970298	3.384692026	3.019353785	3.13995546	2.867441444	3.37737784	4.744549754	2.667441444	2.467441444	3.08151931	4.386695545	5.243167483	3.693298048	3.224801089	4.57452402	3.24841573	2.759953885	2.984433944	2.550845017	3.543333026	3.468042669	2.150448944	2.750448944	3.832467901	3.004341079	1.954096908	4.394031603	4.212717534	3.044297935	3.081771711	4.938163379	2.926810424	3.060108984	2.450666315	2.640410929	2.827875486	3.232579548	2.88151931	2.118147876	3.01234503
FH	2.584101111	2.489614634	2.674865728	2.469217711	2.499831378	2.473705391	2.312874127	2.2814705	2.103901964	2.699529226	2.054156487	2.449648962	2.604341079	2.886063325	2.965599102	3.168082282	2.267441444	2.867441444	2.62296296	2.641339663	1.831097147	2.150448944	2.569294294	2.218252077	3.135729862	2.265167647	2.950448944	1.799867516	2.127542757	1.956784037	2.267441444	2.350448944	2.122318544	2.53995546	2.905074408	2.896018994	2.503305186	2.801295356	2.739200493	2.706111456	2.568944315	2.703043261	2.042537918	2.706440649	2.997474868	2.643607859	2.428912429	2.182533495	1.511579883
PPP2CB	3.563167046	3.38040149	3.544531874	3.508387838	3.369832099	3.365225083	3.066731503	3.252801253	4.047503239	4.137487933	3.762250125	3.609386983	2.38897796	2.769070825	3.512992221	2.669711663	4.145904929	3.384433944	3.751734198	2.881058532	2.295791199	3.048819563	2.872863955	1.753866458	3.334588223	2.98745459	3.418418945	3.285269545	3.086252582	3.918184569	3.396212682	3.984433944	2.683789528	3.22296296	3.592555471	2.440050166	2.759730604	3.464290423	3.195771096	2.763191899	3.845475282	3.837356835	3.645357958	3.613425013	3.325784073	3.624985978	3.877628837	3.49222082	3.811355956
PRKAR2A	2.590634077	2.700785924	2.746782705	2.503847299	2.565840494	2.210071944	2.231009357	2.279933584	2.386909464	2.751481081	2.44602809	3.146699357	3.117749198	3.311919928	2.565599102	2.992653632	2.267441444	2.667441444	3.028912429	2.579033079	2.33685498	2.701426444	2.857500835	2.759815927	2.718987721	2.398482901	2.267441444	2.467837517	2.683064273	2.879726006	2.731827063	3.628912429	2.451089782	2.62296296	2.445983232	2.316940002	2.415098645	2.448703196	2.840270074	2.652541171	2.828500801	2.294914864	2.462445053	2.395932444	2.997474868	3.285325183	3.048819563	3.241089845	1.828572383
SKP2	2.921069454	3.322365062	2.800196818	2.865777563	2.607502549	2.292258564	2.461814375	2.701636588	2.486924184	2.74983698	2.672778368	3.25910663	3.648819563	3.150448944	2.331614102	3.115475401	2.350448944	4.028912429	2.717749198	2.52312245	2.835335989	3.493298048	2.135309293	3.05753152	2.874936385	2.798482901	2.584433944	3.002262045	2.418678654	2.221169656	3.493298048	3.531827063	3.083789528	2.70597046	2.323696289	3.144440707	2.952425428	3.241863281	3.157926646	3.101971274	2.704725626	2.475542556	2.542552639	2.995932444	2.607968352	2.823700724	2.957683667	3.093696726	2.42172924
PURA	2.590634077	2.818887698	2.532324809	2.740186255	2.299762559	2.152170621	2.178724204	2.494784023	1.889824098	2.657156875	1.947657471	2.560011807	1.78897796	2.433456444	2.565599102	2.503696663	2.667441444	2.867441444	3.053363579	1.748702913	2.866279761	2.614834563	2.663450304	1.881352442	2.532315159	3.051089782	2.984433944	2.516860017	2.444535257	3.001262521	2.614834563	2.614834563	3.251089782	2.770356079	2.579953511	2.891833826	2.803458661	2.761290435	2.731478678	2.072204111	2.34903718	2.275542556	2.487016403	2.297561825	3.108638099	3.198594548	2.847534309	2.932225742	2.64630059
TLR2	2.682540439	2.903855516	2.994316808	2.869756677	2.902421418	3.147246699	2.841824569	2.722019648	2.920909185	2.893579757	3.154430161	3.162568509	2.53995546	2.633456444	2.629984721	2.903696663	2.150448944	3.101426444	2.653363579	2.859140665	1.735379074	2.267441444	3.126993473	2.199630196	3.046238067	2.103696663	2.814834563	3.112316001	3.097142139	3.379836127	2.297842063	3.014834563	2.122318544	3.117749198	2.471089408	2.381325621	2.172985247	2.595207134	3.078871797	2.368794775	2.928444016	2.881492024	2.903273196	2.757403429	1.917726129	2.06222974	2.614834563	2.810689227	3.205406487
SPRY1	3.247464918	2.81291113	2.920729718	3.254668427	2.532581743	2.691556807	2.406455563	2.546011519	2.289824098	2.004454594	1.852871233	2.451898131	2.62296296	3.320048325	3.229984721	1.986704163	2.731827063	3.067441444	3.114314457	1.578143898	1.709869064	3.279220182	1.84342297	2.335244577	2.635229794	3.265167647	2.750448944	3.045631254	2.193572478	3.113711006	2.267441444	2.414834563	2.005326044	2.70597046	2.822066908	2.665156343	2.709134455	3.443900707	2.588128203	1.988633608	2.835266445	2.366143626	2.442537918	2.43446146	2.596189614	2.997844121	3.209005294	2.986117877	2.854428986
FAS	2.730840687	2.341099278	2.657209961	2.551401989	2.300295607	2.315533671	2.732183902	2.901140731	2.886924184	3.050645481	2.478727837	2.790804729	2.887348579	2.169070825	2.848606602	2.334097282	3.301426444	3.131827063	2.997856783	0.613088532	2.583692511	2.614834563	2.618316793	2.818252077	2.287836675	2.757192725	3.218418945	2.514681088	2.501686154	1.987184656	2.931827063	2.897842063	2.998482901	3.053363579	2.916853146	2.831517936	2.698244899	2.7592114	2.925645003	2.648613966	2.735959451	2.954829262	2.734424242	1.91746896	2.846497367	2.363859121	3.248819563	2.869125377	2.737436486
MIB1	2.886362203	2.634426256	2.641521839	3.003049237	2.559685144	2.59282734	2.352365031	2.444666533	2.993027128	2.453477093	2.873528795	2.699234465	2.687348579	3.033456444	2.531614102	2.937681663	3.150448944	3.267441444	2.834741698	2.125537017	2.138058018	2.467441444	2.683357439	1.953866458	2.748637912	2.812560766	2.784433944	2.296952882	2.623152217	2.568562775	2.984433944	3.048819563	2.303696663	3.17394046	2.799860646	2.656234166	2.395330264	3.021063737	2.753515262	2.253504574	2.813561553	2.756400569	2.442537918	2.593633317	3.299104248	3.106708224	3.345904929	3.37522832	2.809950502
H3-3A	4.480731411	4.155071132	4.344527686	4.381164825	4.810432893	4.816909594	4.691729113	4.913886045	4.575060273	4.781119018	4.599400119	4.036235044	3.737776532	3.692012794	4.890005652	4.983445401	4.165812063	3.667441444	4.776985609	5.131623028	5.288044391	4.889896762	4.645864123	4.89934021	4.700978802	4.906705451	4.954783753	4.665422951	5.099333219	4.751738651	4.36380133	4.123698666	5.325662794	5.043620522	5.506688793	5.057244229	5.355430822	4.764566383	4.828659444	5.345341116	5.450972744	5.337609065	5.083948106	5.29702919	4.793754074	4.867049896	4.623692893	4.955215887	5.507147103
CD79B	2.190287483	2.277998913	2.628586703	2.449310576	1.913838805	1.774564307	1.831699354	2.16917567	2.361803287	2.575013609	1.967564606	2.343172782	2.887348579	3.086063325	2.048606602	3.103696663	2.550448944	2.867441444	1.558577341	1.182687913	3.549501892	1.750448944	1.907808589	4.295586249	2.258325237	2.548175147	1.950448944	2.141431366	1.449079273	1.821169656	2.833456444	2.384433944	3.296391488	2.10597046	1.640688789	3.468012903	3.009634523	2.125593032	2.501216813	4.057940085	2.119525743	1.421650421	2.081066934	2.170075841	2.850081749	2.46222974	2.711919928	1.962626361	2.262557383
SP1	2.639965009	3.048487475	3.093648793	3.145670463	3.103820801	2.942645285	3.064048549	3.118565915	3.084913451	3.156419904	2.926135676	3.044676826	3.131827063	3.097842063	2.712992221	3.303696663	2.350448944	2.667441444	3.201441165	3.281808959	3.208662487	2.384433944	3.475876656	2.632329943	3.061645631	2.927254139	3.862897429	2.827368221	3.370406581	3.441827218	3.143605801	3.028912429	2.665167647	3.287348579	3.341453937	2.86484791	2.966214899	3.019811939	3.06692338	3.083171776	2.806256378	2.911657005	3.172132378	2.98543896	2.996189614	2.998594548	3.273390913	3.599005889	3.833045946
IKBKG	2.670857101	2.805484897	2.516322834	2.689390405	2.492404464	2.446885385	2.365178698	2.471889512	2.746369715	2.373657902	2.330679691	2.595519444	3.028912429	2.886063325	2.712992221	2.069711663	3.165812063	2.467441444	2.558577341	2.725537017	2.206039185	1.897842063	2.810843423	2.682637696	2.458016804	1.986704163	2.267441444	2.179960382	2.577850511	2.518255021	2.679220182	2.350448944	2.839311044	2.38897796	3.169460027	2.615310622	2.289227321	2.856663397	2.546810873	2.441224465	2.688956929	2.864514245	2.873761759	2.49301781	2.777567733	2.514836621	2.576305547	3.072313686	2.375965502
CAPN2	4.404348958	4.341294584	4.277200833	4.477573406	3.989302963	3.837252779	3.784572794	3.905610294	4.763227859	4.908927307	4.51051468	4.256217003	3.493298048	3.603055825	3.674463205	3.134097282	3.101426444	3.467441444	4.720430483	4.247208257	3.493939635	3.184433944	3.966272915	3.432425343	4.080458705	4.285074782	4.52498392	4.469896513	4.76600132	4.352633346	3.713205182	3.956398413	3.168082282	4.19101364	5.226887064	3.288251786	3.095807017	3.701252271	4.381611506	3.003759824	5.372048197	5.340227407	4.88636194	4.759722097	3.673177192	4.179972667	3.525342768	3.992720888	4.874433161
RGMB	2.824272484	2.766955882	2.577662175	2.957866247	2.550745831	2.374767442	2.2589345	2.176280053	2.492218627	2.952990443	2.537163987	2.965841077	3.151734198	3.086063325	2.365599102	1.869711663	2.667441444	2.467441444	2.769070825	1.974559516	1.62262364	2.150448944	2.589686776	2.398344942	2.885825942	2.978575766	2.067441444	2.893298048	2.366071773	2.104177156	1.950448944	3.079220182	2.922318544	3.53995546	2.251182273	2.422904192	2.723212321	3.339578874	2.929664898	2.365321348	2.850307714	2.643952084	2.767658815	2.753848488	1.751711129	2.823700724	3.392095816	2.332225742	2.609950502
SPANXB1	2.829867598	2.534190176	2.945728918	2.71735103	2.101617263	1.994076852	1.876135774	1.275850437	2.312030361	1.89559049	2.464770171	2.826642314	2.98897796	3.769070825	1.331614102	1.469711663	2.750448944	4.467441444	0.40759984	1.553638507	0.84719499	1.233456444	2.86204485	2.319881458	2.707809769	1.552719163	1.750448944	3.071421899	2.969656154	0.322799037	2.233456444	2.818418945	3.005326044	1.58897796	2.07467379	2.381445821	2.599310718	2.90332081	2.799657885	2.213739784	2.44514209	1.980756318	3.005228197	2.936090841	3.325081051	2.563859121	1.954033326	3.121732258	0.194587383
CR2	2.502806421	2.546908509	2.020973593	2.47240602	2.010055076	1.887161648	1.91566216	1.840180324	2.025438479	2.340068975	1.967564606	2.639762291	2.982134817	2.686063325	2.712992221	2.186704163	3.301426444	3.184433944	2.041584841	1.174559516	1.92846763	1.750448944	2.224801089	2.218252077	2.062730499	2.851089782	2.350448944	1.399867516	2.135671154	1.873776537	2.033456444	2.745904929	3.859968606	2.42296296	1.723696289	3.185799184	2.70182928	2.342600252	2.454455847	4.873439885	2.099618608	1.829778818	1.903273196	1.944969665	2.382111748	1.94523724	1.686063325	1.653762257	2.440351121
TPSAB1/B2	6.3444686	5.44104119	5.209530479	5.810150111	3.763317004	4.593612526	3.472333415	3.314258236	4.527953254	4.688071741	4.866341506	4.060933972	3.649942007	2.769070825	5.181833961	2.262192913	4.893150053	4.920886742	5.890491983	4.512831625	1.843505225	4.222096406	3.183972945	3.170101317	3.374521636	3.71368321	4.996375492	4.83204035	3.262137405	4.311438998	3.137133905	3.394420491	3.505326044	5.789417678	5.966809444	3.996835924	4.721866967	5.122023466	5.123986473	3.63648481	4.018149602	6.268525942	6.160155829	4.83004212	3.825081051	2.760017832	6.396712043	4.282696306	4.652527072
HLA-DRB	5.463568377	5.288628102	5.976549342	5.796938517	7.042506749	7.035884117	7.305806029	6.921923498	6.558935564	5.834194665	5.230362929	5.186401415	4.110305268	4.428912429	6.469084881	6.742784188	4.579889929	4.218418945	5.090254974	7.441855768	5.93824581	5.486339466	6.216012073	5.955524824	6.031676092	5.717560916	4.230197682	5.915332627	6.447087287	5.743053024	3.131827063	3.248819563	5.710931386	4.514849284	5.869349487	5.625158245	6.191791498	5.14340745	5.737414652	6.143058452	6.014520407	6.45898629	6.070566314	5.823695937	4.167074249	5.538884196	4.796240858	4.415558862	5.572564217
SLC25A1	3.217737071	3.349509314	3.224852331	3.200105342	3.058002062	3.02104721	3.002355816	2.882125526	3.073501345	3.34983698	3.003848734	3.268138901	2.867441444	2.486063325	3.374477926	2.069711663	3.448819563	3.301426444	3.554033326	2.874642538	3.086072319	3.384433944	3.397588779	3.313722782	3.084252293	3.012560766	3.267441444	3.184433944	2.761527758	3.170957303	3.403806252	3.557683667	3.724354225	3.170356079	3.545008877	3.559803827	3.552649536	3.197384797	3.348401929	3.352036795	3.376740672	3.801331897	3.48062985	3.408225971	3.556184692	3.61320724	3.373405633	3.5270267	3.755987914
ITGB7	2.906869627	2.649871358	2.572161286	2.574431473	2.627368388	2.26292679	2.234602065	2.536255044	2.508445979	2.353491814	2.617271573	2.720827765	2.170356079	3.150448944	2.165599102	2.586704163	2.467441444	2.867441444	2.667441444	1.657567016	3.050909597	2.267441444	2.535309293	3.032329943	2.46361968	2.051089782	2.867441444	2.49175384	1.566071773	2.26564814	2.350448944	3.026613301	2.239311044	3.22296296	1.885167274	3.095556962	2.46784428	2.264791794	2.584319714	2.990573888	2.568944315	2.381645499	1.733673815	2.087068341	2.724960852	2.26222974	2.520048325	1.982533495	2.357343621
OAS3	3.034898052	2.821323942	2.743724909	2.811855353	3.073513158	3.085776123	3.153605299	2.962202187	2.889824098	2.427550037	2.771148987	2.944469167	2.93995546	2.569070825	1.965599102	3.186704163	3.184433944	2.667441444	2.18897796	2.764066032	2.4161728	2.214834563	3.183972945	2.579723062	3.002818442	2.134097282	2.584433944	2.633852517	2.600056773	2.930033759	3.331827063	3.111919928	3.039311044	2.62296296	2.822066908	2.248010368	2.601020779	2.428507666	2.615231198	2.500328917	2.518148466	1.758550056	2.456615784	2.393633317	2.260575233	3.068179208	2.228912429	2.815233242	2.145564883
STAT5B	2.781971663	2.787290165	2.681193584	2.629012337	2.530102629	2.661926653	2.543274745	2.417251811	3.078795787	2.397970298	2.441187896	3.035048596	3.267441444	2.730541809	3.241763459	2.786704163	3.501426444	3.565812063	2.697842063	2.320337975	2.794232479	2.497842063	2.406179208	2.696715562	2.499615413	2.337681663	3.218418945	2.381245636	2.297142139	2.187184656	2.067441444	3.067441444	2.386704163	3.10597046	2.832560392	3.143715228	2.793974557	2.61017418	2.883716217	2.657326339	2.272117903	2.552720786	2.281066934	2.604060841	2.751711129	3.360065532	2.376305547	2.74400448	3.007771574
FADD	2.709019016	2.617944333	2.775711823	2.767445807	2.577342273	2.488939262	2.394762099	2.212679619	2.756508845	1.420777347	2.726135676	2.769029385	2.434741698	2.633456444	3.029984721	2.903696663	2.614834563	2.867441444	1.536371078	2.247073532	2.358559872	2.414834563	2.549387159	2.476808427	3.115822727	2.431182647	2.950448944	2.264253135	2.410550257	1.704177156	2.414834563	2.531827063	2.639311044	2.50597046	1.923696289	2.837612285	2.13663516	2.688708117	2.892056076	2.44489083	2.297715553	2.358550056	2.108567639	2.72700281	2.951711129	2.320131063	2.809005294	2.635140377	2.492958002
FZD4	2.803354703	2.818185486	2.49723335	2.588971371	2.287297445	2.270397874	2.08631374	2.50307043	2.839516345	2.96845886	2.440198821	2.796017189	2.834741698	3.003055825	2.512992221	2.069711663	2.750448944	2.984433944	2.853363579	1.257567016	1.357582995	2.550448944	1.67740797	1.501259577	2.904516124	2.051089782	2.350448944	1.882875016	1.966071773	3.34704098	3.184433944	2.550448944	2.205326044	2.18897796	1.206703789	2.306446518	2.642738103	2.608600532	2.578133342	1.975306169	2.116337434	2.521665141	2.804008903	3.012939665	2.947167114	2.442322605	2.871025826	2.733510996	2.96329309
DUSP8	3.010591171	2.889831791	2.968748869	2.936880583	2.608199513	2.372313394	2.416095623	2.208372987	2.089824098	2.693271324	3.057344796	2.97786771	2.90597046	2.920048325	2.795999721	2.651089782	2.701426444	2.467441444	2.42296296	1.691552016	1.842957924	2.350448944	2.783372159	2.335244577	2.031645412	2.451089782	2.784433944	2.379960382	1.301686154	2.718255021	2.833456444	3.448819563	2.366797028	3.30597046	3.052467527	2.318225256	2.55361294	2.813897316	2.96405696	2.693732936	2.467966191	2.886608157	2.943207665	2.609355284	2.69608287	2.57922224	2.803055825	2.035140377	2.96329309
PARP9	3.313262908	3.087770146	3.134857362	3.062733416	3.795211333	3.587430728	3.722762116	3.679173011	2.969999986	3.341521159	3.227765057	3.324265323	3.301426444	2.169070825	3.263969721	3.832467901	2.667441444	2.784433944	3.234741698	2.759125944	2.730608681	2.350448944	2.941793589	2.696715562	2.781337659	3.276946385	1.950448944	2.815230636	2.581434892	2.967207068	3.150448944	2.667441444	2.548175147	2.370356079	3.018482527	3.031517936	2.820297686	2.921049016	3.149798249	3.229168863	3.21260192	3.530208433	2.828748448	3.238935023	2.872353971	2.609622859	2.676320268	2.816518496	3.166222445
MAP4K2	2.674176403	2.786496385	2.760036976	2.510935035	2.196858453	2.640642242	2.324721802	2.107564486	2.910019628	2.209749036	2.652871233	2.737068536	3.363512936	2.369070825	1.848606602	3.051089782	2.467441444	2.467441444	2.38897796	1.778143898	2.656857784	2.033456444	2.566364938	2.985840726	2.435229794	1.469711663	2.750448944	2.271846705	1.735671154	2.847026259	2.331827063	2.731827063	2.620689163	2.570356079	2.335475027	2.38727509	2.367690805	2.791979448	2.794147488	3.052175512	2.201739462	2.332623	2.275237665	2.615304752	1.86870363	2.009622859	2.731827063	2.170754758	2.020443986
SYT17	2.785743468	3.122477397	2.988250886	2.623916005	2.517280663	2.552170621	2.472967834	2.559933984	2.392858932	2.821767499	2.987760135	3.047824016	2.382134817	3.297842063	2.565599102	2.069711663	2.750448944	2.867441444	2.403055825	1.265695413	1.547089511	1.697842063	2.930014851	2.062730561	2.820617101	2.186704163	2.150448944	2.330937882	2.791928376	3.032948394	1.950448944	2.633456444	1.805326044	2.50597046	2.298590113	2.453839637	2.373520074	2.364872474	2.996354593	2.213906715	3.054129478	3.117606474	2.870038623	2.609355284	3.124960852	2.526615359	2.479220182	2.762626361	3.233045946
TFRC	3.214264347	2.954898961	3.308628004	3.311281629	3.28373319	3.504358714	3.960756425	3.335766948	3.826168413	3.158765763	2.698634971	3.273840405	2.653363579	2.886063325	3.210077586	3.729553266	2.467441444	3.384433944	3.43249681	5.487015479	2.938140234	2.350448944	3.479466966	2.696715562	3.916633765	3.134847709	2.550448944	2.644346001	3.581434892	2.538162156	2.067441444	3.218418945	2.674185225	2.50597046	1.671089408	2.959942581	2.572985247	2.845635087	2.794662277	2.713738481	3.3426471	3.549223638	2.804008903	2.543325563	2.416096748	2.593300105	3.030197682	2.646919114	1.862557383
ADH1A/B/C	5.77385912	5.280153366	5.266019854	5.620872444	4.443328214	4.606401146	3.924332519	4.230526452	4.660030747	5.021367874	4.977323789	4.389622372	4.36380133	4.462897429	3.794644014	2.786704163	4.302176871	3.848819563	3.996501077	2.272395308	3.967917858	4.79113384	3.206179208	3.758031588	4.262419143	3.393938885	4.581412566	5.109090192	4.909483879	5.37625056	4.551854397	4.208279815	3.890369224	4.204341079	4.565475246	4.134510226	4.494165224	4.684351892	4.563839309	3.388322253	4.302721312	4.148850713	4.412376934	4.155392696	5.165410109	5.476504195	4.448284736	3.884092423	4.894959192
C4B	2.939136015	2.86078423	2.938595055	2.796207838	3.128335266	3.189412638	2.920785789	2.903175391	2.660312661	3.516959616	2.765150039	3.220245714	3.404341079	2.286063325	2.995999721	2.734097282	2.584433944	2.984433944	2.767456165	1.650723873	2.793603676	2.667441444	2.883357439	1.501259577	2.794828799	1.934097282	1.950448944	2.834741698	2.366071773	3.016625641	3.214834563	2.911919928	3.295568266	2.10597046	3.153137274	3.440837278	3.566076145	2.799904804	3.347692115	3.319193928	3.119800351	3.382065979	3.850694491	3.510163785	3.205068438	3.986090331	3.170476278	3.099525996	3.107786295
SFN	3.206218005	3.139565566	2.695343228	3.098896079	3.259514826	3.257214111	2.588346224	2.547470779	3.028626788	2.946671986	3.167853	3.1022292	2.951734198	2.569070825	2.629984721	2.768082282	2.350448944	2.667441444	2.358577341	2.325537017	1.843184318	2.814834563	3.151099562	2.482637696	2.972079949	2.707347004	2.784433944	2.753210104	3.287537836	3.002547775	3.067441444	2.931827063	3.117774529	2.867441444	3.699995566	2.64571124	2.914848286	2.640170965	3.786427487	2.600412346	3.955103727	4.270580792	3.898241085	3.820424097	2.816096748	2.938394097	2.614834563	2.770754758	3.601822105
PRKAR1B	3.097271847	2.869870516	2.661682523	3.101952319	2.446740696	2.626063005	2.496381695	2.339371823	2.851295083	3.00375243	2.626944177	2.927312061	3.184433944	3.150448944	2.165599102	2.734097282	2.901426444	2.984433944	2.653363579	2.368539595	1.753038979	2.162227682	2.769294294	2.236873958	2.732315159	2.982160148	2.667441444	2.464253135	2.083064273	2.762733506	3.131827063	3.448819563	2.786704163	2.10597046	2.335475027	1.981325621	2.537290187	2.65429831	2.921527079	1.904409156	2.352451883	2.197829498	2.409838172	3.009355284	2.607968352	3.126615359	2.637040825	2.846919114	3.062557383
COL3A1	3.773153323	2.844180843	3.232423404	3.919591712	3.433008503	3.351790714	2.673181944	3.505739991	2.741075273	2.448933078	2.726135676	2.708631279	3.796212682	3.433456444	3.75292669	3.915475401	3.279220182	2.984433944	9.655211424	4.06977856	4.022781874	8.03689465	4.108365733	5.321864672	5.503774633	9.678479397	9.309712941	4.652677831	4.897960867	4.114032857	3.507375913	3.751199371	4.023083692	9.550765803	5.624626729	3.627830365	5.778760475	9.076690558	5.075566569	4.059146385	5.665824208	4.775173777	5.128403922	4.045227786	4.701794955	4.140693224	9.116053614	10.25107009	5.543171257
EGR2	2.720810855	3.184419439	2.508454655	3.046527741	2.410722173	2.19006618	2.714664032	2.570070365	2.639516345	2.442983609	1.814342218	2.432451601	2.770356079	2.686063325	2.248606602	2.869711663	2.667441444	2.667441444	2.769070825	4.429358172	2.012783699	2.731827063	3.482308681	2.070858958	2.773209262	4.244535034	1.750448944	2.391739119	3.039336216	2.479726006	3.028912429	3.176305547	1.805326044	3.248819563	2.949552893	2.74891427	2.141834202	2.77895034	2.806750084	2.620831983	2.479116988	2.770617188	2.386280696	1.770075841	2.66870363	2.357015977	2.609005294	2.653762257	1.858973002
HLA-DPB1	2.778248527	2.794456586	2.676862545	2.582299652	2.26978219	2.472351429	1.837016632	2.284908518	1.991453479	2.488747347	2.531334718	2.903253214	2.33995546	3.033456444	2.482591602	2.386704163	2.467441444	3.384433944	2.170356079	2.055952356	2.60575241	2.033456444	2.811011618	2.598344942	2.762180951	2.715475401	2.667441444	2.848819563	2.474935876	2.021169656	2.784433944	3.214834563	2.386704163	1.98897796	2.188081908	2.647355342	2.906234541	2.515099548	2.70664334	2.526445739	2.574893784	2.422935675	2.778152299	2.090718682	2.630174614	2.557015977	2.945904929	1.401155376	2.284829605
IRF2	2.6027917	2.476212288	2.457017589	2.404297265	2.605496375	2.412508081	2.658236055	2.514027086	2.186909464	1.931940578	2.231950225	2.643534096	2.750448944	2.886063325	1.931614102	2.069711663	2.867441444	3.184433944	2.203055825	1.889252888	2.59249235	1.750448944	1.999694912	2.652237077	2.156231482	2.768082282	2.267441444	2.824438866	2.717049273	3.085555275	2.550448944	2.311919928	2.734097282	2.70597046	2.271089408	2.626627327	2.541929602	2.752272857	2.616008815	2.582217614	2.236518243	2.172627921	2.186280696	2.03446146	2.582111748	2.797844121	2.320048325	2.415233242	2.401822105
NDUFB8	3.172189742	3.237089005	2.965456836	3.162211672	2.913501907	2.846956858	2.581851023	3.098663967	3.131402669	3.146648671	2.892852433	3.060026528	3.111919928	2.369070825	3.274463205	1.786704163	3.365812063	3.267441444	2.717749198	2.291552016	3.033263644	3.293298048	2.772878675	2.830030815	3.070202604	3.237762343	3.313205182	3.112553384	2.898427392	2.602974924	4.023713387	3.662897429	2.678590487	3.02296296	2.523696289	2.848010368	3.229315264	2.957567299	3.036972449	3.024162816	2.708021613	2.905220924	3.124823167	2.946909945	3.299104248	2.831829121	3.086063325	2.828656081	2.737436486
MIA	2.985339634	3.04893104	2.726679187	2.938173162	2.605623869	2.477527156	2.462637597	2.678541144	2.45942348	2.479333697	3.081657192	3.239128835	3.604341079	3.320048325	2.66038534	2.269711663	2.667441444	3.301426444	2.511919928	1.805783356	1.839630861	2.594927428	2.024801089	3.048652696	3.035396724	2.748175147	2.150448944	2.644346001	2.038050962	2.104177156	2.459313047	2.794927428	3.069711663	2.770356079	2.505074408	2.851828904	2.647937145	3.24498006	3.189582789	2.434882693	2.781011448	2.70435183	2.753046123	2.627618317	3.283531922	2.548821621	2.725342768	2.493696726	1.951514352
MFGE8	3.437741177	2.94141815	3.017107297	3.111413714	2.412568271	2.168029597	2.320679158	2.558919569	2.303901964	2.499240831	3.034249352	3.03432358	3.579234903	3.428912429	3.274463205	2.620689163	3.796212682	3.901426444	3.162227682	1.557581737	2.386595403	2.950448944	2.566364938	2.018252077	2.86361968	3.554754843	4.082804564	2.527353501	2.927542757	2.718255021	5.219969758	4.679783185	2.005326044	3.85694796	2.123696289	2.709634827	2.795330264	3.287064016	3.062687798	2.261098144	2.883926082	3.015729128	2.778152299	3.057556904	5.384491176	5.826791575	3.847463857	4.186284807	2.726943002
C2	2.378970778	2.295993944	2.277138792	2.249310576	3.004658464	2.950372829	3.095456285	2.606184814	2.414410168	2.982536726	2.603848734	2.786521954	2.453363579	2.086063325	3.441763459	2.869711663	2.731827063	2.667441444	2.053363579	3.486332481	1.675090284	2.362227682	2.830750557	1.818252077	2.776793644	2.069711663	2.867441444	2.722809485	2.747449892	3.2782501	2.414834563	2.233456444	1.922318544	2.62296296	2.149552893	2.150925003	2.050698305	2.689993371	2.544135067	2.063512711	2.357916004	3.118010307	3.49238364	3.376775737	2.299104248	2.06222974	2.130541809	1.415233242	2.254428986
TACSTD2	3.138124167	3.334187427	3.052639427	3.272117986	3.621454823	3.416725918	3.293797994	3.34748849	3.483902806	3.758894289	3.708822364	3.430867182	2.30597046	1.969070825	2.810077586	2.586704163	3.028912429	2.984433944	2.392562341	2.122467424	1.24707479	1.867441444	3.08033606	2.310138401	3.033704408	2.269711663	3.648819563	3.953239545	3.310564978	2.949940894	2.350448944	2.725342768	2.356303544	3.234741698	4.267345779	2.078410987	2.233720526	2.565695696	3.313745978	1.575210769	4.016311442	4.144702779	3.6121373	3.600406007	2.830174614	3.023700724	1.886063325	2.713603861	3.647585843
TOX	2.648975918	2.747048747	2.457428321	2.24118218	2.238959702	2.052420979	2.150699359	1.953184609	1.708445979	2.479848485	2.155785868	2.589224915	2.42296296	2.833456444	1.731614102	2.503696663	2.414834563	2.667441444	2.667441444	1.413088532	2.800208258	2.667441444	2.64342297	2.359815927	2.845723278	2.334097282	2.667441444	2.169466898	1.901686154	2.221169656	2.897842063	2.067441444	2.186704163	1.90597046	2.206703789	2.512395987	2.626126955	1.944214913	2.475025769	2.154827864	2.194434287	1.505943174	2.3291298	2.512924945	2.430174614	2.114836621	2.330541809	2.557427319	2.375965502
NFAM1	2.572391082	2.668956891	2.463837417	2.578081814	2.219659379	2.355335614	2.476721586	2.385229329	2.398688202	2.229656171	2.234249352	2.85362318	2.487348579	2.286063325	2.131614102	2.386704163	2.701426444	2.867441444	2.370356079	2.899053563	1.599863322	1.950448944	2.800349939	1.945738061	2.444108618	2.186704163	2.350448944	2.147260635	2.083064273	2.485555275	2.711919928	2.550448944	2.122318544	2.18897796	2.335475027	2.657027946	2.459715883	2.382673475	2.742005618	2.330732284	2.322051264	2.214741318	1.578152299	2.704796548	2.860575233	1.880851621	2.267441444	2.529926614	1.820443986
CD96	2.031042832	2.481820678	1.968366712	2.307757858	2.30591282	2.478146696	2.5667393	2.263692814	2.283994829	2.466899932	2.486856233	2.396241695	1.90597046	2.486063325	1.648606602	2.934097282	2.350448944	2.867441444	1.758577341	1.047073532	2.936580003	2.467441444	2.658786089	2.799630196	2.176793644	2.334097282	2.931827063	2.096952882	2.135671154	2.221169656	2.350448944	2.784433944	2.503696663	2.10597046	2.115567892	2.408826326	2.390131222	2.565291862	2.703086044	2.66758244	1.958054758	2.138642921	2.106923537	2.15145396	2.616096748	1.94523724	2.762227682	1.453762257	2.526943002
ARID1B	3.108208896	3.133298246	2.840908904	2.78682609	2.614372697	2.555191999	2.710980472	2.638393699	2.527630863	3.391127155	3.09343593	2.848126326	3.365812063	2.803055825	2.946977221	2.103696663	2.867441444	2.867441444	2.950448944	2.645062799	3.26967996	3.273390913	2.778966898	3.024201546	2.615322659	3.042961385	3.131827063	3.05970912	3.175605623	2.702821449	3.331827063	2.594927428	3.479245513	2.73995546	2.994031377	2.810072717	2.769647009	3.040286404	2.943577837	3.205235441	2.842584165	2.977922363	2.956630504	3.136416461	3.041953352	2.959315105	3.16452681	3.671519905	3.077920503
FLNB	3.46645184	3.26266397	2.687156968	3.177288034	2.436972284	2.340390138	2.395823448	2.419964756	2.817310082	3.072682064	2.822566015	2.923960735	2.687348579	3.867441444	3.248606602	2.669711663	3.184433944	3.501426444	2.414834563	2.06644584	1.799696392	2.150448944	2.958265983	2.145738061	2.721425602	2.895568266	2.984433944	3.255619353	2.747449892	2.538162156	3.897842063	3.713205182	2.156303544	1.78897796	2.505074408	2.550925003	2.075149455	2.640286404	2.997562191	2.33820439	3.494786198	2.994929584	1.83075918	2.95145396	2.78569613	1.880851621	3.062897429	2.287747258	3.234521852
RRM2	2.675305716	2.772886122	2.710312719	2.815175747	3.092785322	2.688544903	2.793193174	2.706180603	2.882518923	2.507369228	2.81881578	2.893258353	3.204341079	2.769070825	2.648606602	2.937681663	2.467441444	2.467441444	1.724592341	2.936545289	2.060477136	2.150448944	2.399694912	2.301259577	3.201244794	2.178575766	2.467441444	1.630268135	2.230457392	1.904177156	2.267441444	2.911919928	3.168082282	2.42296296	2.599860646	2.764347842	2.341834202	3.008922382	3.124872918	2.58295651	3.187719851	2.133443879	2.533673815	1.86844646	2.933089249	2.526615359	3.107375913	3.087747258	2.440351121
ANXA1	4.743893492	4.644954186	4.940485129	4.902076766	4.227537176	4.113993206	3.99608319	4.050336098	5.438950035	5.214178524	5.0418192	4.764004082	3.667441444	3.369070825	3.961055087	3.559953885	4.813874929	3.584433944	3.855161335	5.598103273	3.012909397	3.727283048	4.203302063	2.644108681	3.951782868	3.760468674	4.030197682	4.043731477	4.425763263	3.735140778	3.662897429	2.531827063	2.762253013	3.628912429	4.024125905	2.545725961	3.102291312	3.931864351	3.785201134	2.49309245	4.772689103	5.020860366	4.458321517	4.157738554	3.61968113	3.443607859	3.922084006	3.524612134	3.55662137
ROPN1	2.630994162	2.895216327	2.714226118	2.48540171	2.163304619	2.113156257	1.930330192	2.13538595	2.273501345	2.572864122	2.257344796	2.954968166	2.887348579	3.003055825	1.931614102	2.651089782	2.467441444	2.667441444	2.10597046	0.993181397	1.589557262	2.467441444	2.555871454	2.153866458	2.796819494	1.734097282	2.267441444	2.316860017	1.649079273	2.46564814	2.848819563	2.750448944	2.869711663	2.42296296	2.188081908	2.570832137	2.515083924	2.742065426	2.838116448	2.301959743	2.247546554	1.635728286	2.281066934	2.215839579	3.182111748	2.280851621	2.320048325	2.532225742	1.809950502
HLA-DRA	5.585199271	5.353729906	5.981150182	5.854964478	7.09492639	7.289245726	7.441005352	7.167157598	6.701422443	5.756909643	5.201340076	4.987404705	4.260886696	3.750448944	6.642716612	7.021618847	3.750448944	4.282804564	5.406400075	7.630478836	6.780006482	5.747310382	6.359403307	6.759239647	6.3224128	5.911166223	4.113205182	6.069004872	6.909118965	6.246160849	3.067441444	3.459313047	6.602789942	4.682804564	6.052553613	6.607121311	6.507785071	5.20039226	5.787682901	6.924231111	6.141358529	6.561359101	6.130172288	5.595861992	4.389346471	5.465225618	5.396043567	4.448492763	6.036701766
RBX1	3.075472646	3.280468641	3.363822696	3.015220278	3.237076158	3.339595818	3.10592459	3.405935105	2.922523845	3.313083059	2.849849855	2.814615506	2.687348579	3.209005294	3.399584103	3.148175147	2.614834563	3.101426444	3.165812063	3.288293255	3.121509048	2.996212682	2.930904032	2.993800927	2.859801143	3.226638632	3.184433944	2.965812063	2.664442392	3.017514822	3.014834563	3.471915007	3.398482901	3.287348579	2.996960732	3.21573777	3.26393372	3.447312644	3.254144334	3.204163658	3.134305365	3.214691839	3.401247743	3.321220272	3.151711129	2.701509182	2.79851181	3.120542405	3.653299674
PBRM1	2.131504342	2.61254312	2.468785524	2.460290593	2.550564999	2.676432937	2.856421279	2.667076149	2.117042861	2.336233189	2.821366281	2.59217706	2.453083767	2.102404158	3.054922436	1.803044996	3.965067674	2.800774777	2.709896706	3.161011266	2.499271686	2.623431444	2.455831422	1.760524156	2.743928828	2.747706663	2.524424976	2.698936038	3.108001988	2.786904844	3.233456444	2.535753309	3.381753716	1.922311293	2.213019623	1.738041931	1.58252959	2.488283311	2.555484656	2.32987322	2.575320071	2.314089651	2.332587561	2.863210745	2.399011526	1.866155986	3.078831831	3.353840128	3.187014024
Negative Probe	2.032927899	2.157024318	2.036147087	1.988216662	1.592364061	1.504080524	1.450453689	1.228861415	1.605704777	1.795412486	1.85156658	2.474915366	2.338674983	2.537374348	2.16183131	2.094855644	2.404828193	2.677506611	1.73649307	1.116796899	0.400889693	2.019927568	1.97530897	1.290992541	2.101609213	1.995925283	2.321777277	1.747825385	1.571425444	1.789710208	2.318816442	2.486556364	1.366589211	2.121308793	1.401042786	0.520344772	0.907450238	2.031033536	1.944606168	0.31194915	1.467570441	1.230844692	1.322016442	1.445863997	2.471126214	1.929795131	1.906160185	2.107480457	1.515766796
SLC7A5	2.507279983	2.63809262	2.52203115	2.790114101	2.612878835	2.424920275	2.104982863	2.43406266	2.439516345	2.017877433	2.623755868	2.7748753	3.476320268	3.086063325	1.965599102	2.069711663	3.101426444	2.667441444	2.016478664	2.208544516	2.175278698	2.950448944	2.424801089	1.836873958	2.651840942	2.386704163	1.950448944	1.965882516	2.000056773	2.021169656	2.350448944	1.950448944	3.251089782	2.18897796	2.749552893	2.603627284	2.943119456	2.77430944	2.695613938	2.504409156	2.422440377	1.997829498	2.547751681	2.687068341	2.460575233	2.476307605	2.467441444	2.849218242	1.937436486
ZC3H12A	2.247367927	2.810212009	2.721237369	2.796196672	2.388410796	1.978749475	2.467356712	2.426499011	2.769110805	2.476433783	2.555785868	2.969029385	2.887348579	2.486063325	2.629984721	2.186704163	2.814834563	2.667441444	1.98897796	2.250657914	2.66727032	2.497842063	2.541258762	3.179723062	2.245723278	2.020689163	2.784433944	2.353210104	2.917049273	1.904177156	2.033456444	2.750448944	2.303696663	3.25694796	2.915567892	2.885776048	2.438264541	2.262781061	2.517539567	2.434112228	2.171844229	1.983121405	2.547751681	1.51746896	1.499104248	2.231829121	1.594927428	2.804739758	2.273050867
MSRB2	2.664979162	2.742340001	2.834271171	2.931727083	2.444266293	2.062638217	2.265537511	2.317584949	2.508445979	2.114962798	2.601549606	3.054548492	3.101426444	2.803055825	2.482591602	2.186704163	2.867441444	2.667441444	1.98897796	2.363531205	1.614663439	1.950448944	2.811011618	1.236873958	2.676638685	2.998482901	2.984433944	2.141431366	2.546164638	2.613041259	2.750448944	3.014834563	1.722318544	2.53995546	2.040688789	1.989454018	2.10265016	2.979485167	2.60942589	1.999127092	2.505309123	2.611156937	2.378152299	2.053083341	3.274653098	3.023700724	2.667441444	3.080904115	2.156058367
JAK3	2.515240185	2.455022185	2.92108744	2.628274129	3.06484523	2.964830601	3.288653354	3.289084572	1.455839098	2.034855212	2.426120955	2.795152813	1.970356079	2.803055825	2.765599102	3.715475401	2.067441444	2.467441444	2.717749198	1.510173897	4.18336844	3.279220182	2.503264573	3.865813572	2.337609602	2.903696663	2.467441444	2.716860017	2.630457392	2.432948394	2.814834563	1.633456444	3.542976106	2.30597046	2.696946011	3.605617524	3.483946296	3.158200755	2.759440237	3.801626606	2.276523165	2.35124488	2.284651315	2.448539326	2.299104248	1.914836621	2.184433944	2.446919114	2.390043367
HLA-DQA1	3.464277405	3.604870373	3.798158139	3.76019883	4.454250519	4.578799693	4.825755354	4.646451643	3.763088541	2.892756536	3.431488192	3.385213384	2.901426444	2.686063325	3.570072665	4.329553266	3.248819563	2.784433944	2.911919928	4.442529517	4.531875116	3.776305547	4.073030885	4.655598735	3.600021172	2.968082282	3.101426444	3.522441216	4.490118602	3.719005448	3.184433944	3.014834563	4.288124337	2.10597046	2.941188857	4.191676169	4.195584834	3.658320916	3.717950811	4.423044314	3.447735739	3.863262447	3.250131488	3.442123331	3.216096748	4.125893108	3.138599753	2.362626361	3.078908313
DUSP5	3.173614872	3.158561655	2.909818462	2.929122618	2.726276512	2.665201396	2.586342698	2.816042342	2.569467197	1.554947971	3.382726257	2.91638202	2.649942007	2.269070825	2.162096126	3.610272269	2.792930194	3.297923468	2.982401845	2.06778439	1.849935422	3.210179093	2.98899351	2.546604107	2.912522409	2.529441812	2.000448944	2.514299675	2.545657701	1.822799037	2.629697069	2.960179093	2.297807294	3.027699835	2.216433938	2.593294798	2.888817336	2.696913537	2.9989832	1.889875813	2.391881031	2.521750252	2.611943931	2.309054115	2.21956486	1.790581769	2.26531145	2.433010383	2.373148762
IFNA7/17	2.691356502	2.488080597	2.470624943	2.421685782	2.3120546	2.244864637	2.028511312	2.199548726	2.478824677	2.302074061	2.199896499	2.475756849	2.965700608	2.66531145	2.227854727	1.969711663	2.830930968	2.717441444	2.505679196	1.410271792	1.892187802	2.422178319	2.96106224	2.362362708	2.391300185	1.802719163	1.750448944	2.080058277	2.030934279	2.115280287	1.483456444	1.733456444	3.037646798	3.396182632	2.135951914	3.319348913	3.341812033	2.706405499	2.960099747	3.163661375	2.14711249	2.210435326	2.694481081	2.521053341	2.140689403	2.411938476	2.095793474	2.725491633	1.921310032
CCL15	3.467297519	4.008121364	3.515094564	3.747098373	2.848851193	2.887161648	2.876135774	3.230046748	3.048995955	3.89559049	3.564305844	3.458910529	4.448409578	1.769070825	3.916576603	3.054674163	1.750448944	4.467441444	2.992562341	1.816672913	2.563402024	2.233456444	3.031969852	3.641809553	3.086321392	1.552719163	2.750448944	2.708851819	1.384693654	1.322799037	3.818418945	2.818418945	4.327254139	3.910906054	3.811639384	4.528287209	4.599310718	3.225248905	3.887120727	4.183366135	3.44514209	3.483256659	3.005228197	3.395522459	3.839654224	3.733784122	2.954033326	3.344124679	3.895027101
EIF5AL1	2.468462573	2.781521451	2.425961944	2.644111535	2.269724561	2.394471442	1.931889332	2.095378686	2.212111041	2.297955577	1.884557106	2.648126326	2.70597046	3.403055825	1.931614102	2.069711663	2.667441444	2.867441444	2.053363579	1.827166397	1.779667793	2.467441444	2.057500835	2.587851458	2.47476819	2.334097282	2.214834563	1.916860017	2.083064273	1.835247521	2.350448944	2.867441444	3.446545767	2.90597046	2.705074408	2.843296674	2.689227321	2.656663397	3.030120136	2.747805465	2.567300214	2.147521745	2.359530418	2.23446146	2.643597453	2.86222974	2.628912429	2.170754758	2.541020868
H3-5	4.151795693	3.823696793	3.991532608	3.860308984	3.879224842	3.771684431	3.985760265	3.890560281	3.974995373	4.217518585	4.116846867	3.259601721	1.98897796	3.769070825	4.331614102	2.469711663	2.750448944	4.052403945	3.729527935	3.401635414	3.970577405	4.040811366	3.562484569	3.489806459	3.473344515	2.552719163	4.072377039	3.808387493	4.291584249	3.322799037	3.555384539	3.233456444	4.464757662	1.58897796	4.737638802	4.274530617	4.184273219	3.488283311	3.462622898	3.950705378	3.954155737	4.15068132	3.835303196	4.023553682	3.325081051	3.148821621	3.954033326	3.706694759	4.282050224
IL10RA	2.728079528	2.977081096	3.131598875	2.815186822	3.578104065	3.233215602	3.559759645	3.411180148	2.09340848	2.696340917	2.420171487	2.953435489	2.053363579	3.437040825	3.37737784	3.910931386	2.584433944	3.384433944	2.82296296	3.675242681	3.880686456	3.143605801	2.91139297	3.330700562	3.124840305	2.515475401	2.550448944	3.359723841	3.561527758	2.893148845	2.467441444	2.550448944	2.683789528	2.78897796	2.968174773	3.715716381	3.256815969	2.733721429	2.712913335	3.725177672	2.800392263	2.367428879	2.2121373	2.743325563	2.440668098	3.548821621	3.067441444	2.582533495	2.969122359
TIGIT	2.407780052	2.401368031	2.31119037	2.435232711	2.155700362	1.984213596	2.174714293	2.111287622	1.972831598	1.650715933	1.638793368	2.580692684	2.717749198	3.067441444	1.848606602	2.103696663	2.467441444	2.667441444	2.475569841	1.3360305	3.625787714	2.648819563	1.779037351	2.753866458	1.801244794	1.417104782	2.467441444	2.60874634	2.294843011	1.904177156	2.297842063	2.214834563	3.598482901	2.42296296	1.923696289	3.082648911	2.677543983	2.560401254	2.601408449	3.343843768	2.068562963	2.222935675	2.706923537	2.31746896	2.060575233	2.242322605	2.267441444	2.518147876	2.30473674
ICOSLG	2.524368718	2.359392233	2.229506446	2.327515587	2.372575621	2.002835477	1.972102486	1.985792332	2.517979829	2.151481081	2.130679691	2.471960666	2.70597046	2.603055825	2.312992221	2.469711663	2.984433944	2.467441444	2.750448944	2.330831459	2.10019646	2.150448944	2.340508335	2.513038315	2.476947118	2.303696663	2.350448944	1.999867516	1.735671154	2.001262521	2.614834563	2.614834563	2.503696663	2.30597046	1.988081908	2.731017868	2.617998559	2.325593032	2.5282866	2.29774742	2.092658494	1.592535056	1.881066934	2.087068341	2.816096748	2.231829121	2.033456444	2.318147876	1.892958002
SLC16A1	2.704577022	2.951382072	2.536941532	2.666637306	2.44386635	2.49576913	2.247906189	2.108171298	2.775881153	2.868305386	2.735878733	2.816138143	2.687348579	3.447534309	2.795999721	2.451089782	2.901426444	2.467441444	2.453363579	2.36048165	1.412783699	3.184433944	2.330014851	2.701259577	2.779722999	3.129553266	2.067441444	1.761338501	2.501686154	2.485555275	2.762227682	3.093298048	2.439311044	3.004341079	2.357681289	2.636327031	2.506719889	3.059009256	2.946980552	2.05519689	2.630331871	2.391249802	2.79515952	2.064862079	2.757660598	3.054101343	2.828912429	2.849218242	2.273050867
POLR2D	2.795879849	2.707898161	2.597807697	2.493052051	2.215942366	2.108534587	1.981648591	2.314048781	2.434317303	2.09559049	2.335878733	2.663353591	2.65694796	3.033456444	2.365599102	2.786704163	2.679220182	2.467441444	2.053363579	1.786338254	1.989186884	2.267441444	1.707808589	2.664015815	2.348637912	2.929553266	2.584433944	2.422824206	1.863157138	1.756784037	3.467441444	2.701426444	2.873296044	2.38897796	3.130931012	2.857027946	2.361741337	2.862781061	2.9354757	2.570497074	2.599765413	2.211156937	1.767658815	2.37602531	2.707983072	2.397844121	2.583899117	1.887747258	2.609950502
TBP	2.547284499	3.011198728	2.949940686	2.697203763	2.563976422	2.23517812	2.285680284	2.384897637	1.946015361	3.110557537	2.603848734	2.830111257	2.487348579	2.969070825	1.731614102	2.334097282	2.750448944	2.467441444	2.58897796	1.744158897	2.581559859	2.614834563	2.891485835	2.535244577	2.723531736	2.495568266	2.550448944	2.604341079	1.384693654	2.26564814	2.697842063	2.697842063	2.703696663	2.58897796	2.640688789	2.615310622	2.720451161	2.992277778	2.837805729	2.626292264	2.443635994	2.474257302	2.784101768	2.681334473	2.66870363	2.809622859	2.506720887	2.687747258	2.454428986
PSMB5	2.724511312	2.699561281	2.948841734	2.853882768	2.749025103	2.974431676	2.559827714	2.493831556	2.651295083	2.899240831	2.581642471	3.031404271	3.117749198	2.369070825	2.712992221	2.786704163	2.731827063	3.067441444	2.994927428	2.69766968	2.329122656	3.267441444	2.808478336	2.713038315	2.465630412	3.61867843	3.214834563	2.871915007	2.430457392	1.873776537	3.376305547	2.467441444	2.239311044	2.82296296	3.16133163	2.253839637	2.93663516	3.044229633	2.966280152	2.234634729	2.758709785	3.173628057	3.032044434	2.604060841	3.039192192	3.037123563	3.184433944	3.121732258	2.76053193
CD24	2.826450147	2.844455963	3.009354288	2.911413714	2.722956828	2.815661544	2.947984961	2.895106123	2.117979829	1.931940578	2.800264352	2.62945623	2.784433944	2.369070825	2.312992221	2.069711663	2.814834563	2.784433944	2.70597046	2.527931545	4.463016731	3.093298048	3.951705827	4.858508397	2.853851675	3.025983605	3.971106506	4.319322846	3.391928376	2.838897862	2.796212682	2.931827063	4.196238013	3.687348579	4.601030461	3.973524589	3.587021049	2.556678118	3.757867564	4.28938944	4.912376509	4.490961329	2.578152299	2.495947165	3.33667363	3.003793589	3.003806252	3.513603861	4.675230782
FSTL3	3.576556211	3.573015489	3.860966656	3.595244435	2.263014049	2.392579376	2.257895974	2.517870546	2.998688202	2.667554959	3.306763368	3.084240775	3.404341079	3.003055825	2.912992221	2.069711663	3.184433944	2.667441444	3.903138847	1.613088532	1.90019646	2.414834563	2.224801089	2.282637696	2.647296926	3.259968606	2.667441444	2.754033326	2.793572478	2.221169656	3.048819563	3.337776532	2.715475401	3.02296296	2.135475027	2.350925003	2.24421401	3.209770347	3.002127613	2.205611387	2.709771155	2.26905826	2.167658815	2.51746896	2.899104248	2.759315105	3.301426444	3.333510996	2.88787916
UBE2C	2.244905097	2.364265174	2.635388798	2.71735103	3.022182796	2.434649444	2.628208261	2.275850437	2.534422782	2.480552991	1.657415248	2.964145838	3.310906054	3.354033326	1.331614102	1.469711663	1.750448944	4.467441444	2.729527935	2.231710413	1.361768163	2.233456444	2.86204485	2.319881458	3.086321392	2.137681663	3.335411445	3.071421899	1.969656154	2.907761537	1.233456444	2.233456444	3.590288545	2.58897796	2.811639384	4.033522517	3.429385717	2.777789928	3.214695385	2.798702285	2.832165213	1.717721912	2.420265696	3.743445763	2.517726129	2.563859121	2.69099892	1.536769757	1.779549883
[truncated: 416 more rows]
[truncated: 11 more columns]
