# Supplementary material for: Spatially resolved deconvolution of the fibrotic niche in lung fibrosis
Source: Cell Rep. 2022 Aug 16;40(7):111230. doi: 10.1016/j.celrep.2022.111230 (PMC10073410; doi:10.1016/j.celrep.2022.111230)
Supplement: Table S2. Metadata for digital spatial profiling data, related to Figure 2 — Metadata includes unique ROI identifiers, sample descriptors, and colors used for heatmap generation. [file mmc3.csv]

Sample_ID	Group	Description	Disease	Region	Colours	Disease.cols
CTL1_CTL_Alveolar_001	Ctrl_Alveolar	Healthy Alveolar	Healthy	Healthy_Alveolar	green2	grey90
CTL1_CTL_Alveolar_002	Ctrl_Alveolar	Healthy Alveolar	Healthy	Healthy_Alveolar	green2	grey90
CTL1_CTL_Alveolar_003	Ctrl_Alveolar	Healthy Alveolar	Healthy	Healthy_Alveolar	green2	grey90
CTL1_CTL_Alveolar_004	Ctrl_Alveolar	Healthy Alveolar	Healthy	Healthy_Alveolar	green2	grey90
CTL2_CTL_Alveolar_005	Ctrl_Alveolar	Healthy Alveolar	Healthy	Healthy_Alveolar	green2	grey90
CTL2_CTL_Alveolar_006	Ctrl_Alveolar	Healthy Alveolar	Healthy	Healthy_Alveolar	green2	grey90
CTL2_CTL_Alveolar_007	Ctrl_Alveolar	Healthy Alveolar	Healthy	Healthy_Alveolar	green2	grey90
CTL2_CTL_Alveolar_008	Ctrl_Alveolar	Healthy Alveolar	Healthy	Healthy_Alveolar	green2	grey90
CTL3_CTL_Alveolar_009	Ctrl_Alveolar	Healthy Alveolar	Healthy	Healthy_Alveolar	green2	grey90
CTL3_CTL_Alveolar_010	Ctrl_Alveolar	Healthy Alveolar	Healthy	Healthy_Alveolar	green2	grey90
CTL3_CTL_Alveolar_011	Ctrl_Alveolar	Healthy Alveolar	Healthy	Healthy_Alveolar	green2	grey90
CTL3_CTL_Alveolar_012	Ctrl_Alveolar	Healthy Alveolar	Healthy	Healthy_Alveolar	green2	grey90
IPF1_IPF_Dist_Alv_014	IPF_Dist_Alv	IPF Distal Alveolar	IPF	IPF_Distal_Alveolar	greenyellow	grey50
IPF1_IPF_Dist_Alv_015	IPF_Dist_Alv	IPF Distal Alveolar	IPF	IPF_Distal_Alveolar	greenyellow	grey50
IPF2_IPF_Dist_Alv_031	IPF_Dist_Alv	IPF Distal Alveolar	IPF	IPF_Distal_Alveolar	greenyellow	grey50
IPF2_IPF_Dist_Alv_032	IPF_Dist_Alv	IPF Distal Alveolar	IPF	IPF_Distal_Alveolar	greenyellow	grey50
IPF2_IPF_Dist_Alv_033	IPF_Dist_Alv	IPF Distal Alveolar	IPF	IPF_Distal_Alveolar	greenyellow	grey50
IPF2_IPF_Dist_Alv_034	IPF_Dist_Alv	IPF Distal Alveolar	IPF	IPF_Distal_Alveolar	greenyellow	grey50
IPF3_IPF_Dist_Alv_051	IPF_Dist_Alv	IPF Distal Alveolar	IPF	IPF_Distal_Alveolar	greenyellow	grey50
IPF3_IPF_Dist_Alv_052	IPF_Dist_Alv	IPF Distal Alveolar	IPF	IPF_Distal_Alveolar	greenyellow	grey50
IPF3_IPF_Dist_Alv_053	IPF_Dist_Alv	IPF Distal Alveolar	IPF	IPF_Distal_Alveolar	greenyellow	grey50
IPF3_IPF_Dist_Alv_054	IPF_Dist_Alv	IPF Distal Alveolar	IPF	IPF_Distal_Alveolar	greenyellow	grey50
IPF1_IPF_Adj_Alv_002	IPF_Adj_Alv	IPF Adjacent Alveolar	IPF	IPF_Adjacent_Alveolar	forestgreen	grey50
IPF1_IPF_Adj_Alv_005	IPF_Adj_Alv	IPF Adjacent Alveolar	IPF	IPF_Adjacent_Alveolar	forestgreen	grey50
IPF1_IPF_Adj_Alv_007	IPF_Adj_Alv	IPF Adjacent Alveolar	IPF	IPF_Adjacent_Alveolar	forestgreen	grey50
IPF1_IPF_Adj_Alv_011	IPF_Adj_Alv	IPF Adjacent Alveolar	IPF	IPF_Adjacent_Alveolar	forestgreen	grey50
IPF2_IPF_Adj_Alv_021	IPF_Adj_Alv	IPF Adjacent Alveolar	IPF	IPF_Adjacent_Alveolar	forestgreen	grey50
IPF2_IPF_Adj_Alv_027	IPF_Adj_Alv	IPF Adjacent Alveolar	IPF	IPF_Adjacent_Alveolar	forestgreen	grey50
IPF3_IPF_Adj_Alv_041	IPF_Adj_Alv	IPF Adjacent Alveolar	IPF	IPF_Adjacent_Alveolar	forestgreen	grey50
IPF3_IPF_Adj_Alv_042	IPF_Adj_Alv	IPF Adjacent Alveolar	IPF	IPF_Adjacent_Alveolar	forestgreen	grey50
IPF3_IPF_Adj_Alv_045	IPF_Adj_Alv	IPF Adjacent Alveolar	IPF	IPF_Adjacent_Alveolar	forestgreen	grey50
IPF3_IPF_Adj_Alv_047	IPF_Adj_Alv	IPF Adjacent Alveolar	IPF	IPF_Adjacent_Alveolar	forestgreen	grey50
CTL1_CTL_Vessel_013	Ctrl_Vessel	Healthy Vessel	Healthy	Healthy_Vessel	lightpink1	grey90
CTL1_CTL_Vessel_014	Ctrl_Vessel	Healthy Vessel	Healthy	Healthy_Vessel	lightpink1	grey90
CTL2_CTL_Vessel_015	Ctrl_Vessel	Healthy Vessel	Healthy	Healthy_Vessel	lightpink1	grey90
CTL2_CTL_Vessel_016	Ctrl_Vessel	Healthy Vessel	Healthy	Healthy_Vessel	lightpink1	grey90
CTL3_CTL_Vessel_017	Ctrl_Vessel	Healthy Vessel	Healthy	Healthy_Vessel	lightpink1	grey90
CTL3_CTL_Vessel_018	Ctrl_Vessel	Healthy Vessel	Healthy	Healthy_Vessel	lightpink1	grey90
IPF1_IPF_Vessel_017	IPF_Vessel	IPF Vessel	IPF	IPF_vessel	red	grey50
IPF1_IPF_Vessel_018	IPF_Vessel	IPF Vessel	IPF	IPF_vessel	red	grey50
IPF2_IPF_Vessel_035	IPF_Vessel	IPF Vessel	IPF	IPF_vessel	red	grey50
IPF2_IPF_Vessel_036	IPF_Vessel	IPF Vessel	IPF	IPF_vessel	red	grey50
IPF3_IPF_Vessel_049	IPF_Vessel	IPF Vessel	IPF	IPF_vessel	red	grey50
IPF3_IPF_Vessel_050	IPF_Vessel	IPF Vessel	IPF	IPF_vessel	red	grey50
IPF1_IPF_Adj_Inf_003	IPF_Adj_Inf	IPF Immune	IPF	IPF_Immune	mediumorchid3	grey50
IPF1_IPF_Adj_Inf_006	IPF_Adj_Inf	IPF Immune	IPF	IPF_Immune	mediumorchid3	grey50
IPF2_IPF_Adj_Inf_019	IPF_Adj_Inf	IPF Immune	IPF	IPF_Immune	mediumorchid3	grey50
IPF2_IPF_Adj_Inf_022	IPF_Adj_Inf	IPF Immune	IPF	IPF_Immune	mediumorchid3	grey50
IPF2_IPF_Adj_Inf_025	IPF_Adj_Inf	IPF Immune	IPF	IPF_Immune	mediumorchid3	grey50
IPF2_IPF_Adj_Inf_028	IPF_Adj_Inf	IPF Immune	IPF	IPF_Immune	mediumorchid3	grey50
IPF1_IPF_FF_001	IPF_FF	IPF Fibroblastic Foci	IPF	IPF_Fibroblastic_Foci	royalblue2	grey50
IPF1_IPF_FF_004	IPF_FF	IPF Fibroblastic Foci	IPF	IPF_Fibroblastic_Foci	royalblue2	grey50
IPF1_IPF_FF_008	IPF_FF	IPF Fibroblastic Foci	IPF	IPF_Fibroblastic_Foci	royalblue2	grey50
IPF1_IPF_FF_010	IPF_FF	IPF Fibroblastic Foci	IPF	IPF_Fibroblastic_Foci	royalblue2	grey50
IPF2_IPF_FF_020	IPF_FF	IPF Fibroblastic Foci	IPF	IPF_Fibroblastic_Foci	royalblue2	grey50
IPF2_IPF_FF_026	IPF_FF	IPF Fibroblastic Foci	IPF	IPF_Fibroblastic_Foci	royalblue2	grey50
IPF3_IPF_FF_037	IPF_FF	IPF Fibroblastic Foci	IPF	IPF_Fibroblastic_Foci	royalblue2	grey50
IPF3_IPF_FF_038	IPF_FF	IPF Fibroblastic Foci	IPF	IPF_Fibroblastic_Foci	royalblue2	grey50
IPF3_IPF_FF_043	IPF_FF	IPF Fibroblastic Foci	IPF	IPF_Fibroblastic_Foci	royalblue2	grey50
IPF3_IPF_FF_046	IPF_FF	IPF Fibroblastic Foci	IPF	IPF_Fibroblastic_Foci	royalblue2	grey50
