# Supplementary material for: Spatially resolved deconvolution of the fibrotic niche in lung fibrosis
Source: Cell Rep. 2022 Aug 16;40(7):111230. doi: 10.1016/j.celrep.2022.111230 (PMC10073410; doi:10.1016/j.celrep.2022.111230)
Supplement: Table S3. Target group assignments for genes used to generate enrichment plots shown in Figure 2 — The median Z score for all genes present in each group was used to generate the bubble plots in Figure 2. [file mmc4.csv]

		Mean Z-Score
Group	Gene	CTL_Alv	Adj_Alv	Dist_Alv	Inf	FF	IPF_Vessel	CTL_Vessel
AMPK Signaling	CCNA2	-0.012649158	-0.190664015	-0.456088655	-1.15603317	0.261696017	0.708991484	1.190115867
AMPK Signaling	CREB3L1	0.065281674	-0.353030944	0.069850184	-1.357022854	1.506347011	-0.435679233	-0.388113377
AMPK Signaling	CREB5	0.373947898	-0.084297705	-0.390027298	-1.01994877	-0.013777175	0.262809298	0.887751857
AMPK Signaling	EIF4EBP1	0.018724917	0.518337825	0.030370344	-0.72216481	0.265577434	-0.613758641	-0.063730781
AMPK Signaling	FBP1	0.063931339	0.891032364	0.92671175	-1.342965201	-0.756461681	-0.598017017	-0.110136474
AMPK Signaling	MTOR	-0.002691676	0.269429469	-0.423779316	-0.827370528	0.355519246	0.656103864	-0.088002432
AMPK Signaling	PCK2	0.170504153	0.244181827	-0.091301617	-0.868477796	-0.525696843	0.363180166	0.800867315
AMPK Signaling	PFKFB3	0.873512402	0.200067773	-0.435911411	-0.613786589	-0.58037258	0.13326965	0.166504398
AMPK Signaling	RPS6KB1	-0.328138038	0.021199987	-0.240544864	1.027365752	-0.471871657	0.832080259	-0.011051568
AMPK Signaling	RPTOR	0.109948172	-0.1811945	-0.071573622	-0.340216583	-0.371637548	0.935981732	0.236943561
AMPK Signaling	SREBF1	0.0704176	0.861019064	0.437509334	-1.040499116	-0.03754532	-1.19084042	-0.084052349
AMPK Signaling	STK11	-0.37181164	-0.056095114	-0.137740818	-0.255155965	0.167074137	0.937621459	0.128717581
AMPK Signaling	TSC1	-0.176200049	-0.411905669	0.186161054	-0.92498901	0.519928207	1.054689645	-0.298633365
MAPK Signaling	ACTB	-0.057781576	-0.130088033	-0.304042613	0.302220746	0.224070612	0.451668524	-0.237552294
MAPK Signaling	AREG	0.418185953	0.288677287	0.618476924	-1.128815179	-0.454649967	-0.514298939	-0.050511015
MAPK Signaling	CACNA1C	-0.230461757	-0.697199346	-0.465218504	-0.813121435	1.017500725	1.402947644	0.190162263
MAPK Signaling	CACNA1D	0.130010605	-0.373185644	0.120520536	-0.884181499	0.52714979	0.229886833	-0.083287771
MAPK Signaling	CACNA2D1	-0.176546791	-0.305008875	-0.421666679	-0.511248712	0.714703353	1.228082443	-0.273508701
MAPK Signaling	CACNA2D2	0.732254565	-0.272987345	0.874604388	-1.599045338	-0.559231439	-0.259464143	0.17759028
MAPK Signaling	CACNG4	0.577830959	-0.504402168	-0.230241359	-0.749776359	-0.208973555	0.919505665	0.285677472
MAPK Signaling	CASP3	-0.078217311	-0.508934582	-0.429708162	0.023669642	0.50373014	0.069313153	0.859924192
MAPK Signaling	CCND3	0.642180447	0.170749774	0.662207944	-0.471369125	-0.486911006	-0.950810997	-0.549293283
MAPK Signaling	CDC25B	0.148735629	0.347855482	0.208804581	-0.764936632	-0.093227192	-0.720246037	0.380522528
MAPK Signaling	CSF1	0.245683094	0.52672194	-0.306539952	0.188140109	-0.152529072	-0.79733069	0.056159527
MAPK Signaling	CSF1R	-0.002169542	0.417283528	0.108493119	-0.565172017	-0.303492294	-0.614436783	0.795391778
MAPK Signaling	CSF2RB	-0.018083818	-0.134807933	-0.372973678	0.562062998	0.159835343	-0.204478225	0.320655589
MAPK Signaling	DAXX	-0.495211484	-0.025194987	-0.449779505	1.08524057	0.363236885	0.32105913	-0.154684136
MAPK Signaling	DDIT3	-0.191070696	0.051822177	-0.331199906	-0.792718739	0.034742955	1.379006373	0.258778366
MAPK Signaling	DUSP1	0.997771873	-0.084019847	-0.452469294	-1.23714729	-0.139504798	-0.19059082	0.634262476
MAPK Signaling	DUSP10	0.060998742	-0.176656896	-0.364628071	-0.570227527	0.697804082	-0.387525545	0.635661739
MAPK Signaling	DUSP2	0.145523004	-0.491999126	-0.703432651	0.686713342	0.292898896	0.045354398	0.598346494
MAPK Signaling	DUSP5	0.43550155	-0.098667738	-0.25820627	-0.600602768	0.134378469	-0.326730464	0.470190409
MAPK Signaling	DUSP8	0.249801073	-0.418551426	-0.278426917	-0.597771511	0.077712468	0.788458881	0.388224763
MAPK Signaling	EFNA1	0.408369943	0.263127039	0.703341643	-1.45410818	-0.529155883	-0.81563776	0.60692778
MAPK Signaling	EGFR	0.535755601	0.005487304	0.163409051	-1.533873087	0.003013587	0.108210967	0.040399505
MAPK Signaling	ERBB2	0.19753305	0.494061522	0.489973281	-1.766298224	-0.533933714	0.464741425	0.074660005
MAPK Signaling	FAS	-0.059557769	-0.710044758	-0.381487564	0.229849427	0.661143181	0.402193042	0.267969566
MAPK Signaling	FGFR1	-0.386027656	-0.55018554	-0.494515521	-0.43446672	1.392868	0.769546595	-0.060883541
MAPK Signaling	FGFR2	-0.071660363	0.236755648	0.646922808	-1.489891861	0.318582218	-0.326652202	-0.151723468
MAPK Signaling	FLNA	-0.432074117	-0.444531424	-0.380084427	-1.07322948	0.219513111	2.190573397	0.81865629
MAPK Signaling	FLNB	0.050052389	0.147989069	0.012206305	-1.228618315	-0.411425966	0.747893964	0.797302843
MAPK Signaling	FLNC	-0.480054815	-0.431345828	-0.634515703	-1.158434963	0.910127549	1.816500148	0.6673537
MAPK Signaling	FLT1	0.5605497	-0.288351026	0.075856097	-1.200892913	-0.103263148	0.390581785	0.202832508
MAPK Signaling	FLT3LG	0.270329528	-0.187210835	-0.364618937	0.285255482	-0.422582591	-0.374742377	1.233618266
MAPK Signaling	FN1	-0.084803712	-0.052668044	0.166757765	-1.695121785	1.433133958	-0.12441883	-0.617351052
MAPK Signaling	FYN	0.328719846	-0.252193569	-0.286713064	1.385027321	-0.097023304	-0.209835044	-0.72496323
MAPK Signaling	GADD45A	-0.23540743	-0.285647979	-0.153168571	-0.943759773	0.609335001	1.218683784	-0.062778475
MAPK Signaling	GADD45B	1.321121776	-0.364625928	-0.403231915	-0.697748123	-0.462954719	-0.280488154	0.454552313
MAPK Signaling	GNG12	-0.282912012	-0.38984705	-0.042557265	-1.450875297	0.899020972	1.200921232	0.045176538
MAPK Signaling	GRB2	-0.052332373	0.420356984	0.207173415	0.992253545	-0.506012259	-0.24667492	-0.877973015
MAPK Signaling	HGF	-0.357957473	0.188395154	0.180599758	-1.348864334	1.109680886	0.075046212	-0.504826555
MAPK Signaling	HSPA1A	0.533602462	0.015259966	-0.013121208	-1.073011618	-0.154681219	0.260912673	0.001318324
MAPK Signaling	HSPA6	0.350976314	0.198687992	-0.53476994	-0.160922687	0.043598384	-0.044381563	0.079952552
MAPK Signaling	HSPB1	-0.602896891	-0.128915551	-0.263624952	-1.271357095	0.233774138	1.806762352	0.978936627
MAPK Signaling	IGF1R	0.016023356	-0.042203402	-0.04017586	-1.20833243	-0.037398799	1.161322813	0.221288983
MAPK Signaling	IL1R1	-0.044365094	0.250172188	0.142759458	-0.768335658	1.144400089	-1.016659947	-0.71228701
MAPK Signaling	IL2RA	-0.198089485	-0.7541327	-0.50349185	0.812280368	0.295682743	0.453473898	0.817576359
MAPK Signaling	IL2RB	0.268103941	-0.083265089	-0.641215992	0.9411617	-0.083887057	-0.073741804	0.050521783
MAPK Signaling	IL2RG	0.046089074	-0.060039243	-0.511589199	1.645216746	-0.358362768	-0.340861428	0.238716752
MAPK Signaling	IL3RA	0.217623064	-0.090484715	0.15467644	-0.781266612	0.358883125	-0.500651566	0.115767893
MAPK Signaling	IL6R	0.395330081	0.007948336	-0.168990578	-0.300650257	-0.882036352	0.534186937	0.742432577
MAPK Signaling	JAK1	0.136169278	-0.2164871	-0.017121706	1.792746635	0.118632004	-0.959366892	-0.911236679
MAPK Signaling	JAK2	0.267847359	-0.547971198	-0.516171828	-0.693695005	-0.288914134	1.81588047	0.683243723
MAPK Signaling	JAK3	0.041408532	-0.457074518	-0.422925318	1.926193467	0.093374217	-0.631521412	0.004041133
MAPK Signaling	KDR	0.503909722	-0.333279415	0.654288133	-0.924444752	-0.308057397	-0.321931548	0.107923299
MAPK Signaling	KRAS	-0.098365389	0.111990872	0.107317279	-0.350592653	-0.36306098	0.6458429	0.123182365
MAPK Signaling	MAP3K12	-0.078430337	-0.35270663	-0.402483576	-0.524467507	0.909346161	0.653764807	-0.16228262
MAPK Signaling	MAP3K13	0.096854161	-0.158974481	-0.101784575	-1.228844234	-0.015130086	1.09145917	0.420456072
MAPK Signaling	MAP3K14	0.310404489	-0.366862439	-0.032312018	0.535108706	-0.526647807	0.026339822	0.366164938
MAPK Signaling	MAP3K20	-0.391938979	-0.291333398	-0.128997057	-1.155497954	0.034328133	2.067089046	0.53712358
MAPK Signaling	MAP3K5	-0.197195971	-0.835308702	0.053197433	-0.203068487	0.065595962	0.925627987	0.857158381
MAPK Signaling	MAP4K2	0.267902648	-0.20961256	-0.221932947	0.63026538	-0.148205571	-0.569279142	0.406449087
MAPK Signaling	MECOM	0.151428767	0.581085196	0.44317983	-2.03611528	-0.085610118	0.139868318	-0.044898725
MAPK Signaling	MET	-0.242070114	0.475661092	0.681470124	-1.455169947	-0.077194777	-0.159585751	0.185423507
MAPK Signaling	MYC	0.760991576	-0.54299787	-0.830525812	0.650672549	-0.433680173	0.109066658	0.868705035
MAPK Signaling	NF1	-0.266309167	-0.023261704	0.253598828	-0.436623218	0.248367026	0.171187863	-0.042053035
MAPK Signaling	NFATC1	-0.070640274	-0.386036278	-0.333150324	0.379610895	0.150629518	0.235083471	0.529706375
MAPK Signaling	NFATC3	-0.015978086	0.372889603	0.081097929	0.594640426	-0.346107814	-0.326985111	-0.429014997
MAPK Signaling	NR4A1	0.866723661	0.007397782	-0.412786003	-1.070052781	-0.392985047	-0.55945948	1.295484719
MAPK Signaling	NRAS	0.23351778	0.359811416	-0.491015658	-0.534446373	0.031093484	0.015655109	0.300442911
MAPK Signaling	PDGFA	0.150752561	-0.128020636	-0.152302945	-1.686571576	0.269476188	1.38170416	0.046825107
MAPK Signaling	PDGFB	0.650138739	-0.029890128	0.664991939	-0.973384726	-0.272538564	-0.672715059	-0.369281761
MAPK Signaling	PDGFRA	0.125753592	-0.531258215	-0.387607665	-0.632289125	0.681454163	0.745251903	0.09581751
MAPK Signaling	PDGFRB	-0.278150071	-0.128643772	-0.409146954	-1.391025503	1.023697328	1.025476938	0.180195528
MAPK Signaling	PEBP1	0.131581921	0.17334341	0.512938889	-0.254354628	-0.012210011	-0.137462049	-1.080290794
MAPK Signaling	PLA2G4C	0.059163843	-0.206057025	0.024809662	-0.450760554	-0.48202346	1.200071354	0.23367794
MAPK Signaling	PLA2G4F	0.480258659	-0.309623308	0.64621967	-0.910102643	-0.223705877	-0.101661774	-0.244606987
MAPK Signaling	PPP3CA	0.096456067	0.128151672	0.215088073	0.274350046	0.109730619	-1.113847684	-0.144213117
MAPK Signaling	PPP3CB	-0.499909893	-0.479718892	-0.519224809	0.132757354	0.743680203	1.11476343	0.264275632
MAPK Signaling	PPP3CC	0.230282483	-0.611382497	-0.161487176	1.367009151	-0.690387428	0.239068073	0.399034175
MAPK Signaling	PPP3R1	0.147395657	0.202411626	0.018413478	0.278488702	0.179603279	-0.79281077	-0.450918798
MAPK Signaling	PRKACA	-0.055173332	-0.304621292	-0.082997828	-1.655245454	0.886489451	0.581043827	0.366930711
MAPK Signaling	PRKACB	-0.257500624	-0.629686572	-0.355509069	0.325710778	0.10132885	1.194507399	0.527145903
MAPK Signaling	PRKCB	-0.052247795	-0.475093463	-0.432988359	1.314844464	-0.277570535	0.200390758	0.637512356
MAPK Signaling	PSMB10	0.422824332	0.113726946	-0.101436986	1.106660913	-0.646149438	-0.387861563	-0.491109385
MAPK Signaling	PSMB2	0.205311596	0.093942336	-0.207190662	-1.393616632	0.58583099	-0.137305564	0.367193008
MAPK Signaling	PSMB5	-0.219222559	0.114004012	-0.19069269	-1.221129834	0.795860664	0.604125651	-0.11138856
MAPK Signaling	PSMB7	-0.151839954	0.206798155	0.485673188	-0.779085152	-0.110651972	0.01016926	0.021951316
MAPK Signaling	PSMB8	0.403129415	-0.214916438	0.062068575	0.460172715	-1.044196432	-0.262475542	0.980773059
MAPK Signaling	PSMB9	0.712423105	-0.204603894	0.058873469	1.22423391	-0.654447796	-1.188509542	-0.136752454
MAPK Signaling	PSMC4	-0.169445679	-0.037532611	0.01383554	-0.499878483	0.152993951	0.270218246	0.350750872
MAPK Signaling	PSMD7	-0.043365381	0.156890377	0.084407741	0.335896311	-0.769979531	0.546082681	0.071819502
MAPK Signaling	PTPN5	0.209923317	-0.290397564	-0.176803624	-0.950776153	0.281491831	0.299369449	0.570542934
MAPK Signaling	RAC2	-0.076543924	-0.01389826	-0.491766174	2.309435154	-0.355055974	-0.777158364	0.137306101
MAPK Signaling	RAC3	-0.134584676	-0.22557957	-0.712726584	-0.023800606	0.459034958	0.935525278	0.275017771
MAPK Signaling	RAF1	0.287277074	-0.34876324	-0.180114693	-0.69916537	-0.214562352	0.795702438	0.597995041
MAPK Signaling	RASA4	-0.008382204	-0.075899269	-0.138276912	0.535892525	0.292696262	-0.150601466	-0.476347299
MAPK Signaling	RASGRF1	0.324919969	-0.003828058	0.297064841	-1.710912904	-0.608913101	0.579010491	0.958678864
MAPK Signaling	RASGRP1	0.069692511	-0.467553204	-0.202614168	0.238890737	-0.206302567	0.259763366	0.856513135
MAPK Signaling	RASGRP2	-0.312802908	-0.676696939	-0.2366291	1.252759701	-0.207117495	1.041843179	0.23784701
MAPK Signaling	RBX1	0.082290983	0.255880081	0.076305658	0.30675505	-0.150750864	-0.399923267	-0.386522817
MAPK Signaling	RELB	0.083512897	-0.378428297	-0.641752093	0.611832765	0.15340577	-0.163406346	0.936130837
MAPK Signaling	RET	-0.233177606	-0.233400162	-0.309422661	0.034958411	-0.05251464	0.914097978	0.56109837
MAPK Signaling	RRAS2	-0.212088569	0.14552397	0.17183798	0.04243043	0.088970046	0.030029768	-0.354142718
MAPK Signaling	SHC1	-0.363079853	-0.028030638	-0.370047407	-0.552702556	1.141070032	-0.541131501	0.643348351
MAPK Signaling	SHC2	0.276987403	-0.194043554	0.217965629	-1.370450739	0.639928694	-0.011681072	-0.314588547
MAPK Signaling	SOS1	0.015120148	0.118731277	-0.296745952	0.292229316	-0.109603817	-0.236313334	0.442665535
MAPK Signaling	SOS2	0.039248884	-0.497238001	0.280381253	-1.181865391	0.485319201	0.423160809	0.186039182
MAPK Signaling	SPRED1	0.471225629	0.646344009	0.29749314	-1.291961963	-0.019492232	-0.582180365	-0.658465982
MAPK Signaling	TGFB1	0.019446779	0.290413366	-0.159850694	0.074240698	0.562681668	-0.690166037	-0.551733671
MAPK Signaling	TGFB3	-0.588141042	-0.325881517	-0.693001714	-0.67217336	1.417811292	0.900829271	0.398246358
MAPK Signaling	TGFBR1	-0.032231463	0.124005465	-0.243099939	-0.543427781	0.307459953	0.402168366	-0.067703468
MAPK Signaling	TGFBR2	0.796563063	0.0740202	0.648425999	-0.753557415	-0.471373885	-0.558230631	-0.807862934
MAPK Signaling	TNFRSF1A	0.778385161	0.361822463	0.204919909	-1.266910066	0.234257111	-0.546460546	-1.112552167
MAPK Signaling	TP53	-0.412281603	0.103962904	-0.202625746	0.168251639	0.197197885	0.585388429	-0.059530975
MAPK Signaling	TRAF2	-0.147879769	-0.354506655	-0.383206522	-0.405903079	0.322180099	0.995987483	0.462098019
MAPK Signaling	TYK2	0.172235033	0.026962773	0.184438294	0.993356045	0.06970434	-1.182800762	-0.654274075
MAPK Signaling	VEGFA	1.197465869	0.171311382	0.632904991	-1.278856407	-0.747047989	-0.95957512	-0.357265016
MAPK Signaling	VEGFB	0.123001747	0.159115338	-0.258752318	-0.496387786	0.322958676	1.024174321	-1.102867469
MAPK Signaling	VEGFD	0.507544178	-0.428699669	0.051063679	-1.765400015	0.220294187	0.613355661	0.390681722
Notch Signaling	ACTA2	-0.557248431	-0.625201667	-0.629612074	-0.964807858	0.823308102	1.91774348	0.985672652
Notch Signaling	APH1B	-0.156546656	-0.167011127	-0.169909618	0.479369717	0.390008654	0.064156122	-0.290594106
Notch Signaling	ATP2A2	-0.437467434	0.236372942	-0.125263977	-1.024912234	0.307603929	1.345651618	-0.122782012
Notch Signaling	DTX3	-0.257773537	-0.28518801	-0.3130243	-0.669646943	0.893284137	0.972039038	-0.226460683
Notch Signaling	DTX4	-0.028237407	0.630428558	0.311213292	-0.997549643	-0.547870063	0.087980575	0.257888687
Notch Signaling	FCER2	-0.150412886	-0.417234806	-0.343017277	1.546645081	-0.322182569	0.028076936	0.587331056
Notch Signaling	HDAC10	-0.128667723	0.136534822	-0.270568868	0.041616357	0.040276319	0.357711509	0.059365272
Notch Signaling	HDAC3	-0.365130363	0.096070005	-0.762728642	0.471188089	0.234637208	0.787668728	0.318561065
Notch Signaling	HDAC4	-0.193485399	-0.266142263	-0.159354524	-0.641958485	0.611463049	0.116675626	0.628868974
Notch Signaling	HDAC5	0.144963937	-0.280726363	0.265966989	-0.592975427	-0.005443258	-0.004157756	0.29654853
Notch Signaling	HES1	0.450325833	0.031038819	-0.035560447	-1.297492453	0.084563356	-0.060252903	0.329617553
Notch Signaling	HEY1	-0.090603481	-0.366790754	0.517214502	-0.541862429	-0.177145113	0.176662102	0.504740479
Notch Signaling	KAT2B	-0.006180626	-0.368752987	-0.311097933	0.039656403	-0.087108181	0.89862401	0.404195664
Notch Signaling	LFNG	-0.144648832	0.754126221	-0.503561795	1.144650542	-0.208846335	-0.342883521	-0.498072542
Notch Signaling	MFNG	0.210549664	0.183867509	0.098686314	0.744806055	-0.757473603	-0.78440759	0.393587454
Notch Signaling	MIB1	-0.181088587	-0.33310455	-0.519311739	-1.341836163	0.932428626	1.082465817	0.574745582
Notch Signaling	NCOR1	0.130583063	-0.158892369	-0.365615098	0.438825949	0.247733406	0.728209233	-0.905975357
Notch Signaling	NOTCH1	0.193053266	0.02804094	0.203421249	-0.067763236	-0.843725167	0.860354466	-0.192163009
Notch Signaling	NOTCH2	-0.174324325	-0.263356241	-0.145377418	-0.208766916	0.640629152	0.43216785	-0.237015204
Notch Signaling	NUMBL	0.21303125	-0.316310471	-0.624175444	-0.931118794	0.513620395	0.860212719	0.46031535
Notch Signaling	PTCRA	0.099594298	-0.410448964	-0.340281781	-0.033156693	0.115215609	0.437449864	0.512423756
Notch Signaling	TFDP1	-0.285217536	0.396632338	0.069424136	-0.103611604	0.209520764	-0.46836875	0.004882674
PI3K-Akt Signalling	BCL2	-0.002518689	-0.175008736	-0.742299126	2.02748247	0.024561627	0.00942347	-0.420241651
PI3K-Akt Signalling	BCL2L1	0.653679753	0.943089237	0.58723877	-1.344064248	-0.783700581	-0.535465672	-0.77008176
PI3K-Akt Signalling	CCND2	-0.797087394	0.166210265	-0.046883983	-0.007551389	0.945168244	0.578049025	-0.742666394
PI3K-Akt Signalling	CDK2	0.261591389	-0.371786161	-0.149968105	-0.27028633	-0.043558789	-0.214865104	0.929151765
PI3K-Akt Signalling	CDKN1B	0.338548991	-0.701865506	-0.241590299	0.531026385	-0.38257941	0.336264408	0.705934966
PI3K-Akt Signalling	COL4A3	0.602800523	-0.521485583	0.42588751	-0.81632602	-0.528487172	0.599886359	-0.020000561
PI3K-Akt Signalling	COL6A3	-0.466347889	0.000303565	-0.314129344	-0.168764946	1.942848276	-0.887592897	-0.673628984
PI3K-Akt Signalling	COL6A6	0.740993272	-0.099027665	0.437673264	-1.195857789	0.050575555	-0.567670323	-0.440105901
PI3K-Akt Signalling	COMP	-0.596123398	-0.111709844	-0.347595858	-0.816871149	1.680266498	0.084144884	-0.052028954
PI3K-Akt Signalling	CSF3R	0.672490568	0.096078456	0.499892022	-1.202656477	-0.347362302	-0.687803287	0.047816332
PI3K-Akt Signalling	DDIT4	0.332517565	-0.571132986	0.067812859	0.883728352	0.063033577	-0.608078576	-0.218176134
PI3K-Akt Signalling	GSK3B	0.121038056	0.237440077	0.016104099	-0.188082041	0.070247882	-0.129126223	-0.467205295
PI3K-Akt Signalling	IL4R	0.489126141	-0.397676771	0.03989926	-0.52214749	-0.641882057	0.681796684	0.521547927
PI3K-Akt Signalling	IL7R	0.14953062	-0.123972687	0.649672995	0.690631163	-0.501264356	-0.979925807	-0.158772016
PI3K-Akt Signalling	ITGA1	0.298317822	-0.481047605	0.061621471	-1.215821636	0.357185207	0.883843438	-0.171192813
PI3K-Akt Signalling	ITGA2	-0.115586645	0.174566758	0.012219587	-0.930167367	0.166874985	0.293286913	0.276581596
PI3K-Akt Signalling	ITGA3	0.601285594	0.433291863	0.830249725	-1.795354698	-1.059779562	0.518646325	-0.403841144
PI3K-Akt Signalling	ITGA5	0.387089	-0.037951176	-0.316591843	-1.474914842	0.463827776	-0.206036129	0.777397017
PI3K-Akt Signalling	ITGA8	-0.228860654	-0.549194307	-0.330327457	-1.112597983	0.661144842	1.911138783	0.07819662
PI3K-Akt Signalling	ITGB4	0.101346311	0.339956919	0.272785719	-1.287991859	-0.161169254	0.142596959	0.144615686
PI3K-Akt Signalling	ITGB6	0.444240564	0.531386617	0.778132511	-1.695706001	-0.644090133	-0.521681259	0.090169057
PI3K-Akt Signalling	LAMA3	0.947563673	-0.207078825	0.648620043	-1.56836308	-0.669958196	-0.290623445	0.236450802
PI3K-Akt Signalling	LAMA5	0.305597916	0.601651126	0.497100317	-1.523162112	-0.770612773	0.913240746	-0.631022303
PI3K-Akt Signalling	LAMB3	0.183111609	0.445739539	0.640632874	-1.968971909	0.045193527	-0.208913357	-0.181053332
PI3K-Akt Signalling	LAMC2	0.108190425	0.267728224	0.580048456	-1.442514625	0.167739077	-0.151226077	-0.411841153
PI3K-Akt Signalling	MCL1	1.032854745	0.218655037	-0.09732902	-0.413440332	-0.442876068	-1.121176311	0.021045408
PI3K-Akt Signalling	OSM	-0.015905703	-0.47874746	-0.137658641	-0.920718777	0.360652299	0.851942341	0.549787284
PI3K-Akt Signalling	PIK3CG	-0.047347629	-0.201650278	-0.3776871	0.524810502	-0.001157738	0.358678536	0.241645929
PI3K-Akt Signalling	PIK3R5	0.183291416	-0.093728406	0.165814945	-0.175493347	-0.514039149	0.055903311	0.461959065
PI3K-Akt Signalling	RBL2	0.454730855	-0.082719	0.031403797	1.040904395	-0.618369229	-0.469454368	-0.370004984
PI3K-Akt Signalling	RICTOR	0.29658933	-0.296759531	0.136330162	0.478274166	-0.96113507	1.061652337	-0.286552792
PI3K-Akt Signalling	RPS6	-0.331835186	-0.018909887	-0.350731287	2.108910612	0.083201593	-0.017252582	-0.892133141
PI3K-Akt Signalling	SGK1	0.82792726	0.701287439	0.463559901	-0.831888504	-0.6470009	-1.010971835	-0.753331564
PI3K-Akt Signalling	THBS1	0.686114404	-0.028604372	-0.613354242	-1.406496038	0.935985437	-0.861396606	0.507844838
PI3K-Akt Signalling	THEM4	0.025029691	-0.280274964	-0.07462742	0.961064536	-0.106122135	-0.447136515	0.216824699
PI3K-Akt Signalling	TNC	-0.550805874	-0.207235713	-0.306414449	-0.763641249	1.86201486	-0.088216853	-0.242735573
PI3K-Akt Signalling	TPTE	-0.200208743	-0.414676743	-0.530838487	0.071128844	0.381425916	0.598120256	0.759790324
PI3K-Akt Signalling	TRAT1	0.031415173	-0.689999123	-0.251632326	0.056595007	0.232439052	0.565125644	0.539375053
TGF-beta Superfamily Signaling	AMH	0.118294221	-0.112877656	-0.059316999	-0.086590543	0.073754209	-0.436227341	0.46018302
TGF-beta Superfamily Signaling	BMP2	0.593079208	-0.33020715	0.534665431	-1.572852188	-0.142836632	0.06367726	0.131202858
TGF-beta Superfamily Signaling	BMP4	-0.350760104	0.544250699	-0.170195743	-1.08082219	0.60464227	0.312148783	-0.132602471
TGF-beta Superfamily Signaling	BMP5	-0.207159298	-0.174807563	0.223329904	-0.209020823	1.287675266	-1.131061973	-0.509816271
TGF-beta Superfamily Signaling	FSTL3	0.417027353	-0.445983838	-0.604652945	-0.985208672	0.759057777	0.58054324	0.157351226
TGF-beta Superfamily Signaling	INHBB	0.060182033	-0.343764289	0.159589342	-0.65496416	-0.039103691	0.418580294	0.461552639
TGF-beta Superfamily Signaling	LTBP1	-0.839981796	-0.273838902	-0.595577733	-0.703107558	1.260969326	1.651531071	0.178215216
TGF-beta Superfamily Signaling	SMAD5	-0.166828432	-0.223899684	0.092069945	-1.076663066	0.43552738	0.712884297	0.175927907
TLR Signaling	AKT1	0.546223112	0.098327755	0.542429833	-1.315421168	0.002959369	0.13615247	-1.076444094
TLR Signaling	AKT2	-0.473528099	-0.207512921	-0.095804523	0.58381356	0.757534858	-0.062377472	-0.315441493
TLR Signaling	AKT3	-0.204621467	-0.65543354	-0.327583942	-0.113774346	0.146198174	1.019849911	0.952463538
TLR Signaling	APP	0.141818257	0.386400284	0.652641282	-1.239757933	0.515424866	-0.012851511	-1.730578004
TLR Signaling	ATF1	0.159184704	-0.479189522	-0.092436422	-0.213788106	0.265660369	0.310036664	0.110730729
TLR Signaling	ATF2	-0.045850244	-0.389175956	-0.203623241	0.227611619	0.077689854	0.487273038	0.269268609
TLR Signaling	BIRC3	0.287911528	-0.770941525	-0.298908451	2.153419714	-0.328486609	-0.532424264	0.183560544
TLR Signaling	BTK	-0.032489871	0.171747266	-0.371673158	0.481197533	-0.197284391	0.135945185	0.17179969
TLR Signaling	CASP8	-0.005240539	-0.240187204	-0.163316854	1.898102034	-0.45214801	-0.438091376	0.003776675
TLR Signaling	CCL3/L1	0.029767724	0.623765228	-0.535617994	0.454613204	-0.173971968	-0.435931812	0.15409405
TLR Signaling	CCL4	0.323328907	0.179371879	-0.30398176	0.165917044	-0.529618467	-0.243329253	0.571798601
TLR Signaling	CCL5	0.719483428	-0.036141245	0.036764865	0.399987062	-0.58866385	-0.522959514	-0.342054832
TLR Signaling	CD14	-0.089440007	0.308890774	-0.209757305	-0.463163647	-0.162168788	0.548551137	0.233510941
TLR Signaling	CD36	0.366877741	0.309317683	0.945255226	-1.29882255	-0.789024765	-0.436455475	0.068066433
TLR Signaling	CD40	0.596079215	-0.319572315	-0.253456328	1.232341282	-0.563850571	-0.73953028	0.252071978
TLR Signaling	CD80	0.235763304	0.10006941	-0.686770868	0.829624053	-0.481675618	-0.090809996	0.684749608
TLR Signaling	CD86	0.116870888	-0.363965077	-0.315287513	-0.388837027	-0.093693886	0.600943165	0.894944132
TLR Signaling	CHUK	0.127575505	-0.317525752	0.242423338	-0.613345079	-0.13136188	0.804989032	-0.143091697
TLR Signaling	CREB1	-0.174519878	0.322865132	-0.358196894	0.513578087	0.472707894	-0.306596735	-0.527202332
TLR Signaling	CTSL	0.145974124	0.609808819	0.375596299	-0.563105727	-0.327456744	-0.53580515	-0.352217378
TLR Signaling	CTSS	0.231575848	0.344832379	0.568527368	0.286661102	-0.757935268	-0.911800456	-0.1918077
TLR Signaling	CUL1	0.24603048	0.068256674	-0.080968832	0.097835335	-0.342577418	0.320770089	-0.305022284
TLR Signaling	CXCL10	0.96150044	-0.7121302	-0.471883236	-0.444777573	0.095975406	-0.184957274	0.59877789
TLR Signaling	CXCL11	0.663659854	-0.299971938	-0.204200742	-1.235312478	0.026148917	0.197228284	0.541504214
TLR Signaling	CXCL9	0.581145501	-0.457034888	-0.531278385	0.24476349	-0.391560875	0.029012222	0.952269931
TLR Signaling	DUSP6	0.921102049	0.567893744	0.277041701	-1.426858579	-0.496028113	-0.096396166	-0.946635189
TLR Signaling	ECSIT	0.247360834	0.302442119	-0.06298051	-0.392505976	-0.261818324	-0.256808265	0.202350516
TLR Signaling	FADD	0.017577493	-0.205062702	-0.386790251	-0.081768033	0.258733018	0.010898326	0.655379656
TLR Signaling	FOS	0.919495048	0.274627404	-0.549633152	-1.057477645	-0.146079066	-0.704026366	0.715927464
TLR Signaling	HMGB1	-0.419290382	-0.230824694	0.008355713	0.686064254	0.033488656	0.745753918	-0.279662818
TLR Signaling	HSP90B1	0.066400366	-0.134992974	0.273870188	0.273775085	0.257316801	0.271959175	-1.384503381
TLR Signaling	IFNA1	-0.128446895	-0.220664559	0.031355268	0.5510086	-0.033350549	-0.099654668	0.171413716
TLR Signaling	IFNA2	-0.298095711	0.222623674	-0.378664751	-0.40453514	0.458808423	-0.185982529	0.745207639
TLR Signaling	IFNA7/17	-0.090522065	-0.296471901	-0.18456963	1.023745238	-0.042120951	-0.30879699	0.368794958
TLR Signaling	IFNAR1	-0.043218097	-0.140021403	-0.127212304	-0.250305302	0.592159466	0.380398205	-0.563997589
TLR Signaling	IFNAR2	0.20010336	0.472469814	-0.31314117	0.925339869	-0.292960198	-1.009990355	-0.040646782
TLR Signaling	IKBKB	0.060675949	0.339298009	-0.044152086	-0.15940506	0.335692598	-1.060113029	0.054127336
TLR Signaling	IKBKE	0.148303371	-0.524108999	-0.240223548	1.157560223	-0.405606534	-0.146056491	0.681825253
TLR Signaling	IKBKG	0.027076639	0.08878309	-0.113158731	-0.078948564	-0.222820988	-0.211850393	0.667499849
TLR Signaling	IL6	0.906373596	-0.505734822	-0.527949229	-1.030508506	0.034359772	0.120100158	0.851193158
TLR Signaling	IRAK1	0.007571636	0.51885963	-0.266365588	0.058322705	-0.138006678	0.240520206	-0.460404191
TLR Signaling	IRAK2	0.008441889	-0.147174783	-0.275976917	0.305657019	-0.502790445	0.451439633	0.815252632
TLR Signaling	IRAK3	0.340988778	-0.108130993	0.279768739	-1.314684366	-0.241628281	0.205760828	0.496968749
TLR Signaling	IRAK4	-0.156587134	-0.115780558	-0.687880306	0.700012964	0.238722461	0.141477623	0.527894404
TLR Signaling	IRF3	-0.512940591	0.458532512	-0.091671624	0.842975111	0.229706694	-0.051572144	-0.744522484
TLR Signaling	IRF7	0.341901317	0.164415949	-0.558536305	-0.386025248	-0.10442792	0.208294868	0.417930922
TLR Signaling	ITGAM	-0.249355441	0.373096614	-0.28184413	0.16276785	-0.179828227	-0.366044397	0.896587689
TLR Signaling	ITGB2	0.213545467	0.226063422	0.15770556	0.501719797	-0.542792781	-0.674530041	-0.015525285
TLR Signaling	JUN	1.070075632	-0.152476048	-0.347282817	-1.598307976	0.228222815	-0.292124955	0.260722221
TLR Signaling	LY86	0.076996755	0.058966944	-0.658189723	0.901770984	-0.4556746	-0.045441621	0.857537713
TLR Signaling	LY96	-0.000327667	-0.234011381	-0.506152554	0.066579414	0.206524376	0.623709579	0.284124364
TLR Signaling	MAP2K1	0.236880227	-0.36319635	0.084682812	0.146274837	-0.488294795	0.512507724	0.131357071
TLR Signaling	MAP2K2	0.212416885	-0.028397686	0.080005349	0.526112345	0.241981905	-0.60385758	-0.849738708
TLR Signaling	MAP2K4	-0.047988763	-0.196942872	0.028813026	-0.213892538	-0.085709338	0.391145593	0.336987604
TLR Signaling	MAP3K1	-0.133695418	-0.521249721	-0.194311812	1.772193996	-0.350456114	0.094047335	0.210230887
TLR Signaling	MAP3K7	-0.172351555	0.155471152	-0.177352253	-0.449053453	0.609718848	0.064711626	-0.221125932
TLR Signaling	MAP3K8	0.397758714	-0.275965354	-0.620312517	-1.049066996	0.25879035	0.798816708	0.620597481
TLR Signaling	MAPK1	0.20566571	-0.391758665	0.28008595	-0.689072884	0.185495804	0.110883777	-0.002861786
TLR Signaling	MAPK10	-0.390809859	0.030844943	-0.006053551	-0.587446073	0.025844121	0.633055125	0.652627068
TLR Signaling	MAPK14	-0.05562567	0.074253793	-0.346445735	-0.065659047	0.034470323	0.617894042	0.012959999
TLR Signaling	MAPK3	0.165762532	0.046728754	0.608983866	-1.236932468	0.009026012	0.406905675	-0.710893302
TLR Signaling	MAPK8	0.115123868	-0.252114117	-0.23345962	-0.959160991	0.506525257	-0.024722054	0.757626047
TLR Signaling	MAPK9	-0.110917785	-0.4614692	0.015603179	-0.683457556	0.026921677	0.377960504	1.222972665
TLR Signaling	MAPKAPK2	0.424508112	0.067601677	-0.044798122	-0.153485239	-0.032025425	-0.247512825	-0.425182023
TLR Signaling	MYD88	0.172638799	0.070589255	-0.075430735	-0.932924869	-0.169436079	0.466017483	0.424664174
TLR Signaling	NFKB1	0.341946387	0.504909413	-0.554541491	-0.299813221	-0.245970967	0.080461422	0.120554347
TLR Signaling	NFKB2	0.323548328	-0.222543815	-0.782657364	1.921541354	-0.049643707	-0.419722541	-0.260397764
TLR Signaling	NFKBIA	1.147454933	-0.245229134	0.058624581	0.581276179	-1.147759493	-0.627028061	-0.034988669
TLR Signaling	NOD1	0.04355944	-0.0949443	-0.231517037	-0.150374282	-0.037276554	0.266308951	0.441762444
TLR Signaling	PIK3CB	0.039360113	0.00868297	0.05788485	-0.005083161	-0.822278998	0.136046275	1.040187814
TLR Signaling	PIK3CD	-0.081335731	-0.103485897	-0.851015402	2.0950678	-0.26847075	-0.173200424	0.420926735
TLR Signaling	PIK3R1	-0.177945247	-0.450181922	-0.695340042	-0.522156142	0.804890992	1.28960329	0.27205164
TLR Signaling	PIK3R2	-0.310571643	0.072447118	-0.035684936	-0.992642294	1.217934004	-0.038552649	-0.432874592
TLR Signaling	PLCG2	-0.356275881	-0.376138294	-0.510439598	2.399321938	-0.041380826	-0.302648732	0.247549685
TLR Signaling	PPP2CB	0.411939139	-0.029054325	0.604548453	-1.816941041	0.106856856	0.163755451	-0.408702403
TLR Signaling	PPP2R1A	-0.056044007	-0.18126473	0.02653966	0.045424712	0.441868498	0.51698149	-0.933313845
TLR Signaling	PTPN11	-0.181465053	-0.096646171	0.065981082	0.678220522	0.341333361	0.84916085	-1.693228566
TLR Signaling	RAC1	-0.088918976	0.474999817	0.646726266	-1.559014072	0.476259505	-0.029871294	-1.004373704
TLR Signaling	RELA	0.225220612	-0.202174196	-0.073480861	0.347161622	0.30395982	-1.219313664	0.386783023
TLR Signaling	RIPK1	0.38857008	-0.018364455	-0.469451553	-0.377626626	-0.249566464	0.34546666	0.562232519
TLR Signaling	RIPK2	0.45282433	0.05417352	-0.594299573	-0.554505349	-0.32273135	0.30204754	0.883954749
TLR Signaling	RIPK3	-0.260307804	0.012813668	-0.255496906	-0.417043464	0.082752079	0.556099638	0.690694181
TLR Signaling	RPS27A	-0.130335677	-0.232747864	-0.295365381	2.287502075	-0.464824116	0.240761267	-0.563468822
TLR Signaling	RPS6KA5	0.234087865	-0.296998955	-0.348901156	0.385365947	0.037787066	-0.038092104	0.256222362
TLR Signaling	S100A8	0.326343458	0.019696175	0.252280392	-1.535575324	0.12334756	0.071242001	0.110726131
TLR Signaling	S100A9	0.573826604	0.025227883	0.341423953	-1.215121987	0.074123688	-0.374445733	-0.349615353
TLR Signaling	S100B	0.062700519	-0.077614264	-0.62545622	-0.371305613	0.036726898	0.83090174	0.629818182
TLR Signaling	SAA1	0.218983593	-0.408499081	-0.544435265	-0.084784593	0.332763578	0.014016105	0.757158459
TLR Signaling	SIGIRR	0.203127462	-0.402503763	0.281532629	0.137545808	-0.422152756	0.032329536	0.28215411
TLR Signaling	SKP1	0.259514692	-0.09048325	-0.5225577	-0.746550834	0.164853069	0.785515689	0.276078514
TLR Signaling	SOCS1	0.243303068	-0.085237967	-0.784608379	0.713701461	0.379322431	-0.661464005	0.409464328
TLR Signaling	SPP1	-0.476081732	0.663927413	-0.185115288	-0.191724088	0.091658932	0.272590934	-0.048635928
TLR Signaling	STAT1	0.908155754	-0.36244297	-0.082410276	-0.104182341	-0.36303019	-0.493445814	0.141524088
TLR Signaling	TAB1	-0.154274016	-0.457998063	-0.479592486	0.059865443	0.239759284	1.048514854	0.443151925
TLR Signaling	TANK	0.360949804	-0.240422303	0.074934356	0.45128037	-0.204738437	-0.185425967	-0.383199095
TLR Signaling	TBK1	0.306633658	-0.256639425	-0.258201753	-0.051368706	-0.453625753	0.293426854	0.801819713
TLR Signaling	TLR1	-0.128538326	0.068375796	0.031482661	1.003836111	-0.525434589	-0.238360559	0.195647544
TLR Signaling	TLR10	-0.259207381	-0.154435768	-0.829187601	1.733137952	-0.124089256	0.463628114	0.306034337
TLR Signaling	TLR2	0.618366435	0.324504636	0.214932421	-1.431195754	0.056161986	-0.724962982	-0.109061275
TLR Signaling	TLR4	-0.133997989	0.44100356	0.058305515	-0.656468792	0.16236387	0.069498278	-0.257539337
TLR Signaling	TLR6	-0.239481644	-0.850148539	-0.212348451	1.285121089	0.082246295	0.305312133	0.557672633
TLR Signaling	TLR9	0.144541407	-0.615395187	-0.845581646	0.531497101	0.344079202	0.507746905	0.674099506
TLR Signaling	TNF	-0.062067757	-0.410443658	-0.443535156	1.163086395	-0.185811273	0.227923165	0.540031957
TLR Signaling	TOLLIP	0.35936311	-0.414519928	-0.245735911	-0.617603675	-0.193411649	1.213975035	0.148637551
TLR Signaling	TRAF3	-0.244260358	0.001565673	-0.956684981	2.026462134	-0.349822862	0.263174051	0.533235643
TLR Signaling	TRAF6	-0.247678517	-0.358068105	-0.047346184	0.46863393	0.289136214	0.112220045	0.116190882
TLR Signaling	UBB	0.288189452	0.256148126	0.528310594	0.605731238	-0.307503552	-0.790716588	-1.2743706
TLR Signaling	UBC	0.934248603	-0.065688738	-0.107248675	-0.414702693	-0.213351252	-0.332102603	-0.460002689
Wnt Signaling	APC	-0.055631262	-0.29323459	0.105930811	-0.537679702	-0.000253382	0.888720186	0.055162173
Wnt Signaling	AXIN1	-0.073959289	0.21248541	-0.352600558	-0.234895428	-0.070643287	0.475750746	0.317094077
Wnt Signaling	AXIN2	0.146887853	0.01796055	0.134371603	-0.740374988	0.478143716	0.081799379	-0.708388481
Wnt Signaling	CREBBP	0.118052935	-0.570851842	-0.359779365	0.444096115	0.594001667	0.828740467	-0.887929991
Wnt Signaling	FZD1	-0.027040904	0.024756161	0.041186017	-1.542847661	1.284961072	0.236499007	-0.89793929
Wnt Signaling	FZD4	0.270143595	-0.540110055	0.016093424	-0.947068792	0.194777735	0.434423977	0.518406883
Wnt Signaling	FZD6	0.004565216	0.083609331	0.478430716	-1.290544934	-0.243273399	-0.461096268	1.13149457
Wnt Signaling	FZD7	-0.335470622	-0.292883365	-0.663170813	-0.482063527	1.263167654	0.495479306	0.256198142
Wnt Signaling	H3-3A	-0.54151503	0.561606821	0.577262058	0.911438515	0.143441414	-0.732567019	-1.329235602
Wnt Signaling	KMT2D	0.208328441	-0.191912211	0.320890443	1.13596069	-0.255152593	-0.533218967	-0.862589743
Wnt Signaling	MMP7	-0.368395674	0.624859152	0.102797877	-1.272383117	0.04948879	0.61328485	0.083513604
Wnt Signaling	RUNX3	0.108759071	-0.913738203	-0.416315868	1.217437381	-0.093544291	0.181733144	0.825361247
Wnt Signaling	SFRP2	-0.968845487	-0.009552904	-0.544199377	0.430828808	1.389361688	0.474804753	-0.269925036
Wnt Signaling	SFRP4	-0.506687848	-0.146415698	-0.472520404	-0.932418164	1.420352045	0.801610953	-0.112756933
Wnt Signaling	SMARCA4	0.566639157	0.277746866	0.127218972	-0.765966954	-0.437915678	0.468757159	-0.802355281
Wnt Signaling	TBL1XR1	-0.65422114	0.050637905	-0.147825223	0.422893558	0.687895405	0.807544777	-0.881871998
Wnt Signaling	TNKS	-0.144458304	-0.085732994	-0.099034043	-0.357904869	0.151741777	0.510732524	0.207636728
Wnt Signaling	WIF1	0.299157293	0.628130078	0.846561001	-1.294061471	-0.774612426	-0.253956177	-0.358188194
Wnt Signaling	WNT2	0.117051103	-0.070199868	-0.252006588	-1.415521717	0.215159098	0.602313534	0.799519339
Wnt Signaling	WNT2B	-0.039771283	0.212946042	-0.01381223	-1.407943298	-0.076628178	0.758514921	0.527096923
Wnt Signaling	WNT3	0.054735797	-0.159297492	-0.426936053	0.188247664	-0.290311284	0.322709832	0.911634967
NF-kB Signaling	BLNK	-0.418992456	-0.23543609	-0.516680541	2.017800853	0.068733783	0.229031255	-0.183762358
NF-kB Signaling	CCL13	0.731003979	-0.276615117	-0.115432942	-0.5027931	-0.351536313	-0.042976106	0.342307359
NF-kB Signaling	CCL21	-0.090845898	-0.442083603	-0.493141888	0.677719954	0.362225703	0.199700273	0.341461531
NF-kB Signaling	LTB	-0.070593619	-0.398321041	-0.300872587	2.443456832	-0.225993436	-0.592730328	-0.117415395
NF-kB Signaling	LTBR	0.443028985	0.270594595	0.589108481	-2.225669988	-0.035361788	0.075344884	-0.207819758
NF-kB Signaling	REL	-0.025028683	-0.03129593	-0.288478559	1.606575706	-0.17223679	-0.204518347	-0.483901436
NF-kB Signaling	TNFRSF12A	0.325540651	-0.170073078	0.273030844	-1.307740662	0.641069199	-0.869673677	0.240782953
NF-kB Signaling	TNFRSF13B	-0.108750482	-0.160955473	-0.885918954	2.019309814	-0.188760518	-0.133817216	0.539053099
NF-kB Signaling	TNFRSF13C	-0.191274582	-0.637862777	-0.490854829	2.139040303	0.10387194	-0.033899189	0.067293298
NF-kB Signaling	TNFRSF14	0.181824324	0.587863393	-0.304760487	0.042475058	-0.043887958	-1.024652728	0.270630856
NF-kB Signaling	TNFRSF25	-0.159551193	-0.492444477	-0.19882521	0.084723312	-0.26996678	0.721841369	1.147736018
NF-kB Signaling	TNFSF12	-0.004291904	-0.19532793	0.121742703	-0.17726116	-0.651896555	1.359613926	0.015076895
NF-kB Signaling	TNFSF13	-0.033677368	0.445456654	-0.198213614	-1.024122303	0.005624532	0.616562518	0.086504168
NF-kB Signaling	TNFSF13B	0.053258294	-0.029341304	-0.580459255	-0.6091665	-0.027489645	0.595006908	1.066536553
NF-kB Signaling	TNFSF14	0.161322905	-0.123269417	-0.370904062	-0.057725271	-0.078163479	0.004362254	0.746429479
NF-kB Signaling	TNFSF8	-0.253960694	-0.473796648	-0.335575937	-5.25E-05	0.404981174	0.559339737	0.678549112
Hedgehog Signalling	ETS2	0.748972426	0.359384424	0.508286416	-1.350572788	-0.638635421	-0.043181189	-0.570630975
Hedgehog Signalling	GAS1	-0.201623537	-0.549953659	-0.617687311	-0.480265041	0.870497336	0.903651901	0.57804749
Hedgehog Signalling	GLI3	-0.430643706	-0.36785227	-0.404017449	0.098336036	0.897983345	0.473261829	0.146836414
Hedgehog Signalling	HHIP	0.504419226	-0.765927337	0.42795109	-1.072914227	-0.136491297	0.506784027	0.276745806
Hedgehog Signalling	NRP1	0.27425151	0.30756114	0.313174224	-1.855589429	0.635472096	-0.264635327	-0.574153068
Hedgehog Signalling	PRKAR1B	0.139502582	0.125338867	-0.267219999	-1.336853443	-0.092734813	1.089195647	0.404215874
Hedgehog Signalling	PRKAR2A	-0.340759474	-0.487156327	-0.090502509	-0.498150691	0.159844505	1.488175425	0.402935183
Hedgehog Signalling	SPOP	-0.143837776	-0.12842901	-0.213452703	-1.027893082	0.315424656	1.076612269	0.31862691
GPCR Signalling	CMKLR1	0.331126631	-0.078829898	-0.569441585	-0.151046962	-0.475861083	0.460035799	0.997219107
GPCR Signalling	CXCL13	-0.375688381	-0.375698303	-0.501926749	2.617451414	-0.272926759	0.087094506	0.048071651
GPCR Signalling	CXCL16	0.409365285	0.753641509	0.652007433	-1.484062512	-0.38701894	-0.843074642	-0.297977991
GPCR Signalling	DOCK9	0.804243891	-0.049878433	0.636512733	-1.026276876	-0.783244341	-0.284211958	-0.076401001
GPCR Signalling	ENG	0.443226874	0.36042738	0.583893409	-1.535871833	-0.090828525	-0.096206512	-0.774178077
GPCR Signalling	GNA11	0.347464857	-0.159874215	0.348777602	-1.801654491	-0.016565817	0.890131088	-0.128765194
GPCR Signalling	GPSM3	0.11866446	-0.33131101	-0.08174287	1.942084512	-0.084669782	-0.614135536	-0.722114648
GPCR Signalling	MFGE8	-0.480476168	-0.572897602	-0.28535559	-0.948300892	0.577667131	2.033084579	0.391371347
GPCR Signalling	OPN3	-0.156570989	0.23539516	-0.256179941	-0.268279455	0.237756881	-0.119673953	0.382171877
GPCR Signalling	PTGER4	0.204621138	0.18202165	-0.153706431	-0.323765422	0.270949477	-0.834421594	0.275787985
GPCR Signalling	XCL1/2	0.357247543	0.230276679	-0.307418428	-0.252854007	-0.360861998	0.713420648	-0.39381908
GPCR Signalling	XCR1	0.27598974	-0.2805031	-0.798672937	-0.202608758	0.461293942	0.089494554	0.724050372
Hormone Signaling	ARID1A	-0.014943793	0.054471724	-0.270555366	0.676318967	0.304431374	-0.130195733	-0.618389305
Hormone Signaling	CXXC5	-0.397910405	0.020251681	-0.653763047	1.00537735	0.110475421	0.732251927	0.038878615
Hormone Signaling	GNAQ	0.034766037	-0.056079679	0.801987829	-1.945378415	0.177765874	0.517705138	-0.314980141
Hormone Signaling	ID2	-0.074265892	0.286660848	0.077862724	-0.885280427	0.268419611	0.820352084	-0.854422299
Hormone Signaling	KRT10	-0.155758441	0.000568356	-0.012849023	-0.345138024	0.285269791	-0.336874728	0.540689264
Hormone Signaling	KRT14	0.107626058	-0.274570126	-0.272593602	-0.046795995	-0.402153699	0.762664873	0.696506985
Hormone Signaling	KRT17	-0.281582766	0.262058372	-0.204265249	0.097095655	0.211788005	0.191517189	-0.140704985
Hormone Signaling	KRT18	0.612052135	0.672661628	0.660801175	-1.143356842	-0.869815392	-0.576005081	-0.387621562
Hormone Signaling	KRT19	0.222477221	0.910762357	0.870269549	-1.684400012	-0.384412551	-0.700580968	-0.532717311
Hormone Signaling	MAF	-0.056822538	-0.03833925	-0.397474888	-0.053656437	0.759989399	-0.88509725	0.578352478
Hormone Signaling	SMC3	-0.135423485	-0.05494737	-0.191052087	0.290717012	-0.120613053	1.001252344	-0.378259522
Hormone Signaling	SP1	-0.223183887	0.339631805	0.152372027	-0.614586931	0.464798498	0.135459742	-0.694570925
Hormone Signaling	STAG2	0.254503178	-0.169340387	-0.158687858	-0.10654927	-0.445275393	0.474312905	0.438517383
Hormone Signaling	TACSTD2	0.665949366	0.540622564	0.66149381	-1.547026288	-0.630888313	-0.296344303	-0.550823879
Hormone Signaling	TARP/TRGC1/2	0.33196399	-0.541153308	-0.415545759	0.14308056	-0.09847048	0.185295581	0.835569418
Hormone Signaling	TBP	0.083365144	-0.025186822	-0.178151234	0.185460824	-0.124840954	0.572239481	-0.347773705
Hormone Signaling	TMPRSS2	0.630566495	0.131690937	0.909992115	-1.364781342	-0.883805418	-0.266818622	-0.044327768
TNF Signalling	CASP10	0.347370104	0.127902217	0.575033616	-0.327326675	-0.697349989	-0.313705401	-0.158856808
TNF Signalling	CASP7	-0.056500145	0.302216158	0.156196255	-0.880937834	0.133766111	-0.871882479	0.852823686
TNF Signalling	CCL2	0.626088758	0.667257782	-0.281742872	-1.187133816	0.201227767	-1.020529237	0.02453822
TNF Signalling	CX3CL1	0.483484191	-0.17760012	0.126130177	-0.858092386	-0.510064146	0.568619084	0.237373372
TNF Signalling	CXCL2	1.217711232	0.151641642	-0.212436098	-0.967995564	-0.633960249	-0.481533136	0.207436761
TNF Signalling	CYFIP2	-0.113614772	-0.182632114	-0.480576294	1.997865053	-0.420622189	-0.027747392	0.14359226
TNF Signalling	CYLD	0.157722481	-0.317828899	-0.748576953	1.293103853	-0.339514555	0.410500981	0.448913707
TNF Signalling	EDN1	1.006656941	-0.497922032	-0.275884153	-0.995755066	-0.357425651	0.724598273	0.189209997
TNF Signalling	ELMO1	0.509810256	-0.390152526	-0.193620257	1.232482516	-0.577845026	-0.502609576	0.218806272
TNF Signalling	IL18R1	0.343962757	-0.641696635	-0.06346466	-0.14593771	0.170592032	0.508425023	-0.148886611
TNF Signalling	IRF1	0.34405988	-0.188350722	-0.308035164	-0.378194259	-0.533861624	-0.014179088	1.472671965
TNF Signalling	JUNB	0.938721183	0.056799539	-0.663616497	-0.513313437	0.124918317	-1.438136601	0.987774823
TNF Signalling	LIF	-0.101456222	-0.029193898	-0.650020317	-0.519561019	0.488903639	0.083726386	1.064268088
TNF Signalling	TNFAIP3	0.984872689	-0.262904794	-0.761595789	1.023637613	-0.252143727	-0.946762193	0.208052351
TNF Signalling	TRAF1	0.026699841	-0.307057518	-0.432869485	1.208381233	0.039279636	-0.019740337	-0.002150054
PDGF Signalling	COL5A1	-0.519890502	-0.008050215	-0.406252627	-0.569310412	2.02655161	-0.394623085	-0.615658007
PDGF Signalling	COL5A2	-0.609021302	-0.227709216	-0.303898582	-0.550334817	1.979373208	-0.295134659	-0.298780507
PDGF Signalling	PLAT	-0.091760784	-0.216339902	0.063200846	-1.272975956	0.782494854	0.033947709	0.363090012
PDGF Signalling	STAT5B	-0.092918285	-0.370867943	-0.672703817	0.1474455	0.153836813	0.17388185	1.4595181
PDGF Signalling	STAT6	-0.074954043	0.207270368	0.595232152	1.10941268	-1.126173713	0.124875541	-0.644133506
Cancer Signalling	AKAP1	-0.351596628	0.097399714	0.22965655	-0.843597941	-0.585357655	1.396452156	0.542565269
Cancer Signalling	BAD	0.064896902	-0.207242102	0.156947527	-0.851470404	0.302466577	0.833903772	-0.558671763
Cancer Signalling	BAX	-0.228376899	0.76482226	0.197678024	0.458019649	-0.063007089	-1.009332326	-0.524035188
Cancer Signalling	BCL2A1	0.204009585	0.026387208	-0.46736975	-0.141814587	-0.310507733	0.225628111	0.838546056
Cancer Signalling	CCND1	0.228615761	0.757936982	0.978247378	-1.697111668	-0.546965225	-0.172183181	-0.733009794
Cancer Signalling	CDH1	0.2906397	0.718156862	0.626199575	-1.158204399	-0.688355117	-0.181393053	-0.439384075
Cancer Signalling	CDK6	-0.067398731	0.027157968	-0.006213739	-0.177018023	0.071700101	0.528122907	-0.369679015
Cancer Signalling	CDKN1A	0.479846488	0.380873362	0.109838694	-1.682475768	-0.038128382	-0.609033519	0.55920374
Cancer Signalling	CEBPA	-0.012698703	0.354273737	0.813428215	-1.662122536	-0.661435261	0.282328149	0.425842605
Cancer Signalling	DDB2	-0.517911647	-0.311228595	-0.029468324	0.1294206	0.13824142	0.65220994	0.596529973
Cancer Signalling	DIPK2B	-0.133563821	0.186776431	-0.068820989	-0.82739316	0.15871054	0.081108213	0.563772782
Cancer Signalling	E2F3	-0.232080039	0.033472229	-0.136393512	-0.082795548	-0.763182368	1.139121658	0.874072303
Cancer Signalling	ERG	0.33344654	-0.450618258	0.388709536	-1.447652092	-0.117003786	0.522324753	0.49183685
Cancer Signalling	HDAC1	-0.139322705	-0.2391459	-0.189490242	1.353947238	0.293558639	-0.442122367	-0.376468582
Cancer Signalling	HDAC2	-0.363451842	-0.084280146	0.104697236	-0.326010322	0.707324772	0.322027724	-0.499466361
Cancer Signalling	LEF1	-0.229667257	-0.267691521	-0.358254195	0.707906781	0.33439153	-0.069051104	0.366111511
Cancer Signalling	MDM2	-0.503887179	0.77690154	0.356463339	-0.726144731	0.014693541	-0.299507203	0.060585033
Cancer Signalling	PIM1	0.695973618	-0.247872304	-0.468459537	-0.930858163	0.498013326	0.111848845	-0.130997136
Cancer Signalling	PML	0.561207281	0.19722143	-0.08758486	-0.527043768	0.515873864	-1.089826422	-0.533464285
Cancer Signalling	PTEN	-0.573348251	0.126161723	-0.145223595	-0.343280164	1.022160701	0.544650985	-0.702301768
Cancer Signalling	RB1	0.460362526	0.276747916	0.410702188	-0.675564522	-0.552548137	-0.463365339	-0.075082168
Cancer Signalling	ROPN1	0.163396994	-0.320091313	-0.487971685	-0.066808766	-0.156251189	0.837486225	0.591047479
Cancer Signalling	RUNX1	-0.405279063	0.238629039	-0.205576844	-0.367326457	1.590391007	-0.665131522	-0.828459759
Cancer Signalling	RUNX1T1	-0.030617859	-0.129656997	-0.215762033	-1.172803587	0.61299885	0.763228231	0.060805045
Cancer Signalling	SMAD3	-0.141762521	-0.54731778	-0.009810243	-0.091709029	0.101509774	1.272857597	-0.136624739
Cancer Signalling	SPANXB1	-0.00286018	-0.141372949	-0.031321362	-0.10372263	-0.299310598	0.343598958	0.557739107
Cancer Signalling	TCF7	-0.273380986	-0.509903216	-0.319354135	1.5063987	-0.082253911	0.415204676	0.197569722
Cancer Signalling	TCF7L1	0.504139959	0.050906865	-0.141720647	-1.063108779	-0.366489536	0.489773352	0.350847811
Cancer Signalling	TMEM140	0.568666872	-0.599491279	0.399781068	0.203943021	-0.53707263	0.448822314	-0.628757855
Cancer Signalling	ZEB1	-0.038668098	-0.355595651	-0.461973513	-0.899083481	0.996851468	1.310465953	-0.555854529
Other Signalling Pathways	ADAM12	-0.361519454	-0.283985763	-0.570871468	-0.231934257	1.703490138	-0.272521181	-0.091748587
Other Signalling Pathways	ATG12	-0.352899814	0.166824753	-0.302431219	-0.526187656	0.251806773	1.010921706	0.077803603
Other Signalling Pathways	BBS1	-0.099699172	0.036958389	-0.130704593	-0.947947634	0.637237832	0.791822671	-0.528511975
Other Signalling Pathways	BNIP3	-0.128567393	0.01005189	0.142606418	0.448670284	-0.349134598	0.250004936	-0.137847687
Other Signalling Pathways	CBL	-0.253752463	-0.104757725	-0.050179328	0.530249337	0.169688642	-0.130197448	0.091230277
Other Signalling Pathways	CRABP2	-0.331459823	-0.18553433	-0.344369016	-0.842548586	1.571754166	-0.30850361	0.134948643
Other Signalling Pathways	DEPTOR	0.094269008	0.017186291	-0.542137992	-0.695966876	0.250605835	0.242099041	0.812929262
Other Signalling Pathways	ENO1	0.283646249	0.251055568	0.204679616	-0.509432661	-0.459916044	-0.046321573	-0.038683433
Other Signalling Pathways	FGF11	0.10505889	-0.731286552	-0.517715901	0.725099512	0.265065188	0.011471959	0.779492173
Other Signalling Pathways	GNAS	-0.208134634	0.553731107	0.344935561	-0.545834191	0.173780774	0.642234503	-1.525032708
Other Signalling Pathways	HK1	0.387763644	0.44759639	-0.153071457	-1.179914703	0.159617262	0.288671057	-0.61567539
Other Signalling Pathways	HK2	-0.019844958	0.284492088	0.705352376	-0.335684272	-0.566388573	-0.541009136	0.093064775
Other Signalling Pathways	IFNL2	-0.019991399	-0.617332876	-0.225082573	0.228377285	0.016620036	0.783128234	0.44231673
Other Signalling Pathways	IL11RA	0.235505456	-0.607967273	-0.365825854	0.746574827	0.048494899	0.915939957	-0.530391007
Other Signalling Pathways	IL20RA	0.234829241	-0.072334095	-0.193131088	-0.520178192	-0.169627092	-0.145557691	0.953419707
Other Signalling Pathways	IRF9	0.616479538	-0.101373032	-0.312031391	0.115096798	-0.610507082	0.708323757	-0.297855225
Other Signalling Pathways	MCM5	-0.148298413	-0.42665057	0.003578717	1.375399178	-0.501549129	0.309379711	0.152256454
Other Signalling Pathways	MXI1	-0.267465183	-0.237303862	-0.095429329	-0.759291484	-0.02306728	1.540483246	0.362644277
Other Signalling Pathways	NPM1	-0.335576115	-0.212478281	0.006175747	1.236962282	-0.502582913	0.454437816	0.160198586
Other Signalling Pathways	P2RY13	0.019928869	-0.10394016	-0.028279793	-0.430449717	-0.483418541	0.656444003	0.764925432
Other Signalling Pathways	SH2B2	-0.138509574	-0.184010863	-0.129381636	0.071295725	-0.142884814	0.634686593	0.353062626
Other Signalling Pathways	SLC7A5	0.119517332	-0.260710762	-0.216821671	0.28899541	-0.023742843	-0.428410478	0.771976143
Other Signalling Pathways	SOCS2	0.719318365	-0.539668843	0.030217092	-0.611223685	-0.196742425	-0.254534875	0.599075941
Other Signalling Pathways	SPRY1	-0.217013243	-0.174990215	-0.075126139	-0.9984982	0.806749538	0.191551692	0.325772044
Other Signalling Pathways	SPRY2	0.250688527	0.082541082	-0.035018612	-1.125393159	-0.318836425	0.655651137	0.426391326
Other Signalling Pathways	STAT2	0.144146305	0.277543101	-0.196320687	-0.733818127	1.099159913	-1.118073585	-0.370984663
Antigen Presentation	BAGE	-0.143352619	0.173643462	-0.132650928	1.438033011	-0.170222166	-0.544485704	-0.369350863
Antigen Presentation	CD74	0.368368378	0.463149993	0.480274556	1.013020723	-0.684240667	-1.564324037	-0.697452338
Antigen Presentation	DTX3L	0.532913153	-0.110629955	0.416197741	0.093401247	-0.641201756	-0.614170608	-0.055033285
Antigen Presentation	ELOB	-0.168928011	0.327075322	0.194010273	-1.075919749	0.211126599	0.479771241	-0.318684173
Antigen Presentation	FBXW7	-0.021542549	-0.220400286	-0.357461023	-0.445901221	0.031511261	0.897699256	0.561447314
Antigen Presentation	ITCH	-0.120740665	0.121866021	-0.444605117	0.375537951	0.470870605	-0.082918856	-0.223922759
Antigen Presentation	MAGEA12	0.034761327	0.069128439	-0.393225998	-0.96465822	0.281091708	0.852210819	0.180138832
Antigen Presentation	MAGEA3/A6	-0.221372403	-0.371148747	-0.217571561	-0.439182239	0.500254871	0.542534895	0.523096471
Antigen Presentation	MAGEA4	0.215787222	-0.102910163	-0.263887239	-1.121412947	0.111301268	0.487297656	0.672348944
Antigen Presentation	MR1	-0.404405162	-0.046930505	-0.073226264	-0.596675441	0.23437962	0.701766428	0.525552297
Antigen Presentation	MRC1	0.456497965	0.394419478	0.511025316	-1.4298329	-0.187310224	-0.520707523	-0.244517342
Antigen Presentation	SKP2	-0.214801202	-0.510996348	-0.578653874	0.412981279	0.333343002	0.784477165	0.589098307
Antigen Presentation	SOCS3	1.172387032	-0.072312964	-0.48402562	-0.547897445	-0.265036125	-1.038209065	0.690961232
Antigen Presentation	TAP1	0.670496347	-0.303846948	-0.132795468	0.901811862	-0.917984957	-0.426463953	0.463504262
Antigen Presentation	TAP2	0.692353128	-0.548196532	-0.1437486	0.906369506	-0.630592905	0.011164746	-0.074052346
Antigen Presentation	TAPBP	0.224340144	0.425789006	0.032036433	1.667348251	-0.792365869	-0.782181189	-0.781619372
Antigen Presentation	TAPBPL	0.020252974	-0.158098331	0.064676837	-0.079125064	-0.599177243	0.066650539	1.115520333
Antigen Presentation	TRAF7	0.041683889	0.284365681	-0.189185638	-0.206965194	0.703011722	-0.551943092	-0.623248159
Antigen Presentation	TRIM21	0.193173395	-0.23258438	-0.257648273	-0.022703274	-0.208498988	0.140945736	0.70290486
Antigen Presentation	UBA7	0.058764687	-0.393861151	0.486037534	0.89249273	-0.481137564	-0.273317043	-0.169442682
Antigen Presentation	UBE2C	-0.101555229	0.158141336	-0.12116503	0.533205404	-0.10190065	-0.275236742	0.073543208
Antigen Presentation	VHL	-0.127576846	-0.156935641	-0.674311246	-0.112998099	0.594331549	0.182940018	0.692455878
Antigen Presentation	ZBTB16	0.797278106	-0.371259478	-0.141802593	-1.133138367	-0.524723874	0.70482775	0.587031412
Complement System	A2M	0.14626917	0.033945109	0.425975605	-0.614359158	0.747389749	-0.249718833	-1.511640387
Complement System	C1QA	0.439252374	0.5413266	0.705719369	-0.954008041	-0.645460372	-0.768197344	-0.276561919
Complement System	C1QB	0.528064214	0.477544885	0.681949139	-1.469776956	-0.587049096	-0.360386779	-0.293697763
Complement System	C1R	-0.150671217	-0.358038373	-0.314416125	-0.240577227	1.173700763	-0.040867252	-0.20022084
Complement System	C1S	-0.052220732	-0.441809642	-0.503509142	0.447400018	1.499446512	-0.415039222	-0.767547356
Complement System	C2	0.161523817	0.039269378	1.113262646	-1.248557416	-0.574032267	-0.53125259	0.307052335
Complement System	C4B	0.07705736	-0.221475893	0.384887023	0.075986913	-0.521143111	0.55557565	-0.25360515
Complement System	C4BPA	0.625633334	0.027012556	0.968849747	-1.140488592	-0.657280975	-0.601176021	-0.235379226
Complement System	C7	-0.476474348	-0.11404362	-0.112712995	0.493112508	0.342086154	0.461486866	-0.175081076
Complement System	CD46	0.832226732	0.306066736	0.064430368	-1.176223682	-0.036032774	-0.116769448	-0.939639278
Complement System	CFB	0.133470731	0.38709867	0.155417924	-1.132964529	-0.454843205	0.136635644	0.557362121
Complement System	CFI	-0.304508925	0.24106923	0.105520711	-1.439978993	0.814134211	0.069302585	0.027567218
Complement System	CLU	-0.439651023	-0.393359148	-0.476758044	-0.174241503	0.177576185	1.719594094	0.56764414
Complement System	F13A1	0.184594455	-0.112461632	-0.406285558	-0.879582648	0.619391769	-0.09176415	0.502131182
Complement System	SERPING1	0.795088148	-0.356243853	0.056227333	-1.639944167	0.457397071	0.643058324	-0.864962592
Complement System	THBD	0.361192157	0.155226629	0.648777366	-1.999255466	-0.014524	-0.684136406	0.537078006
B Cells	BLK	-0.301141163	-0.546168324	-0.455159095	2.433082778	0.010497569	-0.045837041	-0.057720479
B Cells	CD37	-0.137725762	-0.099564457	-0.194282736	2.621759586	-0.446815204	-0.83904259	-0.240447687
B Cells	CD79A	-0.407770751	-0.291649189	-0.527086362	2.629046938	-0.083964094	-0.123511668	-0.097646634
B Cells	CD79B	-0.226393726	-0.462242261	-0.765669659	2.129457715	-0.324407227	0.342336189	0.695803735
B Cells	FAM30A	-0.425478825	0.016343519	-0.68621645	1.700249398	0.03094835	0.370450451	-0.04049849
B Cells	FCRL2	-0.474926645	-0.450311263	-0.365353541	1.884118913	0.026382297	0.212691217	0.229406261
B Cells	IGLL1	-0.102031072	-0.196757846	0.037081512	0.017664925	0.009065137	0.177749917	0.25348571
B Cells	SPIB	-0.282404485	-0.29133511	-0.678914344	1.403241866	0.129549896	0.610308912	0.065576512
T Cells	BCL6	0.805713156	-0.015064433	-0.419404013	-0.919391225	0.152467076	-0.720827056	0.568694922
T Cells	CCR1	0.053082594	-0.216411047	-0.271672258	0.111550291	-0.147650316	-0.051698908	0.938818173
T Cells	CCR4	-0.020193485	-0.738667356	-0.647811914	0.688308732	0.334243869	0.265282733	0.948489824
T Cells	CD27	-0.381820716	-0.328040723	-0.712966851	1.925865715	-0.082601517	0.290684599	0.538600743
T Cells	CD5	0.061767258	-0.494001908	-0.621268744	0.440580153	0.106434422	0.373907003	0.846916835
T Cells	CD69	0.646845146	-0.072838725	-0.883433441	1.276278725	-0.082212209	-0.520097563	-0.171825256
T Cells	CD7	-0.237388799	-0.387237572	0.116080897	0.218314483	0.049619757	-0.057977863	0.664322359
T Cells	CD70	-0.044203484	-0.872392085	-0.350688186	0.417308299	0.426654089	0.476455032	0.580468638
T Cells	CMTM4	0.053554141	-0.011079543	-0.217606402	-1.31798822	0.432356737	0.563391651	0.344304701
T Cells	CXCR5	-0.485836887	-0.402571729	-0.563954881	1.764741953	0.075741327	0.502837297	0.282729142
T Cells	DLL4	0.505931775	-0.104313729	0.065996009	-1.169746181	-0.20761644	-0.278943436	0.835717
T Cells	DPP4	-0.097543385	0.202886949	0.784443478	-0.710862436	-0.284056757	-0.260090006	-0.136824153
T Cells	EGR1	0.793434994	-0.184285985	-0.629256938	-0.730778421	0.21426098	-0.753533961	1.001121789
T Cells	GATA3	0.14512218	-0.227252622	-0.186616218	-0.584158551	0.165418664	0.073441896	0.665658623
T Cells	GIMAP6	0.371153136	-0.367746775	0.372494798	-0.039554976	-0.210337683	0.303596679	-0.725781008
T Cells	IDO1	0.911145961	-0.5241715	-0.361833574	-0.872392905	-0.200774104	-0.000437104	0.922142313
T Cells	IL10RA	-0.073410739	0.021847292	-0.085914519	0.988062018	-0.39731183	-0.344992219	0.28703586
T Cells	IL12RB1	0.001878648	-0.437947705	-0.021785681	-0.537548352	0.342905835	0.345247973	0.386886614
T Cells	IL13RA1	0.359414665	0.254368715	0.370998915	-1.7616718	0.326843905	0.033455522	-0.639465429
T Cells	IL18	0.018880944	-0.138085653	0.343400476	-0.747687772	-0.105091122	-0.038927593	0.524580562
T Cells	IL6ST	0.673362391	-0.173026333	0.032316491	-0.280809076	-0.27157337	-0.12678234	-0.257380762
T Cells	IRF8	0.057720303	-0.060997205	-0.217880411	2.214774123	-0.20513431	-1.14236792	-0.344846862
T Cells	LCP1	0.179719797	0.037355284	0.100991197	1.161377449	-0.449408951	-0.838252798	-0.180958663
T Cells	LY6E	0.532247852	0.752994281	0.859724257	-0.738267606	-0.455408559	-1.154272931	-1.244092507
T Cells	MAML2	-0.09092395	-0.08785865	-0.451207337	-0.610491827	0.085451334	1.409815444	0.213749929
T Cells	NOTCH3	-0.215312462	-0.21217312	-0.427761992	-1.369927379	0.202793165	1.819529474	0.780886405
T Cells	PVRIG	-0.069074194	-0.253151247	-0.267749749	1.557000974	-0.109687048	0.10191019	-0.425157745
T Cells	RORC	0.117321983	-0.005753869	0.452198435	-1.076539841	-0.223386841	0.297924372	0.096842222
T Cells	STAT4	0.294410846	-0.47786147	-0.082977648	-0.041630465	-0.042080496	-0.354791361	0.826295767
T Cells	TFEB	0.192136927	-0.415825719	-0.462361613	0.704987559	-0.424642302	0.475234824	0.683946757
NK Activity	B2M	0.547649276	0.346595139	0.640885094	0.644803552	-0.692930216	-1.438596143	-0.899236839
NK Activity	BID	0.105889774	0.207351057	-0.430039253	-0.138772412	0.094194131	-0.46964057	0.682463418
NK Activity	CD247	0.100737747	-0.100102791	-0.6000799	1.590030259	-0.145008373	-0.789125062	0.506284399
NK Activity	CD48	0.070362765	-0.45573867	-0.49202942	2.368840303	-0.615941086	-0.141171973	0.319793004
NK Activity	FCER1G	0.436678172	0.274013219	0.456807803	-1.178756078	-0.265702843	-0.445814489	-0.100117375
NK Activity	FCGR3A/B	0.665195721	0.416308633	0.652525289	-1.002135078	-0.459546616	-0.891352227	-0.561137194
NK Activity	HLA-A	0.788630626	0.32446827	0.291958621	0.53670017	-0.623589041	-1.586903799	-0.563780474
NK Activity	HLA-B	0.657363371	0.312574174	0.429756981	0.911592941	-0.828416963	-1.680971015	-0.473498485
NK Activity	HLA-C	0.731286213	0.385699646	0.495663909	0.350492223	-0.853883063	-1.196826924	-0.744649199
NK Activity	HLA-E	1.017486585	0.041956719	0.543394809	0.644467152	-1.195737268	-1.173384981	-0.579311575
NK Activity	HLA-G	0.105730869	-0.33954645	-0.034347977	-0.326506992	-0.383681211	0.600472574	0.782923407
NK Activity	ICAM1	1.141912762	0.466994582	0.521904032	-0.854861191	-0.973283136	-1.055937404	-0.486036733
NK Activity	ICAM2	0.399773498	-0.422992559	0.361459671	-0.391778543	-0.509869037	-0.035385258	0.519710069
NK Activity	IFNGR1	0.897782511	0.392463408	0.537742041	-0.07007032	-0.790817515	-1.356862819	-0.69056878
NK Activity	IFNGR2	0.392945422	0.5477068	-0.271972541	0.822452925	-0.453716443	-0.927340031	-0.339038009
NK Activity	ITGAL	0.179840188	-0.479890116	-0.262990185	1.625063972	-0.603949245	-0.17480693	0.478610189
NK Activity	KIR Family	0.10493166	-0.23721309	-0.650398188	0.425452781	-0.395619818	0.628854373	0.982947718
NK Activity	KLRK1	0.151486062	-0.174259402	-0.096251637	-0.314733243	0.044978242	-0.258482322	0.662173377
NK Activity	LAT	-0.180195764	-0.103329688	-0.55208676	0.632941923	-0.151779329	0.625533557	0.539256801
NK Activity	LCK	0.093818863	-0.404874374	-0.738326532	1.292811442	0.14147244	-0.471592319	0.783745014
NK Activity	MICA	0.202984374	-0.12026112	-0.023890231	-1.629802897	0.257837409	0.928202999	0.110136091
NK Activity	NFATC2	-0.223233069	-0.473220504	-0.313061781	0.925404027	0.465005049	-0.632028575	0.740729709
NK Activity	NKG7	0.728404639	-0.492356131	0.075801291	-0.035860052	-0.243337567	-0.67695525	0.343193154
NK Activity	PRF1	0.540940267	-0.618303897	-0.051028422	-0.824485958	0.122677656	0.468663727	0.193537538
NK Activity	SH2D1A	0.07900555	-0.352502028	-0.48923529	-0.01273239	-0.170595391	0.299492464	1.323989223
NK Activity	SYK	-0.117142267	-0.1019439	-0.213561485	1.515746367	-0.161138853	-0.361733244	-0.089727945
NK Activity	TNFRSF10B	0.027418079	0.301862059	0.236194854	0.075750632	-0.684049409	-0.208796284	0.28216451
NK Activity	TNFSF10	0.493103019	0.14937803	0.713571609	-0.590517205	-0.892512002	-0.225915079	-0.23943175
NK Activity	ULBP2	0.09402155	-0.144832253	-0.322978196	-0.624159839	-0.069014087	0.584067531	0.800586467
NK Activity	ZAP70	0.285918925	-0.86041339	-0.470384529	1.31579104	-0.041465831	-0.218164604	0.696039386
Lymphocytes	ALCAM	0.354680659	0.831734254	0.543207851	-1.333426711	-0.840355702	0.306299675	-0.663746263
Lymphocytes	BTLA	-0.205113591	-0.576606587	-0.595567603	1.503732369	-0.202796565	0.910839766	0.386534238
Lymphocytes	C3	0.5117387	-0.208433864	0.194964021	1.09614493	-0.563934831	-1.043584206	-0.146191005
Lymphocytes	CD19	-0.410099099	-0.672247702	-0.416180204	2.214666155	-0.022788539	-0.01924976	0.546172577
Lymphocytes	CD2	0.347799146	-0.672663281	-0.517431447	0.96363283	-0.138525564	-0.088504946	0.72987955
Lymphocytes	CD200	-0.497327815	-0.254338641	-0.488111432	0.099978296	0.423380682	0.850687598	0.657123961
Lymphocytes	CD276	-0.144440079	0.27235878	-0.035496439	-1.055420785	0.755400761	-0.263467163	-0.040087658
Lymphocytes	CD300A	0.420516242	-0.448209644	-0.171356855	-0.8685313	0.400669088	0.169499239	0.251388073
Lymphocytes	CD34	-0.238390409	0.219389901	0.618726722	-0.780888635	0.079901828	-0.16712569	-0.208356729
Lymphocytes	CD3D	0.2522251	-0.481355489	-0.744246277	1.640277179	-0.190573466	-0.185875027	0.525480747
Lymphocytes	CD3E	0.273136347	-0.534278494	-0.750317133	1.721534873	0.003153809	-0.259060548	0.2520422
Lymphocytes	CD4	0.159053011	-0.004291847	-0.271087256	0.182924455	0.429608235	-0.941602756	0.228704937
Lymphocytes	CD6	0.15199303	-0.243375829	-0.672078125	1.207928098	0.03722884	-0.324568802	0.388376187
Lymphocytes	CD81	0.213328634	0.482217239	0.498127845	-1.274468941	0.475863394	-0.2139273	-1.448296465
Lymphocytes	CD84	-0.096138638	0.174003649	-0.682538917	0.475786256	-0.307567992	0.321961664	0.868457942
Lymphocytes	CD96	0.065330456	-0.379525378	-0.719684628	0.785837783	0.240829028	0.49451638	0.139567327
Lymphocytes	CD99	-0.461652754	-0.420714465	-0.480927302	-0.30814081	1.552491648	0.151429201	0.075421865
Lymphocytes	CDH5	0.67380752	0.081626337	0.796344893	-1.509126638	-0.735298566	-0.099106434	-0.109893889
Lymphocytes	COLEC12	0.18797313	0.333539952	0.356152417	-0.788719054	-0.040313523	-0.412547398	-0.316336621
Lymphocytes	CR2	-0.201668938	-0.580140161	-0.401430375	1.366730314	-0.26132883	0.281291081	0.893720488
Lymphocytes	CTLA4	0.00873555	-0.244668875	-0.487267983	0.771898258	-0.062238525	0.349485987	0.265981623
Lymphocytes	CTNNB1	-0.118941241	0.461791986	0.545231242	-0.819649197	0.450437217	-0.117820973	-1.344619964
Lymphocytes	CXADR	0.183930953	0.258345095	0.078976588	-0.594574787	-0.680430142	0.154048048	0.631349501
Lymphocytes	CXCL12	-0.437455479	-0.249417398	-0.498270522	0.079603837	0.929267371	0.262569878	0.313149913
Lymphocytes	CXCR4	0.224375268	-0.447606723	-0.640624738	2.416452564	-0.310622906	-0.59256073	0.165552366
Lymphocytes	FCGR1A	0.187537095	-0.060171639	-0.292653577	0.150456552	-0.535121451	0.560040968	0.443114997
Lymphocytes	FCGRT	0.221753057	0.856502952	0.50496391	-0.899694886	-0.075751638	-0.794026862	-0.976803723
Lymphocytes	FPR3	0.016119473	0.434255664	0.051099945	-1.381936392	0.185338015	-0.136114899	0.35947298
Lymphocytes	HLA-DMA	0.528189959	0.400759299	0.270298353	0.81405074	-0.963140029	-1.158439071	-0.270237351
Lymphocytes	HLA-DMB	0.114444274	0.082756973	0.181142766	1.172454878	-0.485689447	-1.213664282	0.151779909
Lymphocytes	HLA-DOA	0.506472125	-0.20967725	0.048876189	1.140976439	-0.779147069	-0.465493082	-0.12999342
Lymphocytes	HLA-DOB	-0.312837294	-0.456679611	-0.389605563	2.532515343	-0.112386025	-0.230317112	-0.013804051
Lymphocytes	HLA-DPA1	0.423265053	0.43232829	0.085201092	0.581156037	-0.851362851	-0.977474258	0.091977049
Lymphocytes	HLA-DPB1	-0.176540752	-0.157147749	-0.145728808	0.233350056	-0.378780835	0.846079302	0.434035934
Lymphocytes	HLA-DQA1	0.470201525	0.035484214	0.261130412	1.245379463	-0.785880039	-0.901261189	-0.512600704
Lymphocytes	HLA-DQA2	0.142858422	-0.045177069	-0.059256668	-0.089486067	-0.519069507	0.634093645	0.218723762
Lymphocytes	HLA-DQB1	0.297055448	0.309391413	0.309875147	1.313889105	-0.837685163	-1.09960925	-0.496005603
Lymphocytes	HLA-DRA	0.34973501	0.417936305	0.517212466	0.810105316	-0.576630914	-1.382295976	-0.8110112
Lymphocytes	HLA-DRB	0.536278601	0.435993656	0.608215551	0.322813734	-0.691047352	-1.555868311	-0.529474975
Lymphocytes	HLA-DRB3	0.399171763	0.541703005	0.77009959	-0.372466963	-0.452683134	-1.221842106	-0.764250157
Lymphocytes	HLA-DRB4	0.442358566	0.345799206	0.520922239	0.147506572	-0.201596237	-1.055409484	-1.172176605
Lymphocytes	HLA-DRB5	0.226568789	-0.21387862	-0.069513612	0.403589855	-0.381168621	-0.088356072	0.350815663
Lymphocytes	HLA-F	0.575285282	0.036298966	0.489232291	1.232275437	-0.813323034	-1.270415522	-0.714316232
Lymphocytes	ICAM3	-0.11508292	-0.567780829	-0.726491716	2.137383741	0.033261297	-0.033572803	0.349122269
Lymphocytes	ICAM4	0.308209149	0.389673615	-0.202717256	-0.907385186	-0.19143396	0.396869728	-0.064653963
Lymphocytes	ICOS	0.225199438	-0.300379442	-0.715580762	-0.024417998	0.150916902	0.287047358	0.84797406
Lymphocytes	ICOSLG	-0.058565913	-0.599994699	-0.465700924	0.563274213	0.090403435	0.302763921	0.954197494
Lymphocytes	IFITM1	0.68765274	0.007551289	-0.096942637	0.277845542	-0.587967521	-0.702427589	0.194365121
Lymphocytes	ITGA4	0.010817321	-0.425546638	-0.29242835	1.546196302	0.193490603	-0.286869799	-0.358082446
Lymphocytes	ITGB1	-0.291055207	-0.16922483	-0.349173079	-1.138368119	1.469510452	0.857807473	-0.664320999
Lymphocytes	ITGB7	0.180634824	-0.532550067	-0.571975478	0.919153351	0.121133927	0.215015136	0.23887714
Lymphocytes	ITK	0.083970299	-0.329267078	-0.561767027	0.723919465	0.130104828	-0.249078106	0.719061343
Lymphocytes	JAM3	-0.327198047	-0.290765134	-0.829200623	-0.642737093	0.55761483	1.628759106	0.74382573
Lymphocytes	JAML	0.18113009	-0.095639594	-0.312062238	0.080320245	0.40314649	-1.052281216	0.669303402
Lymphocytes	KLRG1	0.408534397	-0.787096549	-0.628228087	0.742740419	0.210252974	0.308175274	0.245172965
Lymphocytes	LAIR1	0.341546615	0.153019951	-0.176736613	-0.048269326	-0.420830307	-0.173761552	0.309305365
Lymphocytes	LAIR2	-0.159864396	0.227782466	-0.568064043	-0.02559177	0.157664568	0.245208418	0.499151167
Lymphocytes	LILRB1	0.145958679	-0.253580727	-0.76543628	-0.16154368	0.538774797	-0.271834266	1.069436985
Lymphocytes	LILRB2	0.326876209	-0.788771654	0.302883133	-0.102541014	0.625418179	-0.72338064	-0.110860718
Lymphocytes	LILRB3	0.082135866	0.191267804	-0.413788264	-0.764543416	0.261223988	0.091995879	0.512734636
Lymphocytes	LILRB4	0.464435399	0.214420988	-0.412417333	0.396261054	-0.612246763	-0.286438113	0.380447662
Lymphocytes	LY9	-0.556063547	-0.011033977	-0.526794829	1.511172571	-0.420445496	0.563102728	0.722774769
Lymphocytes	NCF4	0.079590975	0.140017121	-0.26373124	1.174385017	-0.569871621	-0.314631642	0.180996116
Lymphocytes	NECTIN1	-0.410858162	-0.16086725	0.075181151	-0.69621731	0.647186624	0.059932853	0.50963638
Lymphocytes	NECTIN2	0.525946298	0.183799014	-0.139674708	-1.326718709	-0.203407251	0.082204465	0.48137234
Lymphocytes	PDCD1	-0.186320731	-0.637415975	-0.170007753	0.208244116	0.427285366	-0.271136299	1.097432208
Lymphocytes	SAMSN1	0.624806045	-0.664503383	-0.531534971	1.430716761	0.223951971	-0.646221917	-0.325373799
Lymphocytes	SELE	0.229580458	-0.510574844	-0.639652906	-0.354544383	0.3768596	0.704783646	0.586155555
Lymphocytes	SELL	-0.351224984	-0.419267967	-0.58018191	2.36913563	-0.03394825	-0.338648635	0.490990171
Lymphocytes	SELP	0.063918444	-0.43950238	-0.319083097	-0.838071595	-0.04333341	0.711834353	1.388112347
Lymphocytes	SELPLG	0.047934577	-0.336513165	-0.027831246	-0.375061067	0.360576534	-0.105959472	0.396069722
Lymphocytes	SIGLEC1	0.481542949	0.439401304	-0.173433666	-1.398872246	-0.066350591	-0.159116974	0.291113854
Lymphocytes	SIRPB2	0.152194531	0.068831203	-0.226990526	-0.51897189	-0.257525949	0.477037992	0.468185376
Lymphocytes	SLAMF1	0.102475532	-0.187945229	-0.293340829	0.152270259	0.125408333	0.305060309	-0.020261953
Lymphocytes	SLAMF6	-0.256603902	-0.143699149	-0.326895383	1.380858002	-0.488226744	0.397338805	0.387529018
Lymphocytes	SLAMF7	0.487098062	-0.100001347	-0.399935686	-0.338490926	-0.206985	-0.299426408	0.908580547
Lymphocytes	SPN	0.261840874	0.324440729	0.303789452	-0.321904759	-0.576394144	-0.291585157	-0.047216801
Lymphocytes	THY1	-0.768828649	-0.215240336	-0.267299363	0.132719599	1.87261209	-0.27619342	-0.591106305
Lymphocytes	TIGIT	-0.456084172	-0.530573426	-0.203039678	1.827258537	0.176782021	-0.22250819	0.269309748
Lymphocytes	TRAC	0.200343348	-0.410533548	-0.428938347	2.229311599	-0.482301823	-0.193816182	-0.161736192
Lymphocytes	TRBC1/2	0.130467645	-0.415387513	-0.362398443	2.244848765	-0.275621735	-0.764245363	0.074540533
Lymphocytes	VCAM1	0.098369386	-0.538735532	-0.80331956	0.662896873	-0.375287597	0.385199324	1.751289441
Lymphocytes	VCAN	-0.501726644	-0.169046865	-0.198343838	-0.850539338	1.915780819	-0.18825578	-0.505344483
Lymphocytes	VSIR	0.564961563	-0.439572214	-0.105656989	-0.451866156	0.143635421	0.045440671	-0.036565173
Dendritic Cells	BATF3	0.348374423	-0.475775271	-0.655220159	-0.583651444	-0.297309888	1.076780188	1.299834632
Dendritic Cells	BST2	0.997429647	-0.221252263	0.402162424	-0.504614577	-1.019632015	-0.539158776	0.379756745
Dendritic Cells	CD22	-0.380820302	-0.388974136	-0.515330737	2.632016126	-0.143870366	-0.090710311	0.053181976
Dendritic Cells	CD83	0.501974529	0.07009718	-0.265930527	0.969179863	-0.483587578	-0.947690012	0.151251053
Dendritic Cells	ITGAX	0.074885763	0.335986269	0.014478699	0.276686156	-0.59569757	-0.503137803	0.482988008
Dendritic Cells	LILRA4	-0.075884734	-0.752020825	0.368700668	-0.110219054	0.141564345	-0.018432055	0.621896819
Dendritic Cells	TREM1	0.213486786	0.678726864	0.237813508	-1.398726195	-0.113962367	-0.393114898	-0.012398074
Dendritic Cells	TREM2	0.189282229	0.024548674	-0.200225907	-1.20907287	0.450047937	0.058265538	0.348329351
Neutrophil Degranulation	ADGRE5	0.557235691	0.269424399	0.727363916	-0.531595055	-1.106380613	-0.338375019	-0.183074798
Neutrophil Degranulation	ALDOA	-0.119809636	0.238668197	0.029749245	-0.321366839	0.049237742	0.627606038	-0.601003442
Neutrophil Degranulation	ATG7	-0.067612046	0.346348894	-0.144677558	-0.035558229	-0.205689378	0.043447571	0.158144411
Neutrophil Degranulation	CD44	0.157938689	0.674102351	0.664461788	0.583628637	-0.368314084	-1.841985222	-0.785347851
Neutrophil Degranulation	CD47	0.515309648	0.371609976	0.870942836	0.001009953	-1.02170428	-0.486517706	-1.058349569
Neutrophil Degranulation	CD53	0.0279069	0.067035271	0.044494196	2.073681785	-0.529513588	-1.052013114	-0.388257968
Neutrophil Degranulation	CD55	0.600689883	0.745298496	1.047767399	-0.886103419	-0.742736464	-1.217823582	-1.022629717
Neutrophil Degranulation	CD58	0.163511467	0.352620929	0.136815632	0.073521089	-1.087046738	0.072487789	0.500182544
Neutrophil Degranulation	CD59	0.699513594	0.111386624	0.611308468	-1.07618895	-0.419860988	-0.047934668	-0.88151182
Neutrophil Degranulation	CD63	0.000484008	0.712075341	0.590733175	-1.239226647	0.526250445	-0.733371811	-1.175256687
Neutrophil Degranulation	CD68	0.44566509	0.524394099	0.648284531	-0.484825365	-0.644256217	-0.989235344	-0.406020913
Neutrophil Degranulation	CEACAM6	0.171412992	0.95128419	0.959766868	-1.54823803	-0.446091496	-0.693065536	-0.703082834
Neutrophil Degranulation	CFD	0.490123338	0.419322965	-0.102952356	-1.544414545	0.73769245	-0.876314624	-0.299130545
Neutrophil Degranulation	CHIT1	0.009317469	0.278487903	-0.190288609	-0.751725297	-0.293522913	0.168075939	0.938935223
Neutrophil Degranulation	CMTM6	0.075747825	0.397632121	-0.075784682	0.033139751	-0.144143509	-0.254924843	-0.213252996
Neutrophil Degranulation	CR1	-0.099929921	-0.203871414	-0.715537266	1.942901674	-0.172548457	0.16781976	0.02832318
Neutrophil Degranulation	CTSH	0.047368148	0.637282515	1.220530419	0.047472102	-0.687421613	-1.509003325	-0.787279011
Neutrophil Degranulation	CXCL1	0.609969521	0.011764502	-0.321750049	-0.937780756	-0.108967769	-0.049788971	0.519511222
Neutrophil Degranulation	CYBB	0.110150964	0.024844099	0.377125028	0.274299064	-0.482795234	-0.570618269	0.147873286
Neutrophil Degranulation	DSP	0.262524246	0.248003882	-0.305879839	-1.056756882	-0.180782256	0.581802585	0.398649466
Neutrophil Degranulation	FCN1	-0.121808891	-0.411187313	-0.037142208	-0.617131116	0.451781716	0.675603612	0.185581996
Neutrophil Degranulation	FGCR2A/B	0.755922575	0.374829981	0.247451414	0.098417164	-0.227414995	-1.342534043	-0.96708084
Neutrophil Degranulation	GPI	-0.249937805	-0.146035552	0.35805936	0.367906283	-0.018303196	-0.135865697	-0.114709223
Neutrophil Degranulation	IGF2R	0.297159301	0.235828984	0.598509266	-0.686646548	-0.145885619	-1.029561964	-0.125282686
Neutrophil Degranulation	ITGAV	-0.409695494	-0.315438042	-0.251621254	-1.165465941	1.627629922	0.242683469	0.016492626
Neutrophil Degranulation	JUP	0.126303974	0.455391754	0.928088756	-1.493109355	-0.337092881	-0.519364	-0.138795434
Neutrophil Degranulation	LAMP1	0.066285936	0.403487593	0.660280921	-1.269756479	0.337735774	-0.35050588	-0.958196813
Neutrophil Degranulation	LGALS3	0.340987902	0.632940528	0.730362864	-1.67956862	0.005735983	-0.668899156	-0.736967463
Neutrophil Degranulation	LTF	-0.060245175	-0.263218725	-0.418651659	1.151896196	-0.159726547	-0.211013577	0.652044561
Neutrophil Degranulation	LYZ	0.384966205	0.44984725	0.414772084	-0.861259569	0.081721022	-0.956614539	-0.598420909
Neutrophil Degranulation	MIF	-0.440587809	0.451005495	0.431981353	-0.561891372	0.717880816	-0.25100496	-1.046037715
Neutrophil Degranulation	MME	0.790072503	-0.065110694	0.066463596	-0.788432096	-0.217489134	-0.380768604	-0.06179452
Neutrophil Degranulation	MMP9	-0.262217489	0.055263805	-0.728540372	1.324228113	-0.028331993	-0.365237584	0.856215446
Neutrophil Degranulation	NFAM1	0.18604888	-0.17096053	0.107950826	-0.641082638	-0.142272947	0.333605458	0.259525367
Neutrophil Degranulation	PECAM1	0.696223622	0.47088611	0.968295358	-0.972924814	-0.829051516	-0.938894925	-0.658893317
Neutrophil Degranulation	PGM2	-0.211766769	-0.600006734	-0.235465793	-0.063990798	0.317171636	1.213268777	0.177334675
Neutrophil Degranulation	PKM	-0.516605352	0.91230544	0.243319183	-0.237646799	0.395363803	-0.349541502	-1.005134903
Neutrophil Degranulation	PLAU	-0.115802704	0.256317023	-0.298735802	-1.157729384	0.81001858	-0.268783838	0.428574929
Neutrophil Degranulation	PRKCD	0.297637519	0.728079186	0.33365268	-1.149988209	-0.881551762	-0.002049449	0.200853668
Neutrophil Degranulation	PSEN1	-0.00666024	0.598795788	0.525909056	-0.101667016	0.023635278	-1.175490742	-0.711073474
Neutrophil Degranulation	PTPRC	0.342438884	-0.259597594	-0.104676358	1.75004821	-0.510158359	-0.864350178	-0.095742556
Neutrophil Degranulation	PYCARD	-0.132998107	0.368770123	0.392175998	-0.029551376	-0.190243567	-0.875541154	0.154555153
Neutrophil Degranulation	RAB7A	0.086636803	0.470444803	0.657019087	-0.871740615	0.381205966	-0.455077306	-1.470408625
Neutrophil Degranulation	RHOA	-0.18624465	0.550866317	0.822399213	-0.415683461	-0.070680293	-0.331652688	-1.188216483
Neutrophil Degranulation	ROCK1	-0.339072616	-0.465372577	-0.415760255	0.26460634	-0.055241456	1.715343743	0.328112339
Neutrophil Degranulation	SERPINA1	0.403522198	0.603545818	1.209456222	-1.450574767	-0.640325428	-0.876431752	-0.636074934
Neutrophil Degranulation	SIRPA	0.206883825	0.24708897	-0.00560372	-0.762668409	-0.059376141	-0.166158043	0.212477574
Neutrophil Degranulation	SLC11A1	-0.005713758	0.583877926	0.725427733	-1.334573445	-0.148540101	-0.337532297	-0.371980627
Neutrophil Degranulation	STING1	0.498147432	0.306115434	0.732501588	-1.237620872	-0.502112743	-0.255637276	-0.519294115
Neutrophil Degranulation	STK11IP	-0.033954758	-0.243787958	-0.335141089	0.447629616	0.179749518	-0.059814435	0.401250397
Neutrophil Degranulation	TNFRSF1B	0.088813168	0.002463774	-0.140793122	1.325100036	-0.382759545	-0.616150404	0.00537104
Neutrophil Degranulation	TUBB	-0.286133852	0.069199953	-0.067318951	0.517254567	0.662839291	-0.26003887	-0.781595323
Interferons	DDX58	0.294548151	-0.508518534	0.067983184	0.144134536	-0.247258877	-0.070616907	0.472379249
Interferons	EIF2AK2	0.101262708	-0.116558964	-0.102876151	-0.174112033	-0.087623022	0.324549923	0.175946281
Interferons	GBP2	0.401992721	-0.461488053	-0.526773486	-0.710505287	0.300602701	0.605124247	0.535289242
Interferons	IFI27	1.069871076	0.095962034	0.831596922	-1.524692309	-0.936571334	-0.682820093	-0.055808607
Interferons	IFI35	0.677076155	0.039947006	-0.406785197	-1.237173364	0.422352805	0.250730731	-0.392436499
Interferons	IFI6	0.447982729	0.325231083	0.64509411	-1.656769994	-0.563690984	-0.270550633	0.246115803
Interferons	IFIT3	0.65385934	-0.406494053	0.30309953	-1.422147811	-0.139364247	0.411351223	0.05715927
Interferons	IFITM2	0.498706987	-0.186610816	-0.297244991	-0.474515967	-0.091945917	0.500851301	-0.014538936
Interferons	IRF2	-0.087353533	-0.451840429	-0.051410809	0.551379144	-0.233540195	0.330332089	0.529550022
Interferons	MX1	0.822792138	0.046611261	-0.259477065	-0.337931096	-0.657500057	-0.305325092	0.491527859
Interferons	NUP107	0.133240163	-0.079120869	-0.716347477	0.361487397	-0.504997501	0.726569332	0.93229727
Interferons	OAS1	0.350362008	0.163902687	-0.058179788	-0.542423852	-0.205068673	-0.067603965	0.084576722
Interferons	OAS2	0.07481327	0.047608604	-0.488046283	0.36311572	-0.408422758	0.42102855	0.562337631
Interferons	OAS3	0.687675095	0.050498922	-0.546308573	-0.24024579	-0.705993608	0.669028138	0.289924324
Interferons	PARP12	0.635745412	-0.107617583	-0.060356669	-0.329662419	-0.444093021	-0.265723281	0.354066441
Interferons	PRDM1	0.226818672	-0.375101564	-0.187767994	0.398932236	0.175151423	-0.674600584	0.499522561
Interferons	RANBP2	-0.041776928	0.50225353	-0.816292866	-0.499291796	0.375379757	0.234505707	0.382154722
Interferons	RSAD2	0.333190093	-0.136900179	0.118663416	-0.656190151	-0.392497692	0.411049042	0.243541111
Interferons	TPR	0.094547485	-0.310200011	0.056578638	0.118457981	0.059911028	-0.020134718	0.026002568
Interleukins	CKLF	-0.260587655	0.438519877	-0.648969685	0.708091195	0.432316915	-0.09027731	-0.358255473
Interleukins	IL15RA	0.345680559	-0.488678215	-0.379568115	-0.122691016	0.522837591	-0.400464152	0.470736632
Interleukins	IL16	-0.052778498	-0.784774571	-0.173797321	1.052142026	0.349123839	-0.076803444	0.174931389
Interleukins	IL17RA	0.175664821	0.052303109	0.353249024	-0.185819341	-0.731932592	-0.03359966	0.353181954
Interleukins	IL1RL1	0.756432206	-0.117354242	0.141281881	-0.880183821	-0.359481716	-0.51645404	0.419483266
Interleukins	IL21R	-0.025945141	-0.085215996	-0.99835725	0.756381607	0.020109977	0.817832474	0.416507856
Interleukins	IL32	0.785442394	-0.108317118	0.313128469	0.293411363	-0.127571484	-1.607618735	-0.437598607
Interleukins	INPP5D	0.108206197	-0.200894326	-0.451585183	2.183332928	-0.501495753	-0.297269692	-0.103919331
Interleukins	LGALS9	0.097453158	-0.216930255	0.132116035	0.004649436	0.241774489	-0.229606584	-0.253568956
Inflammation	CASP1	0.47258882	0.016511734	0.300214685	0.611397001	-0.685794179	-1.146638621	0.155141134
Inflammation	CD163	0.26465002	0.297041506	0.45962662	-0.909188953	-0.466845271	-0.041924637	-0.137828977
Inflammation	CIC	0.280756959	0.223578999	-0.005916262	-0.582141603	-0.231481872	0.28470179	-0.24005617
Inflammation	GMIP	-0.199036746	0.133945671	-0.622400451	1.253230511	0.374470174	-0.580125208	0.01867594
Inflammation	MS4A6A	0.238276275	0.336333802	0.436850429	-0.82132945	-0.191397739	-0.491514458	-0.2061612
Inflammation	SAMD9	-0.031934682	0.011131354	-0.137884279	0.155710608	-0.381177606	0.15669842	0.620991933
Inflammation	SBNO2	0.894997509	0.512587453	-0.252424238	-0.209533426	-0.555260585	-0.933431731	-0.113130205
Inflammation	TXNIP	-0.165517937	0.167688151	0.969358684	1.498220693	-0.701090751	-1.044737172	-1.010600901
Immune Response	BATF	0.041683467	-0.320188579	-0.437715548	1.112191798	-0.319773647	0.170962809	0.502560673
Immune Response	CCL15	0.191588019	0.02275514	-0.525393882	0.954297314	-0.398578209	0.245820594	0.006299952
Immune Response	CXCL14	-0.536492561	-0.057008864	-0.703006813	1.285260422	0.61046253	0.060705017	0.09344273
Immune Response	GZMA	0.328347058	-0.627529897	-0.279687177	-0.295873256	0.068693287	-0.024401801	1.107735116
Immune Response	GZMK	0.011187347	-0.314146626	-0.676100611	0.336296635	0.096101466	-0.075048668	1.319303724
Immune Response	HAVCR2	0.141274603	0.322972668	-0.046372294	-0.570667203	0.020782167	-0.452759614	0.252968759
Immune Response	IRF4	-0.286432805	-0.352633073	-0.294238446	0.797503937	0.172300832	0.419297974	0.196054583
Immune Response	TOX	-0.163981184	-0.256111961	-0.17284042	0.308114028	0.093811085	0.33270548	0.27451842
Innate Immunity	ATG16L1	0.254259827	-0.229309115	-0.747683692	0.173287987	-0.033721923	0.333962101	0.793368756
Innate Immunity	ATG5	0.051453061	0.280120912	0.127905028	-0.30068991	0.097208715	0.16301042	-0.828601897
Innate Immunity	CARD11	0.287840773	-0.386998679	-0.466464127	1.899786883	-0.476426139	-0.635022079	0.453779248
Innate Immunity	CCR6	-0.385405348	-0.148138647	-0.674173935	1.647990632	0.163693507	0.191466582	0.141414265
Innate Immunity	CD209	0.296243734	-0.041501361	-0.331136282	-0.040159933	0.022714704	0.040816889	0.045249852
Innate Immunity	CGAS	0.254781344	-0.259710879	-0.678334639	0.579141361	-0.086385281	-0.318474164	1.050210553
Innate Immunity	CLEC4A	0.071487402	-0.022815384	-0.685320645	-0.420667087	0.661617167	0.1593899	0.310053925
Innate Immunity	CLEC7A	0.289542594	0.010642664	0.371986199	-1.282297651	-0.082563162	-0.46805566	0.609160921
Innate Immunity	GBP1	1.001445278	-0.568490632	-0.420135994	-0.815029426	0.066892244	-0.153299843	0.571685348
Innate Immunity	GBP4	1.013656859	-0.448346258	-0.045950182	-0.365171655	-0.59440293	0.069148576	0.090866673
Innate Immunity	GNLY	0.923008643	-0.264843996	0.136184974	-0.955674773	-0.561148426	-0.160628826	0.397267899
Innate Immunity	IFI16	0.173538971	-0.473783096	-0.154976161	0.403344512	-0.145071096	0.060106825	0.505017337
Innate Immunity	IFIH1	0.607363141	-0.508185739	-0.067918429	-0.009154641	-0.384141931	-0.25136847	0.657526731
Innate Immunity	IL33	0.050590051	-0.345456543	-0.00647408	-0.899321181	-0.455711961	1.514057355	0.631233708
Innate Immunity	LYN	0.177106432	-0.336911973	0.1559725	0.845878405	-0.548264519	-0.336529942	0.325783243
Innate Immunity	MAVS	-0.250544626	-0.087326684	0.66588699	0.198213856	-1.011656119	0.350452062	0.563268525
Innate Immunity	MUC1	0.345708643	0.725655425	1.138152986	-1.365000834	-0.736205824	-0.867618364	-0.527827897
Innate Immunity	MUC4	-0.220665315	0.782876322	-0.107742149	-1.287132962	-0.158753187	0.659654257	0.226131384
Innate Immunity	NLRC5	0.483804772	-0.407391504	-0.054063867	1.681855366	-0.347794775	-0.97479446	-0.316909563
Amino Acid Metabolism	ACY1	0.102884388	-0.496269046	0.23064138	-0.422878615	-0.045354214	0.206419379	0.490553363
Amino Acid Metabolism	ASL	0.116082929	0.281730612	0.196005228	-1.370059175	-0.231527645	0.536776753	0.158102034
Amino Acid Metabolism	ASNS	-0.207837839	-0.178195501	-0.351641772	1.020638619	0.243452446	0.211143101	-0.280191033
Amino Acid Metabolism	BCAT1	-0.581632772	0.479688186	0.93339099	-1.477314243	-0.023316927	0.082583346	0.086160862
Amino Acid Metabolism	DGLUCY	-0.097752853	-0.438345635	-0.281218718	0.303962809	-0.225082751	0.841902376	0.670922147
Amino Acid Metabolism	DNMT1	0.131991951	-0.087581427	-0.305300614	-0.351648069	0.507856071	-0.522502939	0.469427157
Amino Acid Metabolism	DNMT3A	-0.42080392	-0.410141321	0.100615663	-0.452272146	0.834618789	0.166949133	0.235006357
Amino Acid Metabolism	ENTPD1	-0.56383521	-0.583294202	-0.676598606	0.178549209	0.908889034	1.375827802	0.271066133
Amino Acid Metabolism	GLS	-0.26466321	0.145030717	0.196648989	-0.145308193	-0.298471215	0.733215437	-0.163369807
Amino Acid Metabolism	GLUD1	0.056729203	-0.298338844	0.157497277	-0.544096231	-0.442759958	0.542283695	0.834773792
Amino Acid Metabolism	GOT2	-0.390072078	0.072109629	0.115452588	0.654325056	0.338058005	-0.27532202	-0.494134681
Amino Acid Metabolism	GPT	-0.1590531	-0.19711855	-0.264476213	-0.403544808	0.217437629	0.090287464	1.08237147
Amino Acid Metabolism	NSD1	-0.26023309	-0.362708159	-0.115758382	0.440982522	0.244590339	0.124234739	0.364335655
Amino Acid Metabolism	NSD3	-0.313865023	-0.21086152	-0.517293685	0.381138703	0.542539524	0.934140047	-0.291973621
Amino Acid Metabolism	OAT	-0.12797736	-0.253706673	-0.652212262	-0.550676977	1.134557002	1.148689346	-0.614419052
Amino Acid Metabolism	P4HA1	-0.150599527	-0.081647489	-0.142220163	-0.555269817	0.797713151	0.093602256	-0.169839188
Amino Acid Metabolism	P4HA2	0.308603749	-0.524619467	0.159482519	-1.091722727	1.040350893	-0.505888504	-0.171533263
Amino Acid Metabolism	PLOD2	-0.292767205	-0.49526857	-0.518189058	-1.141415134	1.376629927	0.912300353	0.295726868
Amino Acid Metabolism	RIMKLB	0.146665673	-0.08098542	0.292581679	-0.452935072	-0.154687288	0.485360215	-0.469368387
Amino Acid Metabolism	SERINC1	0.339355481	0.032384781	0.652122695	-0.606052436	-0.619682256	0.803142155	-1.092529831
Amino Acid Metabolism	SERINC3	0.065576533	-0.22685308	0.525942944	-1.075063588	-0.123461577	1.089996948	-0.526457395
Amino Acid Metabolism	SERINC5	0.071671642	0.000632573	0.355870826	-0.717630826	0.748156865	-1.250235446	-0.075889255
Amino Acid Metabolism	SETD2	-0.186212813	-0.059082533	-0.439262511	0.244540163	0.172117469	0.358828552	0.385979953
Amino Acid Metabolism	SFXN1	-0.066354195	-0.306984834	-0.41800121	0.330087822	0.720615406	-0.262315042	0.141886878
Amino Acid Metabolism	SLC16A2	-0.195256443	-0.049377325	-0.415386165	-0.990653439	0.93972781	0.306093441	0.352696711
Amino Acid Metabolism	SLC1A5	0.56344072	-0.104165154	0.107808261	-1.088206365	0.147720633	0.238841564	-0.547757583
Amino Acid Metabolism	TYMP	0.686853732	0.248132232	0.228724039	-0.545374102	-0.294391722	-0.734086741	-0.436474875
Lipid and Fatty Acid Metabolism	ACSF3	-0.229814066	0.069655261	-0.183187005	0.568919439	0.045455995	-0.515585659	0.550285102
Lipid and Fatty Acid Metabolism	ADH1A/B/C	0.589385772	-0.203681131	0.161812013	-0.753665258	0.05523249	0.297575647	-0.771922888
Lipid and Fatty Acid Metabolism	APOL6	0.890034688	-0.038936918	0.354021564	-0.755130143	-0.270141155	-1.098609305	-0.06023934
Lipid and Fatty Acid Metabolism	ARNT2	-0.200627133	-0.109043861	-0.112095652	-0.893908422	0.609344802	0.748877584	-0.082041103
Lipid and Fatty Acid Metabolism	BLVRA	-0.092858359	-0.11113321	0.387047294	-1.463035265	0.137632323	0.340455925	0.554544164
Lipid and Fatty Acid Metabolism	HPGD	0.212128286	0.036194398	1.310999782	-1.594904655	-0.353397926	-0.297144974	-0.407033997
Lipid and Fatty Acid Metabolism	NAT1	0.197347712	-0.358548023	0.0674061	-0.528111418	0.472246913	-0.146218809	-0.033441198
Lipid and Fatty Acid Metabolism	PLA2G6	-0.443084892	-0.310687632	0.019582421	0.079177077	-0.147495092	1.102401965	0.43232751
Lipid and Fatty Acid Metabolism	RORA	0.329864692	-0.455605371	-0.354442553	0.292517402	-0.28360465	0.314651768	0.614929495
Lipid and Fatty Acid Metabolism	SLC25A1	-0.336954575	-0.050256764	0.350877836	0.597524344	0.148652937	0.283214904	-1.014099755
Lipid and Fatty Acid Metabolism	TBXAS1	0.392764955	0.369727869	0.054082839	-1.022541493	-0.321273358	-0.207510781	0.264612975
Lipid and Fatty Acid Metabolism	TECR	0.073310055	-0.101358514	0.34634318	0.425094272	-0.721823831	0.02163916	0.143654538
Mitochondrial Metabolism	ANKRD28	0.379267708	-0.538303379	-0.02612203	-0.21824742	0.004937592	0.301292734	0.095252638
Mitochondrial Metabolism	ATP5ME	-0.093969459	0.301675591	0.110321626	-0.255537824	0.122127184	-0.040189777	-0.424927752
Mitochondrial Metabolism	COX4I1	-0.073604994	0.104868285	0.489712334	0.952100163	-0.189567166	0.238401094	-1.799932413
Mitochondrial Metabolism	COX5B	-0.008404337	0.452667953	0.201054376	-0.145016353	0.156272518	-0.223735786	-0.997939662
Mitochondrial Metabolism	COX6B1	0.116639734	0.26528403	0.496098682	0.075163835	-0.299508483	-0.723298306	-0.437618492
Mitochondrial Metabolism	FH	-0.25726329	-0.08819594	-0.180845555	-0.390171153	0.061369032	0.4465045	0.83445493
Mitochondrial Metabolism	GABPA	-0.098878421	-0.391030636	-0.057061948	1.246039444	-0.234526593	-0.428000966	0.526927317
Mitochondrial Metabolism	IDH2	-0.08747079	-0.095331076	-0.432308703	-1.042073744	0.768793405	0.894828701	-0.007684635
Mitochondrial Metabolism	LDHB	-0.052223147	0.179736958	0.260976434	0.597076379	-0.100429986	0.532840441	-1.636105607
Mitochondrial Metabolism	ME2	-0.464806136	0.613161751	0.01470257	0.495416804	-0.321759139	0.437981712	-0.516411975
Mitochondrial Metabolism	NDUFA1	-0.143063646	0.386005621	0.426342346	-0.539706358	-0.073539858	-0.101929808	-0.374640447
Mitochondrial Metabolism	NDUFA11	-0.409558764	0.3222797	0.008843782	0.285148949	0.504808772	-0.185349575	-0.675376233
Mitochondrial Metabolism	NDUFA12	0.315177885	0.098664447	0.06561562	-0.533906555	0.294832997	-0.000587884	-0.871985708
Mitochondrial Metabolism	NDUFA13	-0.230706557	0.507460513	0.425128514	-0.10437438	0.189094699	-0.416570473	-0.957969662
Mitochondrial Metabolism	NDUFA2	-0.08637598	-0.077354046	0.330302695	0.114458924	0.017409939	0.810012687	-1.257367748
Mitochondrial Metabolism	NDUFA3	0.021390541	-0.021525882	-0.116595552	0.590129112	-0.378349722	0.605534673	-0.358227017
Mitochondrial Metabolism	NDUFA6	-0.056820555	-0.34505518	-0.008391399	-0.643660154	0.610497158	0.318492911	0.011789286
Mitochondrial Metabolism	NDUFA7	0.077907609	-0.115206016	0.126654014	-0.289015762	-0.459712809	0.969658234	-0.110458672
Mitochondrial Metabolism	NDUFB1	-0.004407041	0.088362981	0.567131622	-0.190775989	0.10095006	-0.266200636	-0.889472335
Mitochondrial Metabolism	NDUFB10	-0.211850866	0.373513927	0.226351483	-0.310701776	-0.423657771	0.683891131	-0.280892271
Mitochondrial Metabolism	NDUFB11	-0.232526488	0.017380322	0.292164782	-0.983252958	0.337770211	0.333449863	-0.012696918
Mitochondrial Metabolism	NDUFB4	-0.331747224	0.390037482	0.081883024	0.029297664	0.117145513	0.138725963	-0.499953049
Mitochondrial Metabolism	NDUFB7	0.20919912	0.248119848	0.197997045	-0.032856322	-0.060337419	-0.097955237	-0.96355198
Mitochondrial Metabolism	NDUFB8	0.0198787	-0.379897625	-0.329482161	-0.193147872	0.166757335	1.522041859	-0.40936694
Mitochondrial Metabolism	NDUFS7	0.257458068	-0.098130645	0.006299607	-0.664364112	-0.12539478	-0.055080632	0.565521704
Mitochondrial Metabolism	NDUFS8	-0.0833274	0.195223312	0.211583127	-0.783023591	0.24200943	0.552938314	-0.71988356
Mitochondrial Metabolism	PDK1	-0.379935572	-0.068215499	-0.714881718	0.366077112	0.760149453	0.299233918	0.251953339
Mitochondrial Metabolism	SDHA	-0.147428211	0.321463167	0.542010873	0.772218495	-0.416650517	-0.147300371	-1.165102718
Mitochondrial Metabolism	SIRT4	-0.173964238	0.1407172	-0.562040799	-0.607010367	-0.145595738	1.317851419	0.675626451
Mitochondrial Metabolism	SOD2	1.4276084	-0.328214116	-0.275691797	-0.198954259	-0.530754024	-0.759264362	0.04005035
Mitochondrial Metabolism	ST6GAL1	-0.094905281	0.337895658	-0.263714136	1.160779384	-0.360758431	0.069690251	-0.519078535
Mitochondrial Metabolism	TET2	0.051703816	0.310471596	-0.052533761	-0.630256295	0.100286287	0.570744794	-0.632180708
Mitochondrial Metabolism	TPI1	0.418512555	-0.239218929	-0.513575383	-0.416044523	0.141987126	0.653390668	0.029236618
Mitochondrial Metabolism	UQCR10	0.079493204	-0.278459348	0.260007298	-0.877638258	0.366563085	0.501296445	-0.406164202
Mitochondrial Metabolism	UQCR11	-0.833650949	0.639878954	-0.186686434	-0.216468198	-0.179375474	0.969990003	0.488532756
Mitochondrial Metabolism	UQCRQ	-0.417043516	0.493562963	0.037825812	-1.280932028	0.175727582	0.786362604	0.143824892
Vitamin and Cofactor Metabolism	APOC2	-0.057535957	0.718395777	-0.066379944	-1.017224443	-0.19460899	0.271442825	0.109572119
Vitamin and Cofactor Metabolism	CD38	0.55963619	-0.10283233	-0.044562725	-1.076367746	-0.563121288	0.706685843	0.442030547
Vitamin and Cofactor Metabolism	IDH1	-0.264329614	0.67959772	0.657188462	-0.92285852	-0.011917271	-0.066638327	-0.799490188
Vitamin and Cofactor Metabolism	LRP1	-0.193826926	-0.030465858	-0.174176013	-1.485857742	1.333880032	0.639661204	-0.619183876
Vitamin and Cofactor Metabolism	PARP4	-0.112609737	0.346324406	0.878236284	0.4436537	-0.426159667	-0.339206101	-1.356269212
Vitamin and Cofactor Metabolism	PARP9	0.938998959	-0.211516625	0.329509697	-0.425325852	-0.744491196	-0.466197419	0.002770611
Vitamin and Cofactor Metabolism	PTGS2	0.638758968	-0.128254252	0.0744398	-1.41853747	-0.117862635	-0.118340878	0.533082254
Vitamin and Cofactor Metabolism	RBP4	0.372667289	0.048054533	-0.073659561	-1.528090435	0.139335603	0.345806032	0.259675459
Vitamin and Cofactor Metabolism	RNLS	0.028996691	0.132570477	-0.496284819	-0.18547657	0.153557976	0.204235129	0.356222803
Vitamin and Cofactor Metabolism	SLC2A1	-0.134228738	-0.174343572	-0.769047348	0.683692494	0.058789387	0.51388864	0.673386788
Autophagy & Endocytosis	CCR5	0.28912514	-0.055787122	-0.557478327	-0.782074115	0.036824679	0.403494341	0.853977165
Autophagy & Endocytosis	CD164	-0.334272884	0.679169392	0.423562788	-0.032370138	0.038547615	-0.298572959	-0.973237926
Autophagy & Endocytosis	CTSW	0.460365479	-0.094601258	-0.193522389	-1.215912541	0.084329554	-0.053474929	0.720567066
Autophagy & Endocytosis	DAB2	-0.055844824	0.53383364	0.574283367	-0.984834318	0.223386701	-0.496547318	-0.721815458
Autophagy & Endocytosis	HCK	0.276382834	0.340154655	0.058298051	-1.073775514	-0.129284593	-0.271910445	0.334590428
Autophagy & Endocytosis	LAMP3	0.77305788	-0.178620819	1.112350542	-1.087778879	-0.847090103	-0.596582817	-0.191545188
Autophagy & Endocytosis	MARCO	0.294786604	0.492347719	0.680792242	-1.324259172	-0.420421309	-0.435569323	-0.197741175
Autophagy & Endocytosis	MSR1	0.290874014	0.386917039	-0.040779087	-1.42551979	-0.05580908	0.321306566	0.045380259
Autophagy & Endocytosis	NF2	-0.389891003	0.381667122	-0.402049305	-0.414536809	0.63696214	0.196056858	0.037636914
Autophagy & Endocytosis	REPS1	0.064322239	-0.097815047	0.005572151	-0.134232623	-0.110705461	0.528400342	-0.185493628
Autophagy & Endocytosis	SMAP1	0.135256542	-0.522930079	-0.327103598	-0.839181645	0.603433378	0.438900743	0.595285583
Autophagy & Endocytosis	SYT17	0.356753299	-0.116149793	0.725773829	-1.215184366	-0.50030252	0.04053854	0.157974396
Autophagy & Endocytosis	TFRC	0.505048523	-0.128321274	0.236984412	-0.38551983	-0.289558988	-0.447607681	0.085026147
Autophagy & Endocytosis	WIPF1	-0.061282609	-0.38880635	-0.61974605	2.114623053	0.221633632	-0.38164737	-0.195588175
Ion Transport	ADA	0.154411089	-0.568511132	-0.398050469	0.147194255	0.111230625	0.806006467	0.229870471
Ion Transport	ATOX1	-0.18172683	0.192204023	-0.301808069	0.475216373	0.029838306	0.021635554	0.049845977
Ion Transport	ATP5F1D	-0.271197401	-0.156790994	0.462120239	0.124270333	0.179492746	0.940426559	-1.407358781
Ion Transport	COX6A1	-0.181238548	0.523185357	0.465392786	0.26135273	-0.24197055	-0.468680204	-0.752106884
Ion Transport	MS4A1	-0.466075398	-0.479317233	-0.500660781	2.743916419	0.004656728	-0.128958392	0.026171707
Ion Transport	NFKBIE	0.233490077	-0.029010049	-0.485786973	0.007537416	-0.261551172	0.39054867	0.509811912
Ion Transport	RRAD	0.171772774	0.209267276	-0.173920702	-1.270785977	0.016304936	1.111142456	-0.241001093
Ion Transport	SLC16A1	-0.017244129	-0.418263319	-0.351583125	-0.83154416	0.761947735	0.500045558	0.437748564
Ion Transport	TMEM163	-0.131882266	0.229883298	0.619149923	-0.665952019	-0.333368375	0.390847431	-0.423763945
Cell Cycle and Senescence	ACTR3B	0.119778819	-0.297112418	-0.612847984	0.14171836	0.043977535	0.483746904	0.680423206
Cell Cycle and Senescence	CDKN1C	0.350838243	-0.433234868	-0.596656363	-0.858326702	1.056207705	0.148087584	0.064144569
Cell Cycle and Senescence	E2F4	0.041686616	0.103549649	-0.103419821	0.84532203	0.354153081	-0.01981976	-1.48211038
Cell Cycle and Senescence	HMGA1	-0.082798608	0.116863397	-0.00780191	1.015414669	-0.647387451	0.016764145	0.03192866
Cell Cycle and Senescence	ID1	0.536482061	0.706135964	0.432639511	-1.357153028	-0.556260305	-0.803914459	0.045138162
Cell Cycle and Senescence	MCM7	-0.128113581	0.083017303	0.221558656	0.713572982	-0.243195352	-0.78862663	0.192053356
Cell Cycle and Senescence	MLPH	0.314242924	0.728387068	1.017845029	-1.659290023	-0.594553859	-0.52917159	-0.529128804
Cell Cycle and Senescence	MST1R	0.163030793	-0.014092922	0.21073601	-1.12637194	0.113142768	-0.118887263	0.367765188
Cell Cycle and Senescence	PTTG1	-0.12089971	-0.088175051	-0.217243914	0.473319717	-0.194096188	-0.37799865	1.015210928
Cell Cycle and Senescence	PTTG2	0.062446083	-0.109771423	0.196205987	-0.344457972	-0.151935369	-0.043470817	0.339503633
Cell Cycle and Senescence	SLC39A6	-0.043695326	-0.123952965	-0.278658742	-0.606289385	-0.126334686	0.462861002	1.158839479
Cell Cycle and Senescence	TWF1	-0.28220326	-0.019554553	0.138245367	-0.053368148	0.28313408	0.224234938	-0.299209323
Cell Cycle and Senescence	TYMS	-0.193251733	-0.067342702	0.119006935	-1.211269389	0.179455314	0.211976206	0.980762914
Cell Cycle and Senescence	WDR76	0.134966918	-0.339766174	-0.345224642	0.083886243	0.150721847	0.397790475	0.196375166
Cell Cycle and Senescence	WEE1	0.238251818	-0.338753578	-0.47581128	0.147547132	0.349964371	-0.316319421	0.545904679
Differentiation	ACVR2A	-0.016518804	0.195571817	-0.619669775	-0.221100315	0.441133964	0.269527348	0.059495529
Differentiation	CD24	-0.692887133	0.815216993	0.086341877	1.395189391	-0.120036385	-0.384235947	-0.942106965
Differentiation	CEBPB	0.275576069	0.829919542	0.224588643	-1.214691391	-0.339932483	-0.41609221	-0.148759481
Differentiation	DMBT1	0.827627642	0.093966489	1.014708546	-0.877567002	-0.769864912	-0.823065835	-0.688424075
Differentiation	EGR2	-0.108412248	0.393511113	-0.247274662	-0.769358461	0.267587077	0.250883388	0.086806134
Differentiation	GATA2	0.338886596	-0.277705159	0.408941495	-0.86215881	-0.020708921	-0.171726143	0.103742488
Differentiation	KMT2C	0.028566253	-0.133292908	-0.202567338	0.223765376	-0.181041271	-0.210817986	0.825183857
Differentiation	KRT7	0.630888037	0.70586189	0.861588083	-1.440917319	-0.383617544	-0.853857403	-1.083653414
Differentiation	MIA	0.116663979	-0.32879731	-0.378067738	-0.183675086	0.138250638	0.314983342	0.646065757
Differentiation	NKX2-1	0.435468548	0.763924878	1.02915842	-1.440572439	-0.830215125	-0.84998724	-0.356684109
Differentiation	RGMB	-0.03467161	-0.037278252	-0.144682462	-0.510848062	0.519486783	0.117847862	-0.076086286
Differentiation	RHOB	0.527920322	-0.305063215	-0.186479493	-1.299687386	-0.77889935	1.159642503	1.232687583
Differentiation	RPL23	-0.27223146	0.074652464	-0.069051178	1.699184688	0.057550744	-0.147270921	-1.101195703
Differentiation	RPLP0	0.187217068	-0.35516548	-0.598393122	0.849394647	-0.014022285	0.588943846	-0.10040563
Differentiation	SPRY4	0.849380461	-0.359509171	0.281318223	-1.060292043	-0.447794876	-0.014250401	0.20553819
Differentiation	TCF3	-0.503940954	-0.560857557	-0.273605764	0.579274704	0.741603375	0.466172586	0.162802155
Differentiation	TIAM1	-0.151817974	-0.134406393	0.014451031	-0.472581692	-0.376629948	0.704909474	0.896541846
Apoptosis	BNIP3L	0.020823236	0.054867788	0.490168456	-1.254627535	0.336117844	-0.265045127	-0.072258699
Apoptosis	C1QBP	0.22476496	0.061448522	-0.005884343	-0.400363404	-0.324657566	0.357800627	0.042502557
Apoptosis	GIMAP4	0.397926597	-0.176398618	0.196883668	0.445552247	-0.421857676	-0.155923019	-0.449341987
Apoptosis	IGFBP3	-0.167139392	-0.180526029	-0.60446909	-0.889297407	0.426339654	1.298218675	0.623861474
Apoptosis	ITPK1	0.374355547	0.288169457	0.428570177	-0.613186548	-0.748210634	0.096253452	-0.250754695
Apoptosis	MDM4	-0.166968017	-0.218699795	-0.379076253	1.527329849	-0.600648554	0.309799741	0.557360156
Apoptosis	RRM2	0.418052406	-0.009183291	-0.392097959	-0.210202867	-0.397445562	0.431650171	0.339008896
Apoptosis	SFN	-0.033409677	0.485707498	1.080010378	-0.895852394	-0.620928969	-0.014787765	-0.777190396
Epigenetic Modification	ARID1B	-0.254403797	-0.224892675	0.057560888	0.586355411	0.215677815	0.186267047	-0.353985059
Epigenetic Modification	ARID2	0.385965044	-0.380554846	-0.497624032	0.090226475	0.035823434	-0.168343119	0.793049633
Epigenetic Modification	ASXL1	0.12598744	0.300215873	-0.468582517	0.00403304	0.122277148	-0.366218227	0.26512322
Epigenetic Modification	ATF3	1.071118587	-0.206602962	-0.740384101	-1.097328922	-0.186163791	-0.177072186	1.144146042
Epigenetic Modification	BAIAP3	0.385275148	-0.093420984	-0.146019509	-0.747651884	-0.125347462	0.566579284	0.042838816
Epigenetic Modification	BRD2	-0.027492472	0.320460168	0.434618651	0.32171301	-0.196109588	-0.590337617	-0.680442275
Epigenetic Modification	BRD3	-0.156726509	-0.370589432	-0.267418144	-0.479376571	0.729831179	0.112496772	0.571863169
Epigenetic Modification	BRD4	0.516448535	-0.025241581	-0.259855426	0.553296544	0.482299149	-0.43172698	-1.439827633
Epigenetic Modification	BRD7	0.074428825	-0.256067279	-0.106446985	-0.328662432	-0.100024864	0.872417262	0.096027231
Epigenetic Modification	EPM2AIP1	0.033958324	0.152820958	-0.257284614	1.319045047	-0.412641392	-0.460180615	-0.022058563
Epigenetic Modification	ETV1	0.236213983	-0.142947575	0.325777946	-1.651501109	0.536268916	-0.062810675	-0.010911317
Epigenetic Modification	EWSR1	0.101556639	-0.056414797	0.008043463	0.51958951	0.323816029	0.226772933	-1.409890788
Epigenetic Modification	H3-5	0.415395628	0.179681272	0.201810255	0.667164173	-0.456186969	-0.640057085	-0.767040982
Epigenetic Modification	H3C10	0.382621259	0.10461275	-0.244425394	1.509195395	-0.825932481	-0.516781524	-0.107343616
Epigenetic Modification	H3C2	0.174262018	-0.009335554	0.464462748	0.055277724	-0.56903865	-0.410851827	0.119492035
Epigenetic Modification	H3C8	0.06033219	0.099075151	-0.480788341	0.089794674	-0.154330474	0.202616069	0.560462372
Epigenetic Modification	HELLS	-0.100109859	-0.298482251	-0.79890199	0.26001355	0.062277954	1.087855009	0.710678635
Epigenetic Modification	HHEX	0.157114878	-0.175383211	-0.028140474	1.181307677	-0.803384438	0.497805264	-0.310472414
Epigenetic Modification	JADE1	0.310878042	-0.266166117	-0.496517235	-0.004788699	-0.222277079	0.294224693	0.813161513
Epigenetic Modification	KDM5C	-0.402510472	0.44453491	-0.104749968	0.049103427	-0.173576234	0.204111084	0.292250249
Epigenetic Modification	NFKBIZ	1.264865679	-0.183166635	-0.554550859	-0.562056212	-0.40830326	-0.750446527	0.785231115
Epigenetic Modification	PAX5	-0.60758215	-0.415335844	-0.4030004	1.691565591	-0.132281904	0.675196004	0.499933017
Epigenetic Modification	PBRM1	-0.151834582	0.190039535	0.090915907	-0.863569938	0.218142446	0.074950891	0.245305745
Epigenetic Modification	SMARCB1	-0.104688158	-0.26519531	-0.362733422	1.050846001	-0.016994604	0.520734935	-0.226876823
Epigenetic Modification	SSX1	-0.087463669	0.147488032	-0.109597779	1.768054919	-0.136943565	-0.798242592	-0.61152984
Epigenetic Modification	TFE3	0.602461311	-0.132444084	-0.013772035	-0.963748392	0.225313917	0.353094789	-0.723803344
Epigenetic Modification	TSPAN7	0.443066656	-0.160532776	0.432195788	-1.261470527	-0.118232938	0.127416282	-0.079828488
Epigenetic Modification	UTY	-0.084027017	-0.117295739	0.191426048	0.087270682	-0.315547694	0.154575301	0.296666019
DNA Damage Repair	ABL1	-0.023095845	-0.05315458	-0.831493952	-0.934558519	1.010550741	0.829552657	0.079942864
DNA Damage Repair	ATM	-0.15865575	-0.17203429	-0.212204765	2.092804679	0.285047631	-0.561887116	-1.012919563
DNA Damage Repair	ATR	-0.144296248	0.37927478	-0.541351327	0.866104725	-0.164582783	-0.292989518	0.350134727
DNA Damage Repair	ATRX	-0.31241806	0.166305943	-0.214681347	0.19217702	0.253370574	0.494319224	-0.367538517
DNA Damage Repair	BAP1	-0.033124462	-0.145897703	0.268969298	-0.892651481	0.476062415	0.69449795	-0.778982445
DNA Damage Repair	EP300	0.023367359	0.015416355	-0.240157481	-0.780471087	0.167864738	0.613289814	0.255266783
DNA Damage Repair	ERCC2	-0.18567341	-0.069619354	-0.07014752	-0.5898625	0.133248374	0.608867297	0.374897441
DNA Damage Repair	ERCC3	0.002025876	0.146485105	-0.256281164	-0.038810556	-0.452502469	0.107654787	0.906981757
DNA Damage Repair	FANCA	-0.070911241	-0.302529878	-0.518628791	0.271125309	-0.020494032	0.532432338	0.827457471
DNA Damage Repair	FANCF	-0.2186913	-0.244843524	-0.534483393	0.489410003	0.220593852	0.646981565	0.321293372
DNA Damage Repair	FANCG	-0.442729827	-0.167303383	-0.109355794	0.147702071	0.175631284	0.584583227	0.339780142
DNA Damage Repair	FANCL	-0.123340512	0.176452716	0.060182859	-0.601096848	0.037111749	0.253700062	0.127801795
DNA Damage Repair	ISG15	-0.031593423	-0.202213258	-0.085350767	-0.347877829	-0.191612577	0.388765747	0.835151726
DNA Damage Repair	MDC1	0.360353932	-0.529907178	-0.013490062	-0.709398354	-0.347626459	0.552122609	0.923855724
DNA Damage Repair	MLH1	-0.078807366	-0.301844819	0.029208162	-0.259998091	0.484916717	-0.363504335	0.422449033
DNA Damage Repair	MNAT1	-0.082683472	-0.064906646	-0.468200351	-0.352388643	-0.045035879	1.599121798	-0.039761359
DNA Damage Repair	MRE11	-0.003649374	-0.021842585	-0.211618365	-0.240747451	-0.002370553	0.106039947	0.570328485
DNA Damage Repair	MSH2	-0.156293522	-0.246395512	-0.428434893	0.166785862	0.132582247	0.428306124	0.692647802
DNA Damage Repair	MSH6	-0.130056741	-0.165277883	-0.241660065	-0.314623119	0.267760804	0.763265399	0.083709787
DNA Damage Repair	NBN	0.439169818	0.267877319	-0.495969642	-0.043097035	-0.038734459	-0.640569512	0.332699822
DNA Damage Repair	NEIL1	0.081792309	-0.190130642	-0.108207584	-0.456692015	0.032507399	0.26782703	0.486366342
DNA Damage Repair	NSD2	0.219293684	0.359519482	-0.606133257	-0.191328378	-0.189904095	-0.049429372	0.630722375
DNA Damage Repair	POLR2A	0.057533497	0.244380042	0.142679642	-0.315507585	0.409562453	-0.281318831	-0.869724082
DNA Damage Repair	POLR2D	-0.228405117	-0.036001024	-0.691327414	0.172834578	0.145681757	0.909399332	0.459208694
DNA Damage Repair	POLR2H	-0.192721564	0.412647175	0.153393498	-0.925530713	0.131964749	0.610337038	-0.488271151
DNA Damage Repair	PRKDC	-0.24159062	-0.428387148	0.148689703	0.499865507	0.039030791	0.320405172	0.039240035
DNA Damage Repair	RAD21	0.347747586	-0.113574895	0.369170778	0.387180551	0.10391007	-0.602583263	-1.140797512
DNA Damage Repair	RAD50	0.12222013	0.127401643	-0.454471383	-0.018547132	-0.42968561	0.724975891	0.386135127
DNA Damage Repair	RAD51C	-0.353151555	-0.466780903	-0.159966875	-0.279796978	0.18122851	1.261995399	0.493297946
DNA Damage Repair	RAD52	-0.275549655	0.118342181	-0.193544237	-0.600269079	-0.279321669	0.967673078	0.806825561
DNA Damage Repair	SMC1A	0.186552688	0.114203024	-0.499317906	-0.960508099	0.136382078	0.256175774	0.829001274
DNA Damage Repair	SOD1	-0.082450171	0.056094463	0.024235969	0.620121789	-0.280826543	0.928254326	-1.053354916
DNA Damage Repair	XPA	-0.016225835	0.071324302	-0.296554473	-0.35916247	-0.062668915	0.251617678	0.66925402
Oxidative & Proteotoxic Stress	ANXA1	0.934251705	0.209304056	0.615835384	-1.710063069	-0.355719846	-0.806673977	-0.236771584
Oxidative & Proteotoxic Stress	ARNT	-0.130036038	0.051992235	-0.486457998	-0.828154203	0.962746568	1.00758527	-0.718750667
Oxidative & Proteotoxic Stress	AXL	-0.160927319	0.020962739	-0.091782354	-1.537422621	0.806842034	0.564274105	0.083596181
Oxidative & Proteotoxic Stress	CCL19	0.131188614	-0.476823675	-0.514803167	1.093669263	-0.128918355	0.086588768	0.510740598
Oxidative & Proteotoxic Stress	CCR7	-0.194843833	-0.567369027	-0.534148725	2.14947175	-0.155663639	0.198145966	0.226397055
Oxidative & Proteotoxic Stress	DUOX1	0.500800692	0.442652733	0.981514575	-1.1992872	-0.756465835	-0.476426721	-0.602309014
Oxidative & Proteotoxic Stress	ENDOG	-0.007569043	-0.09711891	0.186090658	-0.30862366	0.019982495	0.070523152	0.04063308
Oxidative & Proteotoxic Stress	ERO1A	0.103513066	0.195578087	-0.4913261	-0.054429476	-0.622109927	0.568660773	0.890393487
Oxidative & Proteotoxic Stress	ETS1	0.488487217	-0.465264624	0.120361997	1.731050979	-0.348249558	-0.99710222	-0.575729884
Oxidative & Proteotoxic Stress	FUT8	-0.57913356	-0.229716447	-0.456688837	1.051905778	0.469270937	0.174504516	0.36986221
Oxidative & Proteotoxic Stress	G6PD	0.243416713	0.137797494	0.488836504	-1.408686274	-0.159636816	-0.082279216	0.144330676
Oxidative & Proteotoxic Stress	GPX1	0.021154956	1.037673772	0.392545151	-0.3049786	-0.143873581	-1.117821397	-0.828843012
Oxidative & Proteotoxic Stress	GPX4	-0.073711524	0.830116164	0.514482455	-0.302565168	-0.251842718	-0.586619306	-0.870399391
Oxidative & Proteotoxic Stress	IL18RAP	0.182701038	-0.283839218	-0.633570978	-0.239979055	-0.145924141	0.888619248	0.863776789
Oxidative & Proteotoxic Stress	MSRB2	-0.017495425	-0.196409134	-0.016195745	-1.729352253	0.508564295	0.98012978	0.293646922
Oxidative & Proteotoxic Stress	MTF1	-0.006256559	0.001391916	-0.41122844	-0.85793997	-0.221340503	0.916227908	1.074724965
Oxidative & Proteotoxic Stress	NFE2L2	0.324919123	0.454969459	0.057280425	-1.416795169	0.352345873	-0.147481571	-0.536101171
Oxidative & Proteotoxic Stress	PRDX5	0.325847003	0.346585342	0.90045156	-1.403222424	-0.127016022	-0.632929008	-0.632319303
Oxidative & Proteotoxic Stress	SELENOK	-0.228891709	0.17018553	-0.34197864	-0.202312109	0.176337938	0.818363983	-0.10884673
Oxidative & Proteotoxic Stress	SIN3A	0.185550467	-0.020156935	-0.580374055	0.673818857	-0.281381736	0.032136088	0.489527674
Oxidative & Proteotoxic Stress	TPM1	-0.409583488	-0.477170881	-0.528871337	-1.329435233	0.678950751	1.902187814	0.879712063
Oxidative & Proteotoxic Stress	TXN2	-0.089535806	-0.131058717	0.14172797	0.005165773	0.49424415	-0.827718088	0.136480261
Oxidative & Proteotoxic Stress	ZC3H12A	0.27974428	-0.163799607	-0.55500867	0.531053514	-0.201751481	0.103292002	0.432933632
RNA Processing	ANP32B	-0.403155283	0.171641994	-0.23990752	1.454918267	-0.33332145	-0.061392223	0.122080736
RNA Processing	API5	-0.383878721	0.162202577	0.291393513	0.794622011	0.525461228	-0.467216238	-1.239976112
RNA Processing	BCOR	0.14125229	-0.010125044	-0.418519854	-0.252736166	0.129774519	0.72362619	-0.185523996
RNA Processing	CNOT2	-0.061908126	-0.189739676	0.024903193	-0.135619255	0.2670371	-0.080855338	0.165805951
RNA Processing	CPSF7	0.142811	-0.403596751	-0.025754662	0.438659199	-0.298920281	0.681116061	-0.18731866
RNA Processing	EIF5AL1	-0.273465724	-0.204123411	-0.53837688	0.601848276	0.09692934	0.699098078	0.411666159
RNA Processing	FUBP1	-0.021521985	-0.115472136	-0.035504422	1.41868115	0.098239588	-0.270711864	-1.011112963
RNA Processing	GTF3C1	-0.224399384	-0.307192995	-0.217175557	-0.327833207	0.500130472	0.10432163	0.748903071
RNA Processing	ILF3	-0.227387296	0.584099494	-0.196814909	1.035363394	-0.032715354	-1.099913741	-0.038821294
RNA Processing	MBNL1	0.315988837	0.284428548	0.10831033	0.39743193	-0.816409901	-0.427179763	0.085836808
RNA Processing	MED12	0.036340009	-0.561311906	-0.533747461	0.283008663	0.33263547	0.840726063	0.163249662
RNA Processing	MRM2	-0.039513731	-0.115865858	-0.05072675	-0.311222161	-0.177204696	0.556839624	0.414859965
RNA Processing	MTF2	0.020459249	-0.327326717	-0.066610746	-0.768769475	0.390513212	-0.163648591	0.908308448
RNA Processing	NASP	0.165556202	0.120473343	-0.131712785	0.433297965	0.002651661	-0.113551779	-0.614593493
RNA Processing	PURA	-0.608137281	-0.336935925	-0.00189328	0.04022837	0.833522204	0.767927146	-0.416053739
RNA Processing	RPL7A	-0.295691074	0.198522336	-0.266163416	1.924430501	-0.064864469	-0.193148813	-0.87469639
RNA Processing	RYBP	0.249409439	-0.405150075	-0.481804928	-0.882223119	0.485105307	0.86506325	0.268391304
RNA Processing	SETBP1	-0.391611236	-0.592341944	-0.393622889	0.078043842	0.764926115	0.552458475	0.586721833
RNA Processing	SF3B1	-0.267023514	0.052930225	-0.118552712	1.498709244	0.534400236	-0.165581142	-1.560618539
RNA Processing	SRP54	0.232268151	-0.086163539	0.035239053	-0.551036703	0.151595295	-0.220843841	0.133686386
RNA Processing	SRSF2	0.135604037	0.099915025	-0.122929338	0.836959312	0.388608459	-0.566115066	-1.130887674
RNA Processing	U2AF1	0.4394889	0.012710993	-0.220977246	0.316542699	0.110472103	-0.471710738	-0.52398997
RNA Processing	YTHDF2	-0.177877609	0.199549725	0.542570918	-0.445912681	-0.052482257	-0.452912895	0.014754997
RNA Processing	ZBTB20	-0.528328821	-0.425382891	-0.249938595	-0.190605953	0.817199313	0.625230728	0.427226254
EMT, Motility and ECM Remodeling	COL1A1	-0.76589624	0.122411749	-0.403819176	-0.431881923	2.021502105	-0.280844884	-0.588335313
EMT, Motility and ECM Remodeling	COL1A2	-0.733139203	0.021640562	-0.266017503	-0.393856488	1.999067487	-0.267115617	-0.752897481
EMT, Motility and ECM Remodeling	COL3A1	-0.903201979	0.154323311	-0.22966215	-0.245522547	1.956607976	-0.342285764	-0.702959268
EMT, Motility and ECM Remodeling	ADM	0.547907143	-0.570375603	-0.206187964	-0.674567328	0.085225667	0.419781935	0.345565602
EMT, Motility and ECM Remodeling	CAPN2	0.363724369	0.616031523	0.877730854	-1.449981377	-0.243510655	-0.345453876	-1.162054829
EMT, Motility and ECM Remodeling	CCL18	0.02782544	0.659713183	0.715011093	-0.546882899	-0.396649963	-0.800515826	-0.457544527
EMT, Motility and ECM Remodeling	CD9	0.098657577	0.736506755	0.948975012	-2.093091969	0.013955984	-0.433836744	-0.660945194
EMT, Motility and ECM Remodeling	CLEC14A	0.459259502	0.073492998	0.507509626	-1.293511337	-0.633915297	-0.221949426	0.60054461
EMT, Motility and ECM Remodeling	CLECL1	-0.306047361	-0.661857545	0.186293843	1.119821242	-0.046777865	-0.149646043	0.481439828
EMT, Motility and ECM Remodeling	CST2	-0.291015876	-0.080416768	-0.007509889	-0.6774391	0.291536991	0.292446483	0.628925459
EMT, Motility and ECM Remodeling	DST	0.264033364	-0.279932696	0.356550386	-2.054457616	0.704196603	0.206581567	-0.040972899
EMT, Motility and ECM Remodeling	EPCAM	0.449642959	0.44507693	0.984763883	-1.594329742	-0.691570778	-0.262658816	-0.436874733
EMT, Motility and ECM Remodeling	FAP	-0.261293216	-0.360313179	-0.341405825	-0.894520419	1.426849929	0.079239912	0.186216367
EMT, Motility and ECM Remodeling	GDF15	-0.407896642	0.860445653	0.322778677	-1.838861601	0.08539592	0.384863072	0.101628283
EMT, Motility and ECM Remodeling	IER3	0.414053614	0.08539846	-0.993047519	-0.672682719	0.343593704	0.337505209	0.612670459
EMT, Motility and ECM Remodeling	KRT5	-0.538050849	0.528533366	0.182374786	0.050651385	0.349322453	-0.165892863	-0.606103632
EMT, Motility and ECM Remodeling	LOXL2	-0.170028619	-0.294435489	-0.64353156	-0.597215313	1.488524419	0.088781139	0.038151055
EMT, Motility and ECM Remodeling	MCAM	-0.197087244	-0.36991819	-0.430023065	-0.887626855	-0.396558387	2.261930057	1.085707869
EMT, Motility and ECM Remodeling	MMRN2	0.535017053	-0.273282346	-0.277502728	-0.815702306	-0.263625435	0.754963512	0.394305992
EMT, Motility and ECM Remodeling	MYCT1	0.09054654	0.030061339	-0.376581773	-1.065575314	0.20435765	0.119447318	1.064736518
EMT, Motility and ECM Remodeling	OLFML2B	-0.46832148	-0.284273323	-0.309428636	-0.509349261	1.44161017	0.236965575	-0.152582268
EMT, Motility and ECM Remodeling	PGPEP1	-0.405968016	0.057667935	-0.153170115	-0.570114295	0.679519386	-0.00261351	0.436830178
EMT, Motility and ECM Remodeling	PPL	0.715466836	0.255935273	0.216756855	-1.605284239	-0.316081428	-0.285871218	0.163077809
EMT, Motility and ECM Remodeling	ROBO4	0.823629569	0.297663347	0.763872316	-1.025933127	-0.713625061	-0.948806887	-0.37968218
EMT, Motility and ECM Remodeling	SERPINH1	-0.355185742	-0.111231095	-0.091425267	-1.146503378	1.646109777	-0.622627059	0.088983773
EMT, Motility and ECM Remodeling	TIE1	0.592573157	-0.170320729	0.415783328	-1.14652145	-0.31963738	-0.020561922	0.036264472
EMT, Motility and ECM Remodeling	TPSAB1/B2	0.254260894	0.23576185	0.279161178	-0.935501187	0.487024446	-0.818948158	-0.470511762
EMT, Motility and ECM Remodeling	ZEB2	0.164337631	-0.491090574	0.180470207	-0.830514021	0.788170839	-0.273514981	-0.05064208
Immortality & Stemness	BMI1	-0.368279986	-0.214884311	-0.288535907	0.341619225	0.063038625	0.432944309	0.744055077
Immortality & Stemness	EZH2	0.11778107	-0.286911954	-0.209039205	-0.332802606	-0.366633511	0.149470765	1.420250687
Immortality & Stemness	HIF1A	-0.047111068	-0.329575665	-0.657277788	-0.131713583	0.733291872	0.636475399	0.121609254
Immortality & Stemness	KLF4	0.816924845	0.020154331	0.041373034	-1.481731464	-0.146262787	-0.535699817	0.517911789
Immortality & Stemness	NANOG	0.038131592	-0.071611287	-0.430460752	0.350784613	-0.137849252	0.3028821	0.408349045
Immortality & Stemness	PBX1	-0.157268819	-0.543272335	-0.199218851	-1.151742667	1.176986082	1.113788592	-0.338463303
Immortality & Stemness	PCNA	-0.089795403	0.326634701	-0.016764211	0.043463668	-0.309807327	0.634495612	-0.495679713
Immortality & Stemness	POLD4	-0.508815441	-0.189913287	-0.78899664	0.39514727	0.532121833	1.004206279	0.494423597
Immortality & Stemness	POU2AF1	-0.365376025	-0.362738471	-0.616581645	2.340523972	-0.11642776	0.233786402	0.085451744
Immortality & Stemness	POU2F2	-0.235569447	-0.335599503	-0.656551861	1.871578252	-0.302787033	0.359036937	0.508179677
Immortality & Stemness	RFC3	0.140370668	-0.591220731	-0.410900517	-0.143563254	0.029703543	1.149783126	0.402218388
Immortality & Stemness	RFC4	-0.05420555	0.143706438	-0.701942442	0.178546077	-0.174449414	0.86536022	0.402637574
Immortality & Stemness	SMAD2	-0.208190394	-0.012772576	-0.252907429	-0.825006158	-0.059395555	0.939200515	0.886130268
Immortality & Stemness	SMAD4	-0.345515476	-0.193786241	-0.145900525	-0.444554204	0.424016094	0.978147497	0.041205532
Immortality & Stemness	STAT3	0.798386017	-0.068429089	0.212948889	-1.029291092	0.126806115	-0.052287486	-1.002894796
