# Supplementary material for: Spatially resolved deconvolution of the fibrotic niche in lung fibrosis
Source: Cell Rep. 2022 Aug 16;40(7):111230. doi: 10.1016/j.celrep.2022.111230 (PMC10073410; doi:10.1016/j.celrep.2022.111230)
Supplement: Table S4. related to Figures 2, 4, 5, and 7 — (A) Differentially expressed genes between IPF adjacent alveolar septae and healthy alveolar septae ROI. (B) Tissue donor demographics. (C) Gene sets used for gene set variation analysis. [file mmc5.xlsx]

## Sheet: (A) IPF AAS vs Healthy AS
Gene Name	Wilcox p value	BH adjusted p valu	LogFC
COL1A1	3.09288e-06	0.00167789	0.771464
COL3A1	3.09288e-06	0.00167789	0.767214
COL1A2	3.71146e-05	0.0100673	0.472793
SOD2	3.71146e-05	0.0100673	-0.409882
TNFAIP3	0.00013918	0.0215729	-0.319316
GADD45B	0.00013918	0.0215729	-0.483809
NFKBIZ	0.000207223	0.0224837	-0.297668
IFI27	0.000207223	0.0224837	-0.327175
EDN1	0.00030001	0.0250393	-0.464756
SFRP2	0.000429911	0.0310969	0.635158
NFKBIA	0.000429911	0.0310969	-0.333975
ZAP70	0.000600019	0.0406888	-0.338673
GDF15	0.0011289	0.0489943	0.466795
GNLY	0.0011289	0.0489943	-0.390535
GBP1	0.0011289	0.0489943	-0.589383

## Sheet: (B) Tissue donor demographics
Tissue donor demographics
Sex	Age	Smoking history	Disease status
M	68	never	IPF
M	70	ex	IPF
F	66	ex	IPF
M	71	ex	Normal
M	66	ex	Normal
F	67	never	Normal

## Sheet: (C) GSVA gene sets
GO_COLLAGEN_FIBRIL_ORGANIZATION	GO_BONE_MORPHOGENESIS	GO_CD4_RECEPTOR_BINDING	GO_REGULATION_OF_ADAPTIVE_IMMUNE_RESPONSE	GO_ACUTE_INFLAMMATORY_RESPONSE	GO_RESPONSE_TO_INTERLEUKIN_6	HALLMARK_TNFA_SIGNALING_VIA_NFKB	HALLMARK_GLYCOLYSIS	HALLMARK_WNT_BETA_CATENIN_SIGNALING	HALLMARK_INTERFERON_ALPHA_RESPONSE	TGF Beta gene set
P3H4	ZMPSTE24	FYN	ADA	ADAM8	ST3GAL6	JUNB	PGK1	MYC	MX1	ACTA2
EMILIN1	CDX1	IL16	C17orf99	CEBPB	CEBPA	CXCL2	ALDOA	CTNNB1	ISG15	COL1A1
COL1A1	CARM1	LCK	PARP3	PARK7	PPARGC1A	ATF3	ENO1	JAG2	AC004551.1	COL3A1
COL1A2	FOXN3	SPG21	MAD2L2	NLRP3	PTPRT	NFKBIA	TPI1	NOTCH1	IFIT3	CCN2
COL2A1	OSR2	PLSCR1	CD226	ADCYAP1	CHI3L1	TNFAIP3	PFKP	DLL1	IFI44	IL11
COL3A1	COL1A1	PLSCR4	TNFSF13B	SERPINA3	C1QTNF4	PTGS2	ERO1A	AXIN2	IFI35	CDH2
COL5A1	COL2A1	CD22	LILRB1	CCR7	FER	CXCL1	ALDOB	PSEN2	IRF7
COL5A2	COL6A1	CD74	MALT1	CNR1	FGG	IER3	VEGFA	FZD1	RSAD2
COL11A1	COL6A2		RIPK3	REG3G	SBNO2	CD83	MXI1	NOTCH4	IFI44L
COL11A2	COL6A3		CD160	IL31RA	GFI1	CCL20	PKM	LEF1	IFITM1
COL12A1	COL7A1		DUSP10	ADORA1	FOXA2	CXCL3	HK2	AXIN1	IFI27
COMP	COL12A1		SHLD3	CRP	ICAM1	MAFF	LDHA	NKD1	IRF9
ADAMTS14	COL13A1		ADCY7	C2CD4A	IL6	NFKB2	EXT1	WNT5B	OASL
CHADL	COMP		NLRP3	DNASE1	IL6R	TNFAIP2	SLC25A10	CUL1	EIF2AK2
CYP1B1	RIPPLY2		TNFRSF13C	DNASE1L3	IL6ST	HBEGF	GUSB	JAG1	IFIT2
AEBP1	DCANP1		CLC	EDNRB	JAK1	KLF6	PFKFB1	MAML1	CXCL10
ACAN	FREM1		EXOSC6	ANO6	JAK2	BIRC3	PGAM1	KAT2A	TAP1
DPT	PHOSPHO1		CR1	AHSG	MIRLET7A1	PLAUR	PYGB	GNAI1	SP110
FOXC1	COCH		RC3H1	ELANE	MIRLET7A2	ZFP36	AK4	WNT6	DDX60
FMOD	DLX5		IL23R	EPO	MIRLET7A3	ICAM1	P4HA1	PTCH1	UBE2L6
GREM1	MEGF8		SHLD1	F2	MIR125B1	JUN	PMM2	NCOR2	USP18
ANXA2	FGF4		AGER	F3	MIR125B2	EGR3	FAM162A	DKK4	PSMB8
ANXA2P2	FGFR3		APLF	F8	MIR149	IL1B	SDC1	HDAC2	IFIH1
LOX	FGFR2		FCER1G	F12	MIR26A1	BCL2A1	EGLN3	DKK1	BST2
LOXL2	CHSY1		FCER2	FCER1G	MIR26A2	PPP1R15A	PC	TCF7	LGALS3BP
LUM	FOXC1		FCGR2B	FCGR2B	MIR98	ZC3H12A	B4GALT7	WNT1	ADAR
MIR29B1	ALPL		ZBTB1	FN1	SMAD4	SOD2	FBP2	NUMB	ISG20
MIR29B2	POC1A		PAXIP1	APOL2	CITED1	NR4A2	IGFBP3	ADAM17	GBP2
MMP11	GLG1		FOXJ1	RHBDD3	NFKB1	IL1A	CHPF	DVL2	IRF1
NF1	GLI3		SIRT1	MRGPRX1	PCK1	RELB	B3GAT3	PPARD	PLSCR1
DDR2	GNAS		CLCF1	GATA3	PHB	TRAF1	CHST12	NCSTN	PSMB9
P4HA1	ANXA2		ALOX15	NUPR1	PID1	BTG2	HS2ST1	HDAC5	HERC6
COL5A3	HAS2		IL27	B4GALT1	PTGIS	DUSP1	MPI	CCND2	SAMD9
SERPINF2	ANXA2P2		GATA3	EIF2AK1	PTPN2	MAP3K8	GNPDA1	FRAT1	CMPK2
PLOD1	ANXA6		PYCARD	FFAR3	PTPN11	ETS2	AKR1A1	CSNK1E	IFITM3
PLOD2	HOXA11		CD274	FFAR2	HAMP	F3	PPFIA4	RBPJ	RTP4
ATP7A	VWA2		MSH6	GSTP1	RELA	SDC4	B3GAT1	FZD8	STAT2
RB1	IHH		TBX21	HFE	SELPLG	EGR1	CHPF2	TP53	SAMD9L
VIPAS39	INPPL1		ANXA1	HLA-E	SPI1	IL6	G6PD	SKP2	LY6E
SFRP2	INSIG1		HFE	HP	STAT1	TNF	MDH2	HEY2	IFITM2
SCX	IFITM5		HLA-A	APCS	STAT3	KDM6B	CHST6	HEY1	HELZ2
TGFB2	SP5		HLA-B	HPR	TDGF1	NFKB1	AC010618.1	HDAC11	CXCL11
TGFBR1	LRP6		HLA-C	APOA2	FGF23	LIF	PGAM2		TRIM21
TNXA	LRP5		HLA-E	ICAM1	CBL	PTX3	CHST1		PARP14
TNXB	LTF		HLA-F	IL1A	SOCS3	FOSL1	GPC1		TRIM26
COL14A1	MATN1		HLA-G	IL1B	CTR9	NR4A1	TSTA3		PARP12
COLGALT1	MATN2		HLA-H	IL6	ST18	JAG1	ALG1		NMI
LOXL4	MATN3		HLX	IL6R		CCL4	GFPT1		RNF31
LOXL3	MBL2		HMGB1	IL6ST		GCH1	PRPS1		HLA-C
SERPINH1	MEF2C		HPX	CXCR2		CCL2	GOT1		CASP1
PLOD3	MEF2D		HSPD1	INS		RCAN1	MDH1		TRIM14
ADAMTS3	MMP13		NLRP10	ITIH4		DUSP2	SLC35A3		TDRD7
ADAMTS2	MMP14		CLEC4G	KLKB1		EHD1	GALK1		DHX58
	MMP16		IFNA2	C2CD4B		IER2	EGFR		PARP9
	MSX1		IFNB1	LBP		REL	ANGPTL4		PNPT1
	MSX2		IL1B	MIR92A1		CFLAR	CITED2		TRIM25
	NAB1		IL1R1	MIR92A2		RIPK2	PLOD2		PSME1
	NAB2		IL2	MBL2		NFKBIE	QSOX1		WARS
	NEUROG1		IL4	ASS1		NR4A3	ME2		EPSTI1
	NPPC		IL4R	SERPINC1		PHLDA1	SPAG4		UBA7
	TIFAB		IL6	NPY5R		IER5	P4HA2		PSME2
	PAX1		IL6R	OGG1		TNFSF9	GAPDHS		B2M
	INSIG2		IL6ST	OPRM1		GEM	ENO2		TRIM5
	SCARA3		IL7R	ORM1		GADD45A	GOT2		C1S
	RAB23		IL10	ORM2		CXCL10	EXT2		LAP3
	PEX7		IL12A	OSM		PLK2	SLC25A13		LAMP3
	VIT		IL12B	IL22		BHLHE40	HMMR		GBP4
	ACP5		IL12RB1	REG3A		EGR2	PDK3		NCOA7
	POR		IL18	SERPINA1		SOCS3	CXCR4		TMEM140
	IMPAD1		IRF1	PIK3CG		SLC2A6	GPC4		CD74
	SMPD3		IRF7	SERPINF2		PTGER4	ECD		GMPR
	CSGALNACT1		JAK3	PLSCR1		DUSP5	GNE		PSMA3
	CYP26B1		ARG1	IL20RB		SERPINB2	B4GALT2		PROCR
	IFT80		LTA	TREM1		NFIL3	FUT8		IL7
	COL20A1		MIR21	UGT1A1		SERPINE1	MIOX		IFI30
	RARA		SMAD7	PPARG		TRIB1	VCAN		IRF2
	RARB		MEF2C	PRCP		TIPARP	GPC3		CSF1
	RARG		MLH1	SELENOS		RELA	B3GALT6		IL15
	TRPV4		EIF2AK4	ASH1L		BIRC2	HSPA5		CNP
	PAPPA2		MSH2	CTNNBIP1		CXCL6	ME1		TENT5A
	SFRP2		P2RX7	PTGER3		LITAF	ADORA2B		IL4R
	SFRP4		FOXP3	PTGS2		TNFAIP6	UGP2		CMTR1
	SCX		EXOSC3	HAMP		CD44	MIF		CD47
	SHOX2		ZBTB7B	SIGIRR		INHBA	NANP		LPAR6
	VWA1		IL23A	S100A8		PLAU	ZNF292		MOV10
	SKI		FAM49B	SAA1		MYC	STC2		CASP8
	BMP4		IL20RB	SAA2		TNFRSF9	TPST1		TXNIP
	BMP6		SASH3	SAA4		SGK1	PGM2		SLC25A28
	BMPR1B		SHLD2	STAT3		TNIP1	GYS1		SELL
	BMPR2		RC3H2	TAC1		NAMPT	TKTL1		TRAFD1
	SOX9		TRPM4	BTK		FOSL2	TGFA		BATF2
	STC1		RIF1	TFR2		PNRC1	CHST2		RIPK2
	TBXT		PPP3CB	TNF		ID2	PHKA2		CCRL2
	TEK		PKN1	C3		CD69	STMN1		NUB1
	TFAP2A		PRKCQ	TNFSF4		IL7R	GALE		OGFR
	TGFB1		PRKCZ	VCAM1		EFNA1	MET		MVB12A
	TGFB3		B2M	TRPV1		PHLDA2	LCT		ELF1
	TGFBR2		DUSP22	ZP3		PFKFB3	IRS2
	THBS3		PTPN6	CREB3L3		CCL5	POLR3K
	TWIST1		PTPRC	TNFSF11		YRDC	B4GALT1
	COL14A1		PVR	NPFF		IFNGR2	EFNA3
	COL21A1		NECTIN2	TNFRSF11A		SQSTM1	LHX9
	AXIN2		TRIM27	VNN1		BTG3	KDELR3
	COL27A1		BCL6	ACVR1		GADD45B	TALDO1
	RUNX2		CEACAM1	OSMR		KYNU	DPYSL4
	SERPINH1		CCL19	MYLK3		G0S2	VLDLR
	MATN4		XCL1	CD6		BTG1	CD44
	FGF18		SAMSN1	CD163		MCL1	AGL
	LRP5L		NFKBIZ	PTGES		VEGFA	SOX9
	DHRS3		SLC11A1			MAP2K3	DDIT4
	TRIP11		STAT6			CDKN1A	IDUA
	CER1		SUPT6H			CCN1	CASP6
			MAP3K7			TANK	GLCE
			BTK			IFIT2	COPB2
			TFRC			IL18	DSC2
			TGFB1			TUBB2A	HS6ST2
			TNF			IRF1	CDK1
			TNFAIP3			FOS	PLOD1
			TNFRSF1B			OLR1	SDC2
			TP53BP1			RHOB	GMPPB
			C3			AREG	PAXIP1
			TRAF2			NINJ1	NSDHL
			TRAF6			ZBTB10	RARS
			C4BPA			PLPP3	SLC16A3
			C4BPB			KLF4	GLRX
			TNFSF4			CXCL11	SRD5A3
			CCR2			SAT1	SDC3
			UNG			CSF1	HDLBP
			WAS			GPR183	COL5A1
			NSD2			PMEPA1	CLDN9
			ZP3			PTPRE	TFF3
			FZD5			TLR2	STC1
			ATAD5			ACKR3	KIF20A
			ZC3H12A			KLF10	GYS2
			NDFIP1			MARCKS	SLC37A4
			STX7			LAMB3	LHPP
			LOXL3			CEBPB	SDHC
			NFKBID			TRIP10	NASP
			HAVCR2			F2RL1	AURKA
			SKAP1			KLF9	B3GNT3
			TNFSF13			LDLR	ISG20
			TNFRSF14			TGIF1	LDHC
			RIPK2			RNF19B	ARPP19
			FADD			DRAM1	CENPA
			IL18R1			B4GALT1	HOMER1
			IL33			DNAJB4	BIK
			CD1A			CSF2	CYB5A
			CD1B			PDE4B	HAX1
			CD1C			SNN	COG2
			CD1D			PLEK	IL13RA1
			CD1E			STAT5A	AC074143.1
			RSAD2			DENND5A	CLDN3
			IL1RL1			CCND1	AGRN
			CD4			DDX58	CLN6
			CD28			SPHK1	TXN
			CD80			CD80	PAM
			IL27RA			TNFAIP8	CAPN5
			CD40			CCNL1	PKP2
			CD48			FUT4	ABCB6
			SOCS5			CCRL2	DCN
			THOC1			SPSB1	GMPPA
						TSC22D1	BPNT1
						B4GALT5	ANG
						SIK1	GPR87
						CLCF1	GAL3ST1
						NFE2L2	ALDH7A1
						FOSB	NT5E
						AC129492.1	IDH1
						NFAT5	PYGL
						ATP2B1	NDUFV3
						IL12B	NDST3
						IL6ST	PPP2CB
						SLC16A6	PSMC4
						ABCA1	TPBG
						HES1	TGFBI
						BCL6	GALK2
						IRS2	CTH
						SLC2A3	KIF2A
						CEBPD	CACNA1H
						IL23A	ANKZF1
						SMAD3	SAP30
						TAP1	RBCK1
						MSC	ELF3
						IFIH1	RPE
						IL15RA	B4GALT4
						TNIP2	DEPDC1
						BCL3	RRAGD
						PANX1	IER3
						FJX1	ALDH9A1
						EDN1	DLD
						EIF1	MERTK
						BMP2	GCLC
						DUSP4	FKBP4
						PDLIM5	SOD1
						ICOSLG	MED24
						GFPT2	AK3
						KLF2	XYLT2
						TNC	ARTN
						SERPINB8	PPIA
						MXD1	CHST4
