# Supplementary material for: Spatially resolved deconvolution of the fibrotic niche in lung fibrosis
Source: Cell Rep. 2022 Aug 16;40(7):111230. doi: 10.1016/j.celrep.2022.111230 (PMC10073410; doi:10.1016/j.celrep.2022.111230)
Supplement: Supplementary File 1. R script used to perform analysis of digital spatial profiling data and generate figures, related to Figures 2–7 [file mmc6.zip]

Archive with 1 entries (1 files):
- Supplementary File 1.R
