# Supplementary material for: Spatially resolved deconvolution of the fibrotic niche in lung fibrosis
Source: Cell Rep. 2022 Aug 16;40(7):111230. doi: 10.1016/j.celrep.2022.111230 (PMC10073410; doi:10.1016/j.celrep.2022.111230)
Supplement: Supplementary File 1. R script used to perform analysis of digital spatial profiling data and generate figures, related to Figures 2–7 [file mmc6.zip › Supplementary File 1.R]

setwd("")
library(magrittr)
library(ggplot2)
library(gplots)
library(GenAnalysis)
library(RColorBrewer)
library(ComplexHeatmap)
library(Matrix)
library(SpatialDecon)
library(tidyverse)
library(reshape2)
library(HybridMTest)
library(ggrepel)
library(dunn.test)
library(GSVA)
library(Rtsne)
library(plotly)
library(circlize)
library(nichenetr)
library(limma)
library(GEOquery)
library(pheatmap)
library(viridis)

# Read in data ------------------------------------------------------------

#Read in data

norm.new <- read.csv("Supplementary Table 1 .csv", stringsAsFactors = F, row.names = 1)

norm.new <- as.matrix(norm.new)

meta.new <- read.csv("Supplementary Table 2.csv", stringsAsFactors = F)
#Background counts from negative probe
bg <- norm.new[grep("Negative Probe", rownames(norm.new)),]
bg <- data.frame(bg) %>% t()
test <- rep(bg[1,], times = 1085)
n = 1085
bg.new <- do.call("rbind", replicate(
  n, bg, simplify = FALSE))


#Remove negative probe sample

norm.new <- norm.new[-grep("Negative Probe", rownames(norm.new)),]

rownames(bg.new) <- rownames(norm.new)
#PCA plot
pca <- prcomp(t(x = norm.new))
v <- as.data.frame(pca$x)
v$group <- as.factor(meta.new$Description)

ggplot(v, aes(x = PC1, y = PC2, colour = group)) +
  geom_text(label = meta.new$Sample_ID) +
  xlab("PC1") + 
  ylab("PC2") +
  labs(color='Counts') +
  ggtitle("PCA plot for 5% data") +
  theme_bw() +
  theme(panel.border = element_blank()) +
  geom_hline(yintercept = 0,linetype = "dashed") +
  geom_vline(xintercept = 0,linetype = "dashed")


# Heatmaps of reduced Norm data -------------------------------------------

#Find differentially epxressed genes
x <- kruskal.test(x = norm.new[1,], g = as.factor(meta.new$Description))
#write.csv(meta.new, file = "Meta_new.csv", row.names = F)


norm.p <- c()
for(i in 1:nrow(norm.new)) {
  x <- kruskal.test(x = norm.new[i,], g = as.factor(meta.new$Description))
  p <- x$p.value
  norm.p[i] <- p
}
degs <- data.frame(rownames(norm.new), norm.p)
degs$p.adj <- p.adjust(p = degs$norm.p, method = "BH")

degs.adj <- degs[which(degs$p.adj <0.05),]
inds.de <- match(degs.adj$rownames.norm.new., rownames(norm.new))
norm.de <- norm.new[inds.de,]


# Set Colours for all subsequent graphs -----------------------------------
Region.cols <- c(Healthy_Alveolar = "green2",
                 IPF_Distal_Alveolar = "greenyellow",
                 IPF_Adjacent_Alveolar = "forestgreen",
                 IPF_Fibroblastic_Foci = "royalblue2",
                 IPF_Immune = "mediumorchid3",
                 IPF_vessel = "red",
                 Healthy_Vessel = "lightpink1")

Region.cols2 <- c(Healthy_Alveolar = "green2",
                  Healthy_Vessel = "lightpink1",
                  IPF_Fibroblastic_Foci = "royalblue2",
                  IPF_Adjacent_Alveolar = "forestgreen",
                  IPF_Immune = "mediumorchid3",
                  IPF_Distal_Alveolar = "greenyellow",
                  IPF_vessel = "red")


new.region.labs <- c() 

for(i in 1:length(meta.new$Description)){
  inds <- meta.new$Description %in% unique(meta.new$Description)[i] %>% which()
  new.region.labs[inds] <- names(Region.cols2)[i]
}
meta.new$Region <- new.region.labs
meta.new$Region <- factor(meta.new$Region, levels = names(Region.cols))

cls <- brewer.pal(7, name = "RdYlBu")

cls.desc <- brewer.pal(8, name = "Set1")
desc <- meta.new$Description 

unq.desc <- unique(desc)


colours <- c(rep("y", times = length(desc)))

for(i in 1:length(unq.desc)) {
  x <- meta.new$Region %in% names(Region.cols2)[i] %>% which()
  colours[x] <- paste(Region.cols2[i])
}

meta.new$Colours <- colours

unq.dis <- unique(meta.new$Disease)
cls.dis <- c("grey90", "grey50")

for(i in 1:length(unq.dis)) {
  x <- meta.new$Disease %in% unq.dis[i] %>% which()
  colours[x] <- paste(cls.dis[i])
}

meta.new$Disease.cols <- colours


# Plot Figure 1 Heatmap ---------------------------------------------------

#Plot by ROI colours
heatmap.2(norm.de, scale="row", density.info="none", trace="none", 
          labCol = meta.new$Sample_ID, keysize = 0.9,
          col = rev(cls),
          ColSideColors = meta.new$Colours, symkey = F
)
#Plot by disease status colours
plot.new()
heatmap.2(norm.de, scale="row", density.info="none", trace="none", 
          labCol = meta.new$Sample_ID, keysize = 0.9,
          col = rev(cls),
          ColSideColors = meta.new$Disease.cols, symkey = F
)

#Plot Legend
plot.new()
legend("topright",      
       legend = unique(meta.new$Description),
       col = unique(meta.new$Colours), 
       lty= 1,             
       lwd = 5,           
       cex=.7
)

# Plot marker genes -------------------------------------------------------


#Reorder data and metadata based on description
celltype.levels <- c("Healthy Alveolar", "IPF Distal Alveolar", "IPF Adjacent Alveolar", "Healthy Vessel", "IPF Vessel", "IPF Immune", "IPF Fibroblastic Foci")


meta.lv <- sapply(celltype.levels, function(x){
  grep(x, meta.new$Description)
})

meta.v <-unlist(meta.lv)
meta.new <- meta.new[meta.v,]
norm.new <- norm.new[,meta.v]

data_summary <- function(x) {
  m <- mean(x)
  ymin <- m
  ymax <- m
  return(c(y=m,ymin=ymin,ymax=ymax))
}

# t-SNE plot using package rTSNE ------------------------------------------

set.seed(42)
norm.tsne <- Rtsne(t(norm.new), perplexity = 8)


embeddings <- data.frame(norm.tsne$Y)
embeddings$Region <- meta.new$Region

ggplot(embeddings, aes(x = X1, y = X2, col = Region)) + 
  geom_point(size = 4) +
  scale_colour_manual(values = Region.cols) +
  xlab("Dimension 1") + 
  ylab("Dimension 2") +
  ggtitle("T-SNE") +
  theme_bw() +
  theme(panel.border = element_blank()) +
  theme(axis.line = element_line(colour = "black", size = 1.2)) +
  theme(panel.grid = element_blank()) +
  theme(legend.position = "none") +
  #geom_text_repel(aes(label = meta.new$Sample_ID), max.overlaps = 40) +
  theme(text = element_text(size=20)) 

ggsave(filename = "tSNE_plot.png", width = 14.5, height = 15, units = "cm")


# Plot Marker gene expression ---------------------------------------------


violin.colour <- function(gene) {
  x <- norm.new[match(gene, rownames(norm.new)),]
  y <- data.frame(meta.new$Region, x)
  
  colnames(y) <- c("Region", "gene")
  ggplot(y, aes(x = Region, y = gene)) +
    geom_violin(alpha = 0.6, size = 1, aes(fill = Region, col = Region), trim = T) +
    xlab("Region") + 
    ylab(paste(gene, "Normalised Counts")) +
    ggtitle(paste(gene)) +
    labs(fill = "") +
    theme_bw() +
    theme(panel.border = element_blank()) +
    theme(axis.line = element_line(colour = "black", size = 1.2)) +
    theme(panel.grid = element_blank()) +
    theme(text = element_text(size=18)) +
    theme(legend.position = "none") +
    theme(axis.text.x = element_blank()) +
    geom_dotplot(binaxis='y', stackdir='center', dotsize=0.5, aes(fill = Region)) +
    ylim(0,NA) +
    stat_summary(fun.data=data_summary, geom="crossbar", width=0.4) +
    scale_fill_manual(values = Region.cols) +
    scale_colour_manual(values = Region.cols) +
    guides(color = FALSE)
  ggsave(filename = paste(gene, "Violin_plot.png"), width = 14.5, height = 15, units = "cm")
}
violin.colour("PTPRC")
violin.colour("EPCAM")
violin.colour("ACTA2")
violin.colour("PECAM1")


# Circle Maps -------------------------------------------------------------


## Calculate relative change in average counts for each gene.
## Genes are ordered according to which gene set they belong to with 5X NA rows between gene sets
## Mat$Annotation creates a solid bar for each gene set (set to 0.5 for every gene)


Mat <- read.csv("Supplementary Table 3.csv.csv", header = TRUE)
mat1 <- Mat$Annotation

circos.clear()

circos.par(gap.degree = 0.05, "track.height" = 0.15, cell.padding = c(0.02,0,0.02,0))

circos.initialize(letters[1], xlim = c(0, 1284))

circos.track(ylim = c(0, 2), bg.border = FALSE, panel.fun = function(x, y) {
  value = mat1
  circos.barplot(mat1, pos = 1:1284 - 0, col = c("black"), border = "black")
})


#### Repeat for each track with border colour changed


circos.clear()


# Spatial deconvolution - ---------------------------------------------------

#Read in and process single cell data - taken from GEO accession number GSE135893

setwd("../Single cell data 2/")
str(data <- readMM("GSE135893_matrix.mtx"))


metadata <- read.csv("GSE135893_IPF_metadata.csv", stringsAsFactors = F)
barcodes <- scan("GSE135893_barcodes.tsv", character())
genes <- scan("GSE135893_genes.tsv", character())
colnames(data) <- barcodes
rownames(data) <- genes

#Get marker genes for IPF and control cell populations
data <- data[,match(metadata$X, colnames(data))]
IPF.inds <- grep("IPF", metadata$Diagnosis)
Ctrl.inds <- grep("Control", metadata$Diagnosis)
meta.IPF <- metadata[c(IPF.inds,Ctrl.inds),]
data.IPF <- qc.data[,c(IPF.inds, Ctrl.inds)]      

rownames(meta.IPF) <- meta.IPF$X
seurat.cts <- CreateSeuratObject(counts = data.IPF, project = "Kropski", meta.data = meta.IPF)

pbmc <- NormalizeData(object = seurat.cts, normalization.method = "LogNormalize", scale.factor = 10000)
pbmc <- FindVariableFeatures(object = pbmc, selection.method = "vst", nfeatures = 2000)
pbmc <- SetIdent(pbmc, value = pbmc@meta.data$celltype)

all.genes <- rownames(x = pbmc)
pbmc <- ScaleData(object = pbmc, features = all.genes)
pbmc <- RunPCA(object = pbmc, features = VariableFeatures(object = pbmc))
markers <- FindAllMarkers(pbmc)
write.csv(markers, file = "IPF_Ctrl_markers.csv")

Ctrl.inds <- grep("Control", metadata$Diagnosis)
meta.ctrl <- metadata[Ctrl.inds,]
data.ctrl <- qc.data[,Ctrl.inds]      

rownames(meta.IPF) <- meta.ctrl$X
seurat.cts <- CreateSeuratObject(counts = data.ctrl, project = "Kropski", meta.data = meta.ctrl)

pbmc <- NormalizeData(object = seurat.cts, normalization.method = "LogNormalize", scale.factor = 10000)
pbmc <- FindVariableFeatures(object = pbmc, selection.method = "vst", nfeatures = 2000)
pbmc <- SetIdent(pbmc, value = pbmc@meta.data$celltype)

all.genes <- rownames(x = pbmc)
pbmc <- ScaleData(object = pbmc, features = all.genes)
pbmc <- RunPCA(object = pbmc, features = VariableFeatures(object = pbmc))
markers <- FindAllMarkers(pbmc)
write.csv(markers, file = "Control_markers.csv")

control.markers <- read.csv("Control_markers.csv", stringsAsFactors = F)
IPF.ctrl.markers <- read.csv("IPF_ctrl_markers.csv", stringsAsFactors = F)

IPF.inds <- grep("IPF", metadata$Diagnosis)
Ctrl.inds <- grep("Control", metadata$Diagnosis)
data.IPF.ctrl<- data[,c(Ctrl.inds, IPF.inds)]
metadata.IPF.ctrl<- metadata[c(Ctrl.inds, IPF.inds),]
rownames(metadata.IPF.ctrl) <- metadata.IPF.ctrl$X

setwd("../Digital Spatial Profiling/")

#Filter markers by most siginificant ones
ctrl.m.filt <- IPF.ctrl.markers[which(IPF.ctrl.markers$p_val_adj < 0.05 & IPF.ctrl.markers$avg_log2FC > 2),]


data.goi <- match(ctrl.m.filt$gene, rownames(data.IPF.ctrl))
data.goi <- data.IPF.ctrl[data.goi,]


markers.goi <- data.frame(row.names = unique(metadata.IPF.ctrl$celltype))
#This code will take some time to run
for(i in 1:nrow(data.goi)){
  l <- aggregate(data.goi[i,], by = list(metadata.IPF.ctrl$celltype), FUN = mean)
  markers.goi[,i] <- l[,2]
}

markers.goi <- t(markers.goi)

heatmap(as.matrix(markers.goi))
dev.off()
#Add pseudocount of 1 to marker genes
markers.goi.inc <- markers.goi + 1

heatmap(as.matrix(markers.goi.inc))


dim(markers.goi.inc)
markers.goi.df <- data.frame(markers.goi.inc)
markers.goi.df$Gene <- ctrl.m.filt$gene
#write.csv(markers.goi.df, file = "IPF_Control_markers_inc.csv", row.names = F)

markers.GE <- read.csv("IPF_Control_markers_inc.csv", stringsAsFactors = F)
markers.GE$X <- ctrl.m.filt$gene

inds.unq <- unique(markers.GE$X)
inds.unq <- match(inds.unq, markers.GE$X) 
markers.unq <- markers.GE[inds.unq,]
colnames(markers.unq)[1] <- "NAME"
rownames(markers.unq) <- markers.unq$NAME
markers.unq$NAME <- NULL
#write.csv(markers.unq, file = "IPF_Control_markers_unq_inc.csv", row.names = F)


heatmap.2(as.matrix(markers.unq[,-1]), scale="row", col = rev(cls),
          key=TRUE, symkey=FALSE, density.info="none",
          cexRow=0.8,cexCol=0.8,
          margins=c(12,8),trace="none",srtCol=90, keysize = 1)

graphics.off()


# Run Spatial decon algorithm ---------------------------------------------

res <- spatialdecon(norm = as.matrix(norm.new),
                    bg = bg.new,
                    X = as.matrix(markers.unq),
                    align_genes = FALSE)

# Set cell type colours
kropski_colour = c(MUC5AC..High = "#d05b60", Basal = "#490685", Proliferating.Epithelial.Cells = "#01a681", Differentiating.Ciliated = "#6c2966", Ciliated = "#54513f",
                   SCGB3A2..SCGB1A1. = "#29506c", SCGB3A2. = "#5ec3cb", MUC5B. = "#c65ecb", KRT5..KRT17. = "#5ecb7b", Transitional.AT2 = "#f02dc7", AT2 = "#fc9b23",
                   AT1 = "#58d42d", Lymphatic.Endothelial.Cells = "#006763", Endothelial.Cells = "#d6ceff", Proliferating.Macrophages = "#b26cff", Proliferating.T.Cells = "#ff6f23",
                   NK.Cells = "#ff7173", pDCs = "#a395ff", cDCs = "#759133", Mast.Cells = "#6977d3", Plasma.Cells = "#5f4015", B.Cells = "#3dff5d", Monocytes = "#894d61",
                   T.Cells = "#a72c00", Macrophages = "#dc6b92", PLIN2..Fibroblasts = "#f0e72d",Fibroblasts = "#a6ccca", HAS1.High.Fibroblasts = "#36f02d", Myofibroblasts = "#ff0000",
                   Mesothelial.Cells = "#a1c497", Smooth.Muscle.Cells = "#2FD8D8")


heatmap.2(res$prop_of_all, scale="row",
          key=TRUE, symkey=FALSE, density.info="none",
          cexRow=1,cexCol=0.5,
          margins=c(12,10),trace="none",srtCol=90)
graphics.off()


levels(meta.new$Description) <-c("Healthy Alveolar",    "IPF Distal Alveolar"  , "IPF Adjacent Alveolar" ,"Healthy Vessel",        "IPF Vessel",            "IPF Fibroblastic Foci", "IPF Immune")


#Make ordered list of celltypes


order <- c("AT1", "AT2", "Transitional.AT2", "Proliferating.Epithelial.Cells", 
           "Basal", "Ciliated", "Differentiating.Ciliated", "SCGB3A2..SCGB1A1.", 
           "SCGB3A2.", "MUC5B.", "MUC5AC..High", "KRT5..KRT17.", "Endothelial.Cells", 
           "Lymphatic.Endothelial.Cells", "Proliferating.Macrophages", "Proliferating.T.Cells", 
           "NK.Cells", "pDCs", "cDCs", "Mast.Cells", "Plasma.Cells", "B.Cells", 
           "Monocytes", "T.Cells", "Macrophages", "Fibroblasts", "Myofibroblasts", 
           "PLIN2..Fibroblasts", "HAS1.High.Fibroblasts", "Mesothelial.Cells", 
           "Smooth.Muscle.Cells")

inds.ct <- match(order, colnames(poa))

#Make a proportion of all R object
poa <- res$prop_of_all
poa <- as.data.frame(t(poa))
poa$Region <- meta.new$Region
poa.ro <- poa[,c(inds.ct)]
poa.ro$ids <- rownames(poa.ro)
poa.ro$Region <- meta.new$Region

inds.region <- sapply(levels(poa.ro$Region), function(x) {
  grep(x, poa.ro$Region)
}) %>% unlist()


poa.ro <- poa.ro[inds.region,]

res.melt <- melt(poa.ro)
res.melt$ids <- factor(res.melt$ids, levels = poa.ro$ids)
res.melt <- res.melt[order(res.melt$ids),]
res.melt$ids <- factor(res.melt$ids, levels = unique(res.melt$ids))
ggplot(res.melt, aes(x = ids, y = value, fill = variable)) +
  theme_bw() +
  geom_col() +
  theme(panel.border = element_blank()) +
  theme(axis.line = element_line(colour = "black", size = 1.2)) +
  theme(panel.grid = element_blank()) +
  ylab("Proportion of Cells") +
  xlab("") +
  theme(text = element_text(size=11)) +
  theme(axis.text.x = element_text(angle = 90, hjust = 1, vjust = 0.5)) +
  scale_y_continuous(expand = expansion(mult = c(0, 0))) +
  guides(fill = guide_legend(ncol = 1)) +
  theme(legend.key.height = unit(10, units = 'pt')) +
  scale_fill_manual(values = kropski_colour, name = "Cell Type")


# Plot spatial deconvolution violin plots for all cell types ---------------------------


celltype.violin <- function(celltype) {
  res.at2 <- res.melt[res.melt$variable %in% celltype ,]
  
  ggplot(res.at2, aes(x = Region, y = value)) +
    theme_bw() +
    geom_violin(alpha = 0.6, size = 1, aes(fill = Region, col = Region), trim = T) +
    xlab("Region") + 
    ylab("Proportion of Cells") +
    ggtitle(paste("Proportion of ",celltype)) +
    labs(fill = "") +
    theme_bw() +
    theme(panel.border = element_blank()) +
    theme(axis.line = element_line(colour = "black", size = 1.2)) +
    theme(panel.grid = element_blank()) +
    theme(text = element_text(size=18)) +
    theme(legend.position = "none") +
    theme(axis.text.x = element_blank()) +
    geom_dotplot(binaxis='y', stackdir='center', dotsize=0.5, aes(fill = Region)) +
    ylim(0,NA) +
    stat_summary(fun="mean", col = "black", geom="crossbar", width=0.2) +
    scale_fill_manual(values = Region.cols) +
    scale_colour_manual(values = Region.cols) +
    guides(color = FALSE)
  ggsave(filename = paste(celltype, "Violin_plot2.png"), width = 14.5, height = 15, units = "cm")
}

sapply(unique(res.melt$variable), function(x) {
  celltype.violin(x)
})


# Bubble plots for Spatial deconvolution data -----------------------------
# All spatial decon data bubble plot ---------------------------------------


bubble_plot <- ggplot(res.melt, aes(x = ids, y = variable, fill = variable)) +
  geom_point(aes(size = value), alpha = 1, shape = 21) +
  scale_size_continuous(range = c(0.05,7)) +
  theme_bw() +
  theme(panel.border = element_blank()) +
  theme(axis.line = element_line(colour = "black", size = 0.8)) +
  theme(panel.grid = element_blank()) +
  #ylab("Proportion of Cells") +
  xlab("") +
  theme(text = element_text(size=11)) +
  theme(axis.text.x = element_text(angle = 90, hjust = 1, vjust = 0.5)) +
  #scale_y_continuous(expand = expansion(mult = c(0, 0))) +
  guides(fill = guide_legend(ncol = 1)) +
  theme(legend.key.height = unit(10, units = 'pt')) +
  scale_fill_manual(values = kropski_colour, name = "Cell Type") +
  scale_y_discrete(limits= rev) +
  guides(fill = guide_legend(override.aes = list(size=7))) +
  guides(fill = FALSE)


bubble_plot
ggsave(bubble_plot, file = "Spatial decon bubble plot v7.png", width = 32, height = 22, units = "cm")

#Cell populations metadata

Celltype <- c("AT1", "AT2", "Transitional.AT2", "Proliferating.Epithelial.Cells", 
              "Basal", "Ciliated", "Differentiating.Ciliated", "SCGB3A2..SCGB1A1.", 
              "SCGB3A2.", "MUC5B.", "MUC5AC..High", "KRT5..KRT17.", "Endothelial.Cells", 
              "Lymphatic.Endothelial.Cells", "Proliferating.Macrophages", "Proliferating.T.Cells", 
              "NK.Cells", "pDCs", "cDCs", "Mast.Cells", "Plasma.Cells", "B.Cells", 
              "Monocytes", "T.Cells", "Macrophages", "Fibroblasts", "Myofibroblasts", 
              "PLIN2..Fibroblasts", "HAS1.High.Fibroblasts", "Mesothelial.Cells", 
              "Smooth.Muscle.Cells")

Population <- c("Epithelial", "Epithelial", "Epithelial", "Epithelial", "Epithelial", 
                "Epithelial", "Epithelial", "Epithelial", "Epithelial", "Epithelial", 
                "Epithelial", "Epithelial", "Endothelial", "Endothelial", "Immune", 
                "Immune", "Immune", "Immune", "Immune", "Immune", "Immune", "Immune", 
                "Immune", "Immune", "Immune", "Mesenchymal", "Mesenchymal", "Mesenchymal", 
                "Mesenchymal", "Mesenchymal", "Mesenchymal")
meta.cell.pops <- data.frame(Celltype, Population)

meta.cell.pops$Population[which(meta.cell.pops$Population == "Mesenchymal.(Smooth.Muscle)")] <- "Mesenchymal"
res.test <- res.melt
pop <- c()

for(i in 1:length(meta.cell.pops$Population)) {
  x <- which(res.test$variable == meta.cell.pops$Celltype[i])
  pop[x] <- meta.cell.pops$Population[i]
}
res.test$Pop <- pop 


# Individual cell populations bubble plot ---------------------------------

population.plot <- function(population) {
  res.pop <- res.melt[which(res.test$Pop == population),]
  res.means.pop <- aggregate(res.pop$value, list(res.pop$Region, res.pop$variable), mean)


  bubble_plot <- ggplot(res.means.pop, aes(x = Group.1, y = Group.2, fill = Group.2)) +
  geom_point(aes(size = x), alpha = 1, shape = 21) +
  scale_size_continuous(range = c(0.05,10), limits = c(0,0.9)) +
  theme_bw() +
  theme(panel.border = element_blank()) +
  theme(axis.line = element_line(colour = "black", size = 0.8)) +
  theme(panel.grid = element_blank()) +
  ylab("") +
  xlab("") +
  theme(text = element_text(size=16)) +
  theme(axis.text.x = element_blank()) +
  #scale_y_continuous(expand = expansion(mult = c(0, 0))) +
  guides(fill = guide_legend(ncol = 1)) +
  theme(legend.key.height = unit(10, units = 'pt')) +
  scale_fill_manual(values = kropski_colour, name = "Cell Type") +
  scale_y_discrete(limits= rev) +
  guides(fill = FALSE) +
  labs(size = "")
  
  bubble_plot
  ggsave(bubble_plot, file = paste(population, "Spatial decon bubble mean2.png"), width = 15, height = 12, units = "cm")
  
}
sapply(unique(res.test$Pop), function(x) {
  population.plot(x)
})


# Cell populations by tissue type -----------------------------------------

res.means.reg <- aggregate(res.melt$value, list(res.melt$Region, res.melt$variable), mean)


bubble_plot <- ggplot(res.means.reg, aes(x = Group.1, y = Group.2, fill = Group.2)) +
  geom_point(aes(size = x), alpha = 1, shape = 21) +
  scale_size_continuous(range = c(0.05,10), limits = c(0,0.9)) +
  theme_bw() +
  theme(panel.border = element_blank()) +
  theme(axis.line = element_line(colour = "black", size = 0.8)) +
  theme(panel.grid = element_blank()) +
  ylab("") +
  xlab("") +
  theme(text = element_text(size=11)) +
  theme(axis.text.x = element_text(angle = 90, hjust = 1, vjust = 0.5)) +
  #scale_y_continuous(expand = expansion(mult = c(0, 0))) +
  guides(fill = guide_legend(ncol = 1)) +
  theme(legend.key.height = unit(10, units = 'pt')) +
  scale_fill_manual(values = kropski_colour, name = "Cell Type") +
  scale_y_discrete(limits= rev) +
  guides(fill = FALSE) +
  labs(size = "")

bubble_plot
ggsave(bubble_plot, file = "Cell types by ROI type.svg", width = 12, height = 40, units = "cm")


# Heatmaps for differentially expressed genes -----------------------------
colfunc <- colorRampPalette(c("blue", "white", "red"))
# Heatmap of DE genes for each cell type ----------------------------------

FFvAll <- read.csv("FF vs all comparison.csv", stringsAsFactors = F)
FFvAll.sig <- FFvAll[which(FFvAll$p.adj < 0.05 & FFvAll$LogFC > 0),]

FF.HM <- match(FFvAll.sig$rownames.norm.new., rownames(norm.new))
FF.HM <- FF.HM[!is.na(FF.HM)]
FF.HM <- norm.new[FF.HM,]


heatmap.2(FF.HM, scale="row", col = colfunc(20),
          key=TRUE, symkey=F, density.info="none",
          cexRow=0.8,cexCol=0.8,
          margins=c(12,8),trace="none",srtCol=90, keysize = 1,
          ColSideColors = meta.new$Colours)

ImmvAll <- read.csv("Immune vs all comparison.csv", stringsAsFactors = F)
ImmvAll.sig <- ImmvAll[which(ImmvAll$p.adj < 0.05 & ImmvAll$LogFC > 0.5),]

Imm.HM <- match(ImmvAll.sig$rownames.norm.new., rownames(norm.new))
Imm.HM <- Imm.HM[!is.na(Imm.HM)]
Imm.HM <- norm.new[Imm.HM,]


heatmap.2(Imm.HM, scale="row", col = colfunc(20),
          key=TRUE, symkey=F, density.info="none",
          cexRow=0.8,cexCol=0.8,
          margins=c(12,8),trace="none",srtCol=90, keysize = 1,
          ColSideColors = meta.new$Colours)


wilcox.comparison <- function(group1, group2) {
  wilcox.p.ff.c <- c()
  wilcox.ff.c <- for(i in 1:nrow(norm.new)) {
    x <- wilcox.test(x = norm.new[i,which(meta.new$Region == group1)], 
                     y = norm.new[i,which(meta.new$Region == group2)])
    p <- x$p.value
    wilcox.p.ff.c[i] <- p
  }
  wilcox.degs <- data.frame(rownames(norm.new), wilcox.p.ff.c)
  wilcox.degs$p.adj <- p.adjust(p = wilcox.degs$wilcox.p.ff.c, method = "BH")
  
  wilcox.logFC <- c()
  for(i in 1:nrow(norm.new)) {
    x = norm.new[i,which(meta.new$Region == group1)] %>% mean()
    y = norm.new[i,which(meta.new$Region == group2)] %>% mean()
    p <- log2(y/x)
    wilcox.logFC[i] <- p
  }
  
  wilcox.degs$LogFC <- wilcox.logFC
  return(wilcox.degs)
}
wilc.alv <- wilcox.comparison(group1 = "Healthy_Alveolar", group2 = "IPF_Adjacent_Alveolar")

wilcox.comp <- function(group1) {
  wilcox.p.ff.c <- c()
  wilcox.ff.c <- for(i in 1:nrow(norm.new)) {
    x <- wilcox.test(x = norm.new[i,which(meta.new$Region == group1)], 
                     y = norm.new[i,which(meta.new$Region != group1)])
    p <- x$p.value
    wilcox.p.ff.c[i] <- p
  }
  wilcox.degs <- data.frame(rownames(norm.new), wilcox.p.ff.c)
  wilcox.degs$p.adj <- p.adjust(p = wilcox.degs$wilcox.p.ff.c, method = "BH")
  
  wilcox.logFC <- c()
  for(i in 1:nrow(norm.new)) {
    x = norm.new[i,which(meta.new$Region == group1)] %>% mean()
    y = norm.new[i,which(meta.new$Region != group1)] %>% mean()
    p <- log2(x/y)
    wilcox.logFC[i] <- p
  }
  
  wilcox.degs$LogFC <- wilcox.logFC
  return(wilcox.degs)
}
FF.v.all.wilcox <- wilcox.comp("IPF_Fibroblastic_Foci")
Imm.v.all.wilcox <- wilcox.comp("IPF_Immune")
Adj.Alv.v.all.wilcox <- wilcox.comp("IPF_Adjacent_Alveolar")
IPF.vessel.all.wilcox <- wilcox.comp("IPF_vessel")

HM.de.genes <- function(x) {
  ImmvAll.sig <- x[which(x$p.adj < 0.05 ),]
  
  Imm.HM <- match(ImmvAll.sig$rownames.norm.new., rownames(norm.new))
  Imm.HM <- Imm.HM[!is.na(Imm.HM)]
  Imm.HM <- norm.new[Imm.HM,]
  heatmap.2(Imm.HM, scale="row", col = rev(cls),
            key=TRUE, symkey=F, density.info="none",
            cexRow=0.8,cexCol=0.8,
            margins=c(12,8),trace="none",srtCol=90, keysize = 1,
            ColSideColors = meta.new$Colours)
}
HM.de.genes(wilc.alv) 
plot.new()
HM.de.genes(Imm.v.all.wilcox) 
HM.de.genes(FF.v.all.wilcox) 

HM.up.genes <- function(x) {
  ImmvAll.sig <- x[which(x$p.adj < 0.05 & x$LogFC >0.4),]
  
  Imm.HM <- match(ImmvAll.sig$rownames.norm.new., rownames(norm.new))
  Imm.HM <- Imm.HM[!is.na(Imm.HM)]
  Imm.HM <- norm.new[Imm.HM,]
  heatmap.2(Imm.HM, scale="row", col = rev(cls),
            key=TRUE, symkey=F, density.info="none",
            cexRow=0.8,cexCol=0.8,
            margins=c(12,8),trace="none",srtCol=90, keysize = 1,
            ColSideColors = meta.new$Colours)
}
HM.up.genes(Imm.v.all.wilcox) 
HM.up.genes(FF.v.all.wilcox)

write.csv(FF.v.all.wilcox, file = "FF_v_all_Wilcox.csv", row.names = F)
write.csv(Imm.v.all.wilcox, file = "Immune_v_all_Wilcox.csv", row.names = F)
write.csv(Adj.Alv.v.all.wilcox, file = "Adjacent_Alveolar_v_all_Wilcox.csv", row.names = F)
write.csv(IPF.vessel.all.wilcox, file = "IPF_vessel_v_all_Wilcox.csv", row.names = F)
write.csv(wilc.alv, file = "IPF_adjacent_v_healthy_alveolar.csv", row.names = F)


# GSVA plots --------------------------------------------------------------

# Hallmark GSVA plots -----------------------------------------------------

GSVA.HM <- read.csv("GSVA 5%25 KW Hallmark.csv", stringsAsFactors = F, row.names = 1)
GSVA.HM.new <- GSVA.Go[,match(meta.new$Sample_ID, colnames(GSVA.Go))]

gsva.violin.HM <- function(geneset) {
  x <- GSVA.HM.new[match(geneset, rownames(GSVA.HM.new)),] %>% t()
  y <- data.frame(meta.new$Region, x)
  
  colnames(y) <- c("Region", "geneset")
  violin <- ggplot(y, aes(x = Region, y = geneset)) +
    geom_violin(alpha = 0.6, size = 1, aes(fill = Region, col = Region), trim = T) +
    xlab("") + 
    ylab("") +
    ggtitle(paste(geneset)) +
    labs(fill = "") +
    theme_bw() +
    theme(panel.border = element_blank()) +
    theme(axis.line.x = element_blank()) +
    theme(axis.line.y = element_line(colour = "black", size = 1)) +
    theme(panel.grid = element_blank()) +
    theme(axis.text.x = element_blank()) +
    theme(axis.ticks.x = element_blank()) +
    theme(legend.position = "none") +
    theme(text = element_text(size=13)) +
    geom_dotplot(binaxis='y', stackdir='center', dotsize=0.5, aes(fill = Region)) +
    stat_summary(fun.data=data_summary, geom="crossbar", width=0.4) +
    scale_fill_manual(values = Region.cols) +
    scale_colour_manual(values = Region.cols) +
    guides(color = FALSE) +
    geom_hline(yintercept = 0, linetype = "dashed", size = 1)
  ggsave(violin, file = paste(geneset, "GSVA violin.png"), width = 14.5, height = 15, units = "cm")
}


gsva.violin.HM("HALLMARK_GLYCOLYSIS")
gsva.violin.HM("HALLMARK_WNT_BETA_CATENIN_SIGNALING")
gsva.violin.HM("HALLMARK_INTERFERON_ALPHA_RESPONSE")
gsva.violin.HM("HALLMARK_TNFA_SIGNALING_VIA_NFKB")
# TGFB GSVA plot ----------------------------------------------------------


TGFB <- c("ACTA2", "COL1A1", "COL3A1", "CCN2", "IL11", "CDH2")

genesets.list <- list(TGFB)
names(genesets.list) <- c("TGFB")
gsva.paths <- gsva(norm.new, gset.idx.list = genesets.list)
rownames(gsva.paths) <- names(genesets.list)


gsva.viopath <- function(geneset) {
  x <- gsva.paths[match(geneset, rownames(gsva.paths)),]
  y <- data.frame(meta.new$Region, x)
  
  colnames(y) <- c("Region", "geneset")
  png(filename = paste(geneset, "_GSVA_plot.png"), width = 786, height = 598)
  violin <- ggplot(y, aes(x = Region, y = geneset)) +
    geom_violin(alpha = 0.6, size = 1, aes(fill = Region, col = Region), trim = T) +
    xlab("") + 
    ylab("") +
    ggtitle(paste(geneset)) +
    labs(fill = "") +
    theme_bw() +
    theme(panel.border = element_blank()) +
    theme(axis.line.x = element_blank()) +
    theme(axis.line.y = element_line(colour = "black", size = 1)) +
    theme(panel.grid = element_blank()) +
    theme(axis.text.x = element_blank()) +
    theme(axis.ticks.x = element_blank()) +
    theme(legend.position = "none") +
    theme(text = element_text(size=13)) +
    geom_dotplot(binaxis='y', stackdir='center', dotsize=0.5, aes(fill = Region)) +
    stat_summary(fun.data=data_summary, geom="crossbar", width=0.4) +
    scale_fill_manual(values = Region.cols) +
    scale_colour_manual(values = Region.cols) +
    guides(color = FALSE) +
    geom_hline(yintercept = 0, linetype = "dashed", size = 1)
  ggsave(violin, file = paste(geneset, "GSVA violin.png"), width = 14.5, height = 15, units = "cm")
}
gsva.viopath("TGFB")


# GSVA GO terms -----------------------------------------------------------

GSVA.Go <- read.csv("GSVA 5%25 KW GOterms.csv", stringsAsFactors = F, row.names = 1)
GSVA.Go.new <- GSVA.Go[,match(meta.new$Sample_ID, colnames(GSVA.Go))]

gsva.violin.GO <- function(geneset) {
  x <- GSVA.Go.new[match(geneset, rownames(GSVA.Go.new)),] %>% t()
  y <- data.frame(meta.new$Region, x)
  
  colnames(y) <- c("Region", "geneset")
  violin <- ggplot(y, aes(x = Region, y = geneset)) +
    geom_violin(alpha = 0.6, size = 1, aes(fill = Region, col = Region), trim = T) +
    xlab("") + 
    ylab("") +
    ggtitle(paste(geneset)) +
    labs(fill = "") +
    theme_bw() +
    theme(panel.border = element_blank()) +
    theme(axis.line.x = element_blank()) +
    theme(axis.line.y = element_line(colour = "black", size = 1)) +
    theme(panel.grid = element_blank()) +
    theme(axis.text.x = element_blank()) +
    theme(axis.ticks.x = element_blank()) +
    theme(legend.position = "none") +
    theme(text = element_text(size=13)) +
    geom_dotplot(binaxis='y', stackdir='center', dotsize=0.5, aes(fill = Region)) +
    stat_summary(fun.data=data_summary, geom="crossbar", width=0.4) +
    scale_fill_manual(values = Region.cols) +
    scale_colour_manual(values = Region.cols) +
    guides(color = FALSE) +
    geom_hline(yintercept = 0, linetype = "dashed", size = 1)
  ggsave(violin, file = paste(geneset, "GSVA violin.png"), width = 14.5, height = 15, units = "cm")
}


gsva.violin.GO("GO_COLLAGEN_FIBRIL_ORGANIZATION")
gsva.violin.GO("GO_REGULATION_OF_ADAPTIVE_IMMUNE_RESPONSE")
gsva.violin.GO("GO_CD4_RECEPTOR_BINDING")
gsva.violin.GO("GO_ACUTE_INFLAMMATORY_RESPONSE")
gsva.violin.GO("GO_RESPONSE_TO_INTERLEUKIN_6")
gsva.violin.GO("GO_BONE_MORPHOGENESIS")


# Graph all genes of interest ---------------------------------------------

genes.of.interest <- c("PTPRC", "EPCAM", "ACTA2", "PECAM1", "COL1A1", "COL3A1",
                       "COL4A3", "TNC", "LOXL2", "RUNX1", "CD48", "MS4A1", "CXCR4",
                       "CXCL12", "SOD2", "NFKBIZ", "IL6", "GADD45B", "EDN1", "VEGFA",
                       "VEGFB", "VEGFD")
sapply(genes.of.interest, function(x) {
  violin.colour(x)
})
violin.colour("PLOD2")


# Ligand receptor ---------------------------------------------------------


######### Import data and convert to Seurat Object
########## Normalized WTA Data -- Background thresholded - any genes below negative controls set to 0 
########## Genes - Official mouse/human gene symbol 

Seurat.Data <-read.csv("5% Filter Norm bg threshold.csv", header = TRUE)

Meta <-read.csv("Metadata.csv", header = TRUE)
rowname <- Meta[,1]
Meta <- as.data.frame(Meta[2:ncol(Meta)])
rownames(Meta) <- rowname

Seurat.Data <- CreateSeuratObject(counts = Seurat.Data, meta.data = Meta, row.names = Seurat.Data[,1], project = "WTA_RL_Signalling", min.cells = 3, min.features = 200) 

## Check meta data
Seurat.Data@meta.data %>% head()
Seurat.Data@meta.data$Region %>% table() 

## Change idents to regions of interest
Seurat.Data <- SetIdent(Seurat.Data, value = "Region")
Seurat.Data@active.ident

####### Read in ligand-target prior model, ligand-receptor network and weighted integrated networks
ligand_target_matrix = readRDS(url("https://zenodo.org/record/3260758/files/ligand_target_matrix.rds"))
ligand_target_matrix[1:5,1:5] # target genes in rows, ligands in columns

lr_network = readRDS(url("https://zenodo.org/record/3260758/files/lr_network.rds"))
head(lr_network)

weighted_networks = readRDS(url("https://zenodo.org/record/3260758/files/weighted_networks.rds"))
weighted_networks_lr = weighted_networks$lr_sig %>% inner_join(lr_network %>% distinct(from,to), by = c("from","to"))
head(weighted_networks$lr_sig) # interactions and their weights in the ligand-receptor + signaling network


#### Define a sender and receiver population and determine which genes are expressed in both populations

## receiver
receiver = c("IPF_Adj_Alv")
expressed_genes_receiver = get_expressed_genes(receiver, Seurat.Data, pct = 0.10)

background_expressed_genes = expressed_genes_receiver %>% .[. %in% rownames(ligand_target_matrix)]

## sender
sender_celltypes = c("IPF_FF", "IPF_Inf")

list_expressed_genes_sender = sender_celltypes %>% unique() %>% lapply(get_expressed_genes, Seurat.Data, 0.10) # lapply to get the expressed genes of every sender cell type separately here
expressed_genes_sender = list_expressed_genes_sender %>% unlist() %>% unique()

##########
#### Import differentially expressed genes in reciever populations

geneset.oi <- read.csv("Immune vs all comparison.csv", header = TRUE)
geneset.oi <- geneset.oi$rownames.norm.new.

###########
#####  Define a set of ligands in sender populations

ligands = lr_network %>% pull(from) %>% unique()
receptors = lr_network %>% pull(to) %>% unique()

expressed_ligands = intersect(ligands,expressed_genes_sender)
expressed_receptors = intersect(receptors,expressed_genes_receiver)

potential_ligands = lr_network %>% filter(from %in% expressed_ligands & to %in% expressed_receptors) %>% pull(from) %>% unique()


##############
########### Perform Nichenet analysis


ligand_activities = predict_ligand_activities(geneset = geneset.oi, background_expressed_genes = background_expressed_genes, ligand_target_matrix = ligand_target_matrix, potential_ligands = potential_ligands)

ligand_activities = ligand_activities %>% arrange(-pearson) %>% mutate(rank = rank(desc(pearson)))
ligand_activities


##############
####### Histogram of ligand activities

p_hist_lig_activity = ggplot(ligand_activities, aes(x=pearson)) + 
  geom_histogram(color="black", fill="darkorange")  + 
  # geom_density(alpha=.1, fill="orange") +
  geom_vline(aes(xintercept=min(ligand_activities %>% top_n(20, pearson) %>% pull(pearson))), color="red", linetype="dashed", size=1) + 
  labs(x="ligand activity (PCC)", y = "# ligands") +
  theme_classic()
p_hist_lig_activity


### Dot blot of top ligands split by region

best_upstream_ligands = ligand_activities %>% top_n(20, pearson) %>% arrange(-pearson) %>% pull(test_ligand) %>% unique()
DotPlot(Seurat.Data, features = best_upstream_ligands %>% rev(), cols = "RdYlBu") + RotatedAxis()


#########
##### Infer receptors and top-predicted target genes of ligands that are top ranked in the ligand activity analysis

active_ligand_target_links_df = best_upstream_ligands %>% lapply(get_weighted_ligand_target_links,geneset = geneset.oi, ligand_target_matrix = ligand_target_matrix, n = 200) %>% bind_rows() %>% drop_na()

active_ligand_target_links = prepare_ligand_target_visualization(ligand_target_df = active_ligand_target_links_df, ligand_target_matrix = ligand_target_matrix, cutoff = 0.33)

order_ligands = intersect(best_upstream_ligands, colnames(active_ligand_target_links)) %>% rev() %>% make.names()
order_targets = active_ligand_target_links_df$target %>% unique() %>% intersect(rownames(active_ligand_target_links)) %>% make.names()
rownames(active_ligand_target_links) = rownames(active_ligand_target_links) %>% make.names() # make.names() for heatmap visualization of genes like H2-T23
colnames(active_ligand_target_links) = colnames(active_ligand_target_links) %>% make.names() # make.names() for heatmap visualization of genes like H2-T23

vis_ligand_target = active_ligand_target_links[order_targets,order_ligands] %>% t()

p_ligand_target_network = vis_ligand_target %>% make_heatmap_ggplot("Prioritized ligands","Predicted target genes", color = "purple",legend_position = "top", x_axis_position = "top",legend_title = "Regulatory potential")  + theme(axis.text.x = element_text(face = "italic")) + scale_fill_gradient2(low = "whitesmoke",  high = "purple", breaks = c(0,0.0045,0.0090))
p_ligand_target_network


########################
####### Receptors of top ranked ligands


lr_network_top = lr_network %>% filter(from %in% best_upstream_ligands & to %in% expressed_receptors) %>% distinct(from,to)
best_upstream_receptors = lr_network_top %>% pull(to) %>% unique()

lr_network_top_df_large = weighted_networks_lr %>% filter(from %in% best_upstream_ligands & to %in% best_upstream_receptors)

lr_network_top_df = lr_network_top_df_large %>% spread("from","weight",fill = 0)
lr_network_top_matrix = lr_network_top_df %>% select(-to) %>% as.matrix() %>% magrittr::set_rownames(lr_network_top_df$to)

dist_receptors = dist(lr_network_top_matrix, method = "binary")
hclust_receptors = hclust(dist_receptors, method = "ward.D2")
order_receptors = hclust_receptors$labels[hclust_receptors$order]

dist_ligands = dist(lr_network_top_matrix %>% t(), method = "binary")
hclust_ligands = hclust(dist_ligands, method = "ward.D2")
order_ligands_receptor = hclust_ligands$labels[hclust_ligands$order]

order_receptors = order_receptors %>% intersect(rownames(lr_network_top_matrix))
order_ligands_receptor = order_ligands_receptor %>% intersect(colnames(lr_network_top_matrix))

vis_ligand_receptor_network = lr_network_top_matrix[order_receptors, order_ligands_receptor]
rownames(vis_ligand_receptor_network) = order_receptors %>% make.names()
colnames(vis_ligand_receptor_network) = order_ligands_receptor %>% make.names()

p_ligand_receptor_network = vis_ligand_receptor_network %>% t() %>% make_heatmap_ggplot("Ligands","Receptors", color = "mediumvioletred", x_axis_position = "top",legend_title = "Prior interaction potential")
p_ligand_receptor_network


#########
#### Receptors of top ranked ligands (using only bona fide interactions rather than putative)

lr_network_strict = lr_network %>% filter(database != "ppi_prediction_go" & database != "ppi_prediction")
ligands_bona_fide = lr_network_strict %>% pull(from) %>% unique()
receptors_bona_fide = lr_network_strict %>% pull(to) %>% unique()

lr_network_top_df_large_strict = lr_network_top_df_large %>% distinct(from,to) %>% inner_join(lr_network_strict, by = c("from","to")) %>% distinct(from,to)
lr_network_top_df_large_strict = lr_network_top_df_large_strict %>% inner_join(lr_network_top_df_large, by = c("from","to"))

lr_network_top_df_strict = lr_network_top_df_large_strict %>% spread("from","weight",fill = 0)
lr_network_top_matrix_strict = lr_network_top_df_strict %>% select(-to) %>% as.matrix() %>% magrittr::set_rownames(lr_network_top_df_strict$to)

dist_receptors = dist(lr_network_top_matrix_strict, method = "binary")
hclust_receptors = hclust(dist_receptors, method = "ward.D2")
order_receptors = hclust_receptors$labels[hclust_receptors$order]

dist_ligands = dist(lr_network_top_matrix_strict %>% t(), method = "binary")
hclust_ligands = hclust(dist_ligands, method = "ward.D2")
order_ligands_receptor = hclust_ligands$labels[hclust_ligands$order]

order_receptors = order_receptors %>% intersect(rownames(lr_network_top_matrix_strict))
order_ligands_receptor = order_ligands_receptor %>% intersect(colnames(lr_network_top_matrix_strict))

vis_ligand_receptor_network_strict = lr_network_top_matrix_strict[order_receptors, order_ligands_receptor]
rownames(vis_ligand_receptor_network_strict) = order_receptors %>% make.names()
colnames(vis_ligand_receptor_network_strict) = order_ligands_receptor %>% make.names()

p_ligand_receptor_network_strict = vis_ligand_receptor_network_strict %>% t() %>% make_heatmap_ggplot("Ligands","Receptors", color = "mediumvioletred", x_axis_position = "top",legend_title = "Prior interaction potential\n(bona fide)")
p_ligand_receptor_network_strict

order_ligands


######################
######### Summary Visualizations --- comment out any plots not used

ligand_pearson_matrix = ligand_activities %>% select(pearson) %>% as.matrix() %>% magrittr::set_rownames(ligand_activities$test_ligand)

rownames(ligand_pearson_matrix) = rownames(ligand_pearson_matrix) %>% make.names()
colnames(ligand_pearson_matrix) = colnames(ligand_pearson_matrix) %>% make.names()

vis_ligand_pearson = ligand_pearson_matrix[order_ligands, ] %>% as.matrix(ncol = 1) %>% magrittr::set_colnames("Pearson")
p_ligand_pearson = vis_ligand_pearson %>% make_heatmap_ggplot("Prioritized ligands","Ligand activity", color = "darkorange",legend_position = "top", x_axis_position = "top", legend_title = "Pearson correlation coefficient\ntarget gene prediction ability)") + theme(legend.text = element_text(size = 9))


# ligand expression Seurat dotplot
order_ligands_adapted = order_ligands
order_ligands_adapted[order_ligands_adapted == "H2.M3"] = "H2-M3" # cf required use of make.names for heatmap visualization | this is not necessary if these ligands are not in the list of prioritized ligands!
order_ligands_adapted[order_ligands_adapted == "H2.T23"] = "H2-T23" # cf required use of make.names for heatmap visualization | this is not necessary if these ligands are not in the list of prioritized ligands!
rotated_dotplot = DotPlot(Seurat.Data %>% subset(Region %in% sender_celltypes), features = order_ligands_adapted, cols = "RdYlBu") + coord_flip() + theme(legend.text = element_text(size = 10), legend.title = element_text(size = 12)) # flip of coordinates necessary because we want to show ligands in the rows when combining all plots

rotated_dotplot = DotPlot(Seurat.Data, features = order_ligands_adapted, cols = "RdYlBu") + coord_flip() + theme(legend.text = element_text(size = 10), legend.title = element_text(size = 12)) # flip of coordinates necessary because we want to show ligands in the rows when combining all plots


figures_without_legend = cowplot::plot_grid(
  p_ligand_pearson + theme(legend.position = "none", axis.ticks = element_blank()) + theme(axis.title.x = element_text()),
  rotated_dotplot + theme(legend.position = "none", axis.ticks = element_blank(), axis.title.x = element_text(size = 12), axis.text.y = element_text(face = "italic", size = 9), axis.text.x = element_text(size = 9,  angle = 90,hjust = 0)) + ylab("Expression in Sender") + xlab("") + scale_y_discrete(position = "right"),
  p_ligand_target_network + theme(legend.position = "none", axis.ticks = element_blank()) + ylab(""),
  align = "hv",
  nrow = 1,
  rel_widths = c(ncol(vis_ligand_pearson)+6, #ncol(vis_ligand_lfc) + 7, ncol(vis_ligand_lfc) + 8,
                 ncol(vis_ligand_target)))

legends = cowplot::plot_grid(
  ggpubr::as_ggplot(ggpubr::get_legend(p_ligand_pearson)),
  ggpubr::as_ggplot(ggpubr::get_legend(rotated_dotplot)),
  ggpubr::as_ggplot(ggpubr::get_legend(p_ligand_target_network)),
  nrow = 1,
  align = "h", rel_widths = c(1.5, 1, 1, 1))

combined_plot = cowplot::plot_grid(figures_without_legend, legends, rel_heights = c(10,5), nrow = 2, align = "hv")
combined_plot


#########################################
############## Circular Plots


################################## Ligand - Target gene interactions

### Use links between top ranked ligands and target genes  (active_ligand_target_links_df and active_ligand_target_links)

##### Only show links with a weight higher than a predefined cutoff -- to prevent a plot with too many links. 0.66 = remove 66% of lowest scores

cutoff_include_all_ligands = active_ligand_target_links_df$weight %>% quantile(0.7)
active_ligand_target_links_df_circos = active_ligand_target_links_df %>% filter(weight > cutoff_include_all_ligands)

ligands_to_remove = setdiff(active_ligand_target_links_df$ligand %>% unique(), active_ligand_target_links_df_circos$ligand %>% unique())
targets_to_remove = setdiff(active_ligand_target_links_df$target %>% unique(), active_ligand_target_links_df_circos$target %>% unique())

circos_links = active_ligand_target_links_df %>% filter(!target %in% targets_to_remove &!ligand %in% ligands_to_remove)


######## Prepare the circos visualization, give each sement of ligands and targets a specific color and order
####

# give the option that links in the circos plot will be transparant ~ ligand-target potential score
transparency = circos_links %>% mutate(weight =(weight-min(weight))/(max(weight)-min(weight))) %>% mutate(transparency = 1-weight) %>% .$transparency


#### Order ligands and targets
ligand_order = circos_links$ligand %>% unique()
target_order = circos_links$target %>% unique()
order = c(ligand_order,target_order)


############# Circos plot

### define colours

grid.col <- c(SPP1 = "forestgreen", TGFB3 = "royalblue2", TGFB1 = "royalblue2", EDN1 = "red", PLAU = "royalblue2", BMP2 = "greenyellow", HMGB1 = "mediumorchid3", CD24 = "mediumorchid3", COL1A2 = "royalblue2", COL3A1 = "royalblue2", TNC = "royalblue2", COL1A1 = "royalblue2", COL5A1 = "royalblue2", LOXL2 = "royalblue2", OLFML2B = "royalblue2")


circos.clear()

## Define gaps between segments
circos.par(gap.degree = c(2,2,2,2,2,2,2,30,2,2,2,2,2,2,30), start.degree = -15)

chordDiagram(circos_links, directional = 1, link.sort = TRUE, link.decreasing = FALSE,transparency = transparency, grid.col = grid.col, diffHeight = 0.01, direction.type = c("diffHeight", "arrows"),link.arr.type = "big.arrow", link.visible = links_circle$weight >= cutoff_include_all_ligands,annotationTrack = "grid", 
             preAllocateTracks = list(track.height = 0.075))


chordDiagram(circos_links, directional = 1, link.sort = TRUE, link.decreasing = FALSE,transparency = transparency, grid.col = grid.col, diffHeight = 0.01, direction.type = c("diffHeight", "arrows"),link.arr.type = "big.arrow",annotationTrack = "grid", 
             preAllocateTracks = list(track.height = 0.075))


## Add sector labels
circos.track(track.index = 1, panel.fun = function(x, y) {
  circos.text(CELL_META$xcenter, CELL_META$ylim[1], CELL_META$sector.index,
              facing = "clockwise", niceFacing = TRUE, adj = c(0, 0.55), cex = 1)
}, bg.border = NA) #


circos.clear()


# GSE32537 validation graphs ----------------------------------------------

gset <- getGEO("GSE32537", GSEMatrix =TRUE, getGPL=T)
if (length(gset) > 1) idx <- grep("GPL6244", attr(gset, "names")) else idx <- 1
gset <- gset[[idx]]

ex <- exprs(gset)
# log2 transform
qx <- as.numeric(quantile(ex, c(0., 0.25, 0.5, 0.75, 0.99, 1.0), na.rm=T))
LogC <- (qx[5] > 100) ||
  (qx[6]-qx[1] > 50 && qx[2] > 0)
if (LogC) { ex[which(ex <= 0)] <- NaN
ex <- log2(ex) }

# box-and-whisker plot
dev.new(width=3+ncol(gset)/6, height=5)
par(mar=c(7,4,2,1))
title <- paste ("GSE32537", "/", annotation(gset), sep ="")
boxplot(ex, boxwex=0.7, notch=T, main=title, outline=FALSE, las=2)
dev.off()

# expression value distribution plot
par(mar=c(4,4,2,1))
title <- paste ("GSE32537", "/", annotation(gset), " value distribution", sep ="")
plotDensities(ex, main=title, legend=F)

# mean-variance trend
ex <- na.omit(ex) # eliminate rows with NAs
plotSA(lmFit(ex), main="Mean variance trend, GSE32537")


gpl <- gset@featureData@data


ind.gene <- grep("PTPRB", gpl$gene_assignment)
meta.GSE32537 <- gset@phenoData@data

diagnosis <- meta.GSE32537$characteristics_ch1.2

NFKBIZ <- ex[ind.gene,]
NFKBIZ <- data.frame(diagnosis, NFKBIZ)
NFKBIZ.IPF <- grep("IPF", NFKBIZ$diagnosis ) 
NFKBIZ.ctrl <- grep("control", NFKBIZ$diagnosis)
NFKBIZ.IPF.Ctrl <- c(NFKBIZ.ctrl, NFKBIZ.IPF)
NFKBIZ.IPF.Ctrl <- NFKBIZ[NFKBIZ.IPF.Ctrl,]
NFKBIZ$diagnosis.1 <- NULL
NFKBIZ.IPF.Ctrl$diagnosis.1 <- NULL

NFKBIZ.IPF.Ctrl$diagnosis <- gsub("final diagnosis: ", "", NFKBIZ.IPF.Ctrl$diagnosis)
NFKBIZ.IPF.Ctrl$diagnosis <- gsub("control", "Control", NFKBIZ.IPF.Ctrl$diagnosis)

ggplot(NFKBIZ.IPF.Ctrl, aes(x = diagnosis, y = NFKBIZ)) +
  theme_bw() +
  geom_violin(alpha = 0.6, size = 1, aes(fill = diagnosis, col = diagnosis), trim = T) +
  xlab("Diagnosis") + 
  ylab("Gene expression") +
  ggtitle("PTPRB Expression in GSE32537") +
  theme_bw() +
  theme(panel.border = element_blank()) +
  theme(axis.line = element_line(colour = "black", size = 1.2)) +
  theme(panel.grid = element_blank()) +
  theme(text = element_text(size=18)) +
  theme(legend.position = "none") +
  #theme(axis.text.x = element_blank()) +
  geom_dotplot(binaxis='y', stackdir='center', dotsize=0.5, aes(fill = diagnosis)) +
  #ylim(0,NA) +
  stat_summary(fun.data=data_summary, geom="crossbar", width=0.4) +
  scale_colour_manual(values = c("#00BFC4", "#F8766D")) +
  scale_fill_manual(values = c("#00BFC4", "#F8766D"))


gseplot <- function(gene) {
  ind.gene <-  grep(paste("",gene,""), gpl$gene_assignment)
  meta.GSE32537 <- gset@phenoData@data
  
  diagnosis <- meta.GSE32537$characteristics_ch1.2
  
  NFKBIZ <- ex[ind.gene,]
  NFKBIZ <- data.frame(diagnosis, NFKBIZ)
  NFKBIZ.IPF <- grep("IPF", NFKBIZ$diagnosis ) 
  NFKBIZ.ctrl <- grep("control", NFKBIZ$diagnosis)
  NFKBIZ.IPF.Ctrl <- c(NFKBIZ.ctrl, NFKBIZ.IPF)
  NFKBIZ.IPF.Ctrl <- NFKBIZ[NFKBIZ.IPF.Ctrl,]
  NFKBIZ$diagnosis.1 <- NULL
  NFKBIZ.IPF.Ctrl$diagnosis.1 <- NULL
  
  NFKBIZ.IPF.Ctrl$diagnosis <- gsub("final diagnosis: ", "", NFKBIZ.IPF.Ctrl$diagnosis)
  NFKBIZ.IPF.Ctrl$diagnosis <- gsub("control", "Control", NFKBIZ.IPF.Ctrl$diagnosis)
  
  ggplot(NFKBIZ.IPF.Ctrl, aes(x = diagnosis, y = NFKBIZ)) +
    theme_bw() +
    geom_violin(alpha = 0.6, size = 1, aes(fill = diagnosis, col = diagnosis), trim = T) +
    xlab("") + 
    ylab("Gene expression") +
    ggtitle(gene) +
    theme_bw() +
    theme(panel.border = element_blank()) +
    theme(axis.line = element_line(colour = "black", size = 1.2)) +
    theme(panel.grid = element_blank()) +
    theme(text = element_text(size=20)) +
    theme(legend.position = "none") +
    #theme(axis.text.x = element_blank()) +
    geom_dotplot(binaxis='y', stackdir='center', dotsize=0.5, aes(fill = diagnosis)) +
    #ylim(0,NA) +
    stat_summary(fun.data=data_summary, geom="crossbar", width=0.4) +
    scale_colour_manual(values = c("#00BFC4", "#F8766D")) +
    scale_fill_manual(values = c("#00BFC4", "#F8766D"))
  ggsave(filename = paste(gene, "GSE32537_Violin_plot.png"), width = 14.5, height = 15, units = "cm")
  
}
gseplot("IL6")
gseplot("NFKBIZ")
gseplot("GADD45B")


# GSE19500 validation graphs ----------------------------------------------
#Get gene expression data as above from GSE19500
#Function to make expression graphs
LC.violin <- function(gene) {
  x <- lc.data[match(gene, lc.data$gene_id),-1] %>% t() %>% c()
  
  y <- data.frame(s,x)
  
  colnames(y) <- c("Sample", "Expression")
  ggplot(y, aes(x = Sample, y = Expression)) +
    geom_violin(alpha = 0.6, size = 1, aes(fill = Sample, col = Sample), trim = T) +
    xlab("") +
    ggtitle(paste(gene)) +
    labs(fill = "") +
    theme_bw() +
    theme(panel.border = element_blank()) +
    theme(axis.line.x = element_line(colour = "black", size = 1)) +
    theme(axis.line.y = element_line(colour = "black", size = 1)) +
    theme(panel.grid = element_blank()) +
    #theme(axis.text.x = element_blank()) +
    theme(axis.ticks.x = element_blank()) +
    theme(legend.position = "none") +
    theme(text = element_text(size=20)) +
    geom_dotplot(binaxis='y', stackdir='center', dotsize=0.5, aes(fill = Sample)) +
    stat_summary(fun.data=data_summary, geom="crossbar", width=0.4) +
    #scale_fill_manual(values = Region.cols) +
    #scale_colour_manual(values = Region.cols) +
    guides(color = FALSE) 
  ggsave(filename = paste(gene, "laser_capture_Violin.png"), width = 14.5, height = 15, units = "cm")
  
}
LC.violin("IL6")
LC.violin("NFKBIZ")
LC.violin("GADD45B")


# Correlation heatmaps of data --------------------------------------------
meta.reord <- meta.new[order(meta.new$Region),]
norm.reord <- match(meta.reord$Sample_ID, colnames(norm.new))
norm.reord <- norm.new[,norm.reord]

cor.hm <- cor(norm.reord, method = "pearson")


meta.cols <- data.frame(meta.reord$Region)
rownames(meta.cols) <- colnames(norm.reord)
colnames(meta.cols) <- "Region"
mat_colors <- list(Region = Region.cols)


#mat_colors <- list(Region.cols2)
#names(mat_colors) <- unique(meta.cols$meta.new.Region)
pheatmap(cor.hm,
         col = colfunc(20),
         annotation_row = meta.cols,
         annotation_col = meta.cols,
         annotation_colors = mat_colors,
         cellheight=5, cellwidth = 5,
         filename = "Pearson_Heatmap_without_names_BWR_unclust.png",
         width = 15,
         height = 15,
         fontsize = 5, 
         scale = "none",
         border_color = NA,
         show_rownames = F,
         show_colnames = F,
         legend = T,
         cluster_rows = F,
         cluster_cols = F)

# Remake fig 2F -----------------------------------------------------------


heatmap.2(norm.de, scale="row", density.info="none", trace="none", 
          labCol = meta.new$Sample_ID, keysize = 0.9,
          col = colfunc(20),
          ColSideColors = meta.new$Colours, symkey = F
)


# Significance calculations ----------------------------------------------

FF.v.all.wilcox$stars <- p_val_stars_calc(p_vals = FF.v.all.wilcox$p.adj)
Imm.v.all.wilcox$stars <- p_val_stars_calc(p_vals = Imm.v.all.wilcox$p.adj)
Adj.Alv.v.all.wilcox$stars <- p_val_stars_calc(p_vals = Adj.Alv.v.all.wilcox$p.adj)
IPF.vessel.all.wilcox$stars <- p_val_stars_calc(p_vals = IPF.vessel.all.wilcox$p.adj)
wilc.alv$stars <- p_val_stars_calc(p_vals = wilc.alv$p.adj)


wilc.alv <- wilcox.comparison(group1 = "Healthy_Alveolar", group2 = "IPF_Adjacent_Alveolar")

wilcox.comparison.mult2 <- function(group1, group2, group3, group4, group5, group6) {
  wilcox.p.ff.c <- c()
  wilcox.ff.c <- for(i in 1:nrow(norm.new)) {
    x <- wilcox.test(x = norm.new[i,which(meta.new$Region == group1)], 
                     y = norm.new[i,c(which(meta.new$Region == group2),
                                      which(meta.new$Region == group3),
                                      which(meta.new$Region == group4),
                                      which(meta.new$Region == group5),
                                      which(meta.new$Region == group6)
                     )])
    p <- x$p.value
    wilcox.p.ff.c[i] <- p
  }
  wilcox.degs <- data.frame(rownames(norm.new), wilcox.p.ff.c)
  wilcox.degs$p.adj <- p.adjust(p = wilcox.degs$wilcox.p.ff.c, method = "BH")
  
  wilcox.logFC <- c()
  for(i in 1:nrow(norm.new)) {
    x = norm.new[i,which(meta.new$Region == group1)] %>% mean()
    y = norm.new[i,c(which(meta.new$Region == group2),
                     which(meta.new$Region == group3),
                     which(meta.new$Region == group4),
                     which(meta.new$Region == group5),
                     which(meta.new$Region == group6)
    )] %>% mean()
    p <- log2(y/x)
    wilcox.logFC[i] <- p
  }
  
  wilcox.degs$LogFC <- wilcox.logFC
  return(wilcox.degs)
}
wilc.vtrl.septae <- wilcox.comparison.mult(group1 = "Healthy_Alveolar",
                                           group2 = "IPF_Fibroblastic_Foci",
                                           group3 = "IPF_Immune",
                                           group4 = "IPF_vessel",
                                           group5 = "Healthy_Vessel")


wilc.vtrl.septae$stars <- p_val_stars_calc(wilc.vtrl.septae$p.adj)


wilc.FF.v.ctrl <- wilcox.comparison(group1 = "IPF_Fibroblastic_Foci", group2 = "Healthy_Alveolar")
wilc.FF.v.ctrl$stars <- p_val_stars_calc(wilc.FF.v.ctrl$p.adj)


wilcox.comparison.GSVA.GO <- function(group1, group2) {
  wilcox.p.ff.c <- c()
  wilcox.ff.c <- for(i in 1:nrow(GSVA.Go.new)) {
    x <- wilcox.test(x = GSVA.Go.new[i,which(meta.new$Region == group1)] %>% t(), 
                     y = GSVA.Go.new[i,which(meta.new$Region == group2)]%>% t())
    p <- x$p.value
    wilcox.p.ff.c[i] <- p
  }
  wilcox.degs <- data.frame(rownames(GSVA.Go.new), wilcox.p.ff.c)
  wilcox.degs$p.adj <- p.adjust(p = wilcox.degs$wilcox.p.ff.c, method = "BH")
  
  
  return(wilcox.degs)
}
wilc.GO.ctrl.v.ctrl.ves <- wilcox.comparison.GSVA.GO(group1 = "Healthy_Alveolar", group2 = "Healthy_Vessel")
wilc.GO.ctrl.v.ipf.ves <- wilcox.comparison.GSVA.GO(group1 = "Healthy_Alveolar", group2 = "IPF_vessel")
wilc.GO.ctrl.v.das <- wilcox.comparison.GSVA.GO(group1 = "Healthy_Alveolar", group2 = "IPF_Distal_Alveolar")
wilc.GO.ctrl.v.adj <- wilcox.comparison.GSVA.GO(group1 = "Healthy_Alveolar", group2 = "IPF_Adjacent_Alveolar")
wilc.GO.ctrl.v.ff <- wilcox.comparison.GSVA.GO(group1 = "Healthy_Alveolar", group2 = "IPF_Fibroblastic_Foci")
wilc.GO.ctrl.v.imm <- wilcox.comparison.GSVA.GO(group1 = "Healthy_Alveolar", group2 = "IPF_Immune")


wilcox.comparison.GSVA.HM <- function(group1, group2) {
  wilcox.p.ff.c <- c()
  wilcox.ff.c <- for(i in 1:nrow(GSVA.HM.new)) {
    x <- wilcox.test(x = GSVA.HM.new[i,which(meta.new$Region == group1)] %>% t(), 
                     y = GSVA.HM.new[i,which(meta.new$Region == group2)]%>% t())
    p <- x$p.value
    wilcox.p.ff.c[i] <- p
  }
  wilcox.degs <- data.frame(rownames(GSVA.HM.new), wilcox.p.ff.c)
  wilcox.degs$p.adj <- p.adjust(p = wilcox.degs$wilcox.p.ff.c, method = "BH")
  
  
  return(wilcox.degs)
}

wilc.HM.ctrl.v.adj <- wilcox.comparison.GSVA.HM(group1 = "Healthy_Alveolar", group2 = "IPF_Adjacent_Alveolar")
wilc.HM.ctrl.v.dist <- wilcox.comparison.GSVA.HM(group1 = "Healthy_Alveolar", group2 = "IPF_Distal_Alveolar")
wilc.HM.ctrl.v.ff <- wilcox.comparison.GSVA.HM(group1 = "Healthy_Alveolar", group2 = "IPF_Fibroblastic_Foci")
wilc.HM.ctrl.v.imm <- wilcox.comparison.GSVA.HM(group1 = "Healthy_Alveolar", group2 = "IPF_Immune")
wilc.HM.ctrl.v.ctrl.ves <- wilcox.comparison.GSVA.HM(group1 = "Healthy_Alveolar", group2 = "Healthy_Vessel")
wilc.HM.ctrl.v.ipf.ves <- wilcox.comparison.GSVA.HM(group1 = "Healthy_Alveolar", group2 = "IPF_vessel")


# singnificance comparisons -----------------------------------------------


wilc.ctrl.v.das <- wilcox.comparison(group1 = "Healthy_Alveolar", group2 = "IPF_Distal_Alveolar")
wilc.ctrl.v.adj <- wilcox.comparison(group1 = "Healthy_Alveolar", group2 = "IPF_Adjacent_Alveolar")
wilc.ctrl.v.ff <- wilcox.comparison(group1 = "Healthy_Alveolar", group2 = "IPF_Fibroblastic_Foci")
wilc.ctrl.v.imm <- wilcox.comparison(group1 = "Healthy_Alveolar", group2 = "IPF_Immune")
wilc.ctrl.v.ipf.ves <- wilcox.comparison(group1 = "Healthy_Alveolar", group2 = "IPF_vessel")
wilc.ctrl.v.ctrl.ves <- wilcox.comparison(group1 = "Healthy_Alveolar", group2 = "Healthy_Vessel")


#Add in calculated P values manually and perform BH adjustment.
x <- c(0.06915066,
       0.5824145,
       0.4965066,
       0.004740358,
       0.000107735,
       0.000215471
)
p.adjust(p = x, method = "BH") # use adjusted p values in graphs. 

#AAS vs healthy alveolar septae heatmap
AASvhealthyASgenes <- scan(file = "IPF AAS genes HM.txt", what = "character")

DE.match <- match(AASvhealthyASgenes, rownames(norm.new))
DE.match <- norm.new[DE.match,]

ctrl.alv.inds <- grep("CTL_Alveolar", colnames(DE.match))
DAS.alv.inds <- grep("Dist_Alv", colnames(DE.match))
AAS.inds <- grep("IPF_Adj_Alv", colnames(DE.match))
inds.comb <- c(ctrl.alv.inds, DAS.alv.inds, AAS.inds)
DE.red <- DE.match[,inds.comb]


heatmap.2(DE.red, scale="row", density.info="none", trace="none", 
          labCol = meta.new$Sample_ID, keysize = 0.9,
          Colv = T,
          col = colfunc(20),
          ColSideColors = meta.new$Colours[inds.comb], symkey = F,
          
)
